# Supplementary material for: Two distinct regulatory systems control pulcherrimin biosynthesis in Bacillus subtilis
Source: PLoS Genet. 2024 May 16;20(5):e1011283. doi: 10.1371/journal.pgen.1011283 (PMC11135676; doi:10.1371/journal.pgen.1011283)
Supplement: S1 Data — (ZIP) [file pgen.1011283.s009.zip]

Archive with 46 entries (44 files):
- Underlying_Data/
- __MACOSX/._Underlying_Data
- Underlying_Data/Numerical_Data_Fig3A.xlsx
- __MACOSX/Underlying_Data/._Numerical_Data_Fig3A.xlsx
- Underlying_Data/Figure4B.xlsx
- __MACOSX/Underlying_Data/._Figure4B.xlsx
- Underlying_Data/Numerical_Data_S3_Fig.xlsx
- __MACOSX/Underlying_Data/._Numerical_Data_S3_Fig.xlsx
- Underlying_Data/.DS_Store
- __MACOSX/Underlying_Data/._.DS_Store
- Underlying_Data/Numerical_Data_Fig4A_percentages.xlsx
- __MACOSX/Underlying_Data/._Numerical_Data_Fig4A_percentages.xlsx
- Underlying_Data/Numerical_Data_S4_Fig.xlsx
- __MACOSX/Underlying_Data/._Numerical_Data_S4_Fig.xlsx
- Underlying_Data/Numerical_Data_S5-Fig_RFU.xlsx
- __MACOSX/Underlying_Data/._Numerical_Data_S5-Fig_RFU.xlsx
- Underlying_Data/Numerical_Data_S5_Fig_Peaks.xlsx
- __MACOSX/Underlying_Data/._Numerical_Data_S5_Fig_Peaks.xlsx
- Underlying_Data/Numerical_Data_Fig5_RFU.xlsx
- __MACOSX/Underlying_Data/._Numerical_Data_Fig5_RFU.xlsx
- Underlying_Data/Numerical_Data_Fig5_Peaks.xlsx
- __MACOSX/Underlying_Data/._Numerical_Data_Fig5_Peaks.xlsx
- Underlying_Data/Figure4A/
- __MACOSX/Underlying_Data/._Figure4A
- Underlying_Data/Numerical_Data_Fig3B.xlsx
- __MACOSX/Underlying_Data/._Numerical_Data_Fig3B.xlsx
- Underlying_Data/Figure4A/Numerical_Data_Fig4A_PchRAbrBScoC.xlsx
- __MACOSX/Underlying_Data/Figure4A/._Numerical_Data_Fig4A_PchRAbrBScoC.xlsx
- Underlying_Data/Figure4A/Numerical_Data_Fig4A_Negative.xlsx
- __MACOSX/Underlying_Data/Figure4A/._Numerical_Data_Fig4A_Negative.xlsx
- Underlying_Data/Figure4A/.DS_Store
- __MACOSX/Underlying_Data/Figure4A/._.DS_Store
- Underlying_Data/Figure4A/Numerical_Data_Fig4A_PchRScoC.xlsx
- __MACOSX/Underlying_Data/Figure4A/._Numerical_Data_Fig4A_PchRScoC.xlsx
- Underlying_Data/Figure4A/Numerical_Data_Fig4A_PchRAbrB.xlsx
- __MACOSX/Underlying_Data/Figure4A/._Numerical_Data_Fig4A_PchRAbrB.xlsx
- Underlying_Data/Figure4A/Numerical_Data_Fig4A_WT.xlsx
- __MACOSX/Underlying_Data/Figure4A/._Numerical_Data_Fig4A_WT.xlsx
- Underlying_Data/Figure4A/Numerical_Data_Fig4A_PchR.xlsx
- __MACOSX/Underlying_Data/Figure4A/._Numerical_Data_Fig4A_PchR.xlsx
- Underlying_Data/Figure4A/Numerical_Data_Fig4A_ScoCAbrB.xlsx
- __MACOSX/Underlying_Data/Figure4A/._Numerical_Data_Fig4A_ScoCAbrB.xlsx
- Underlying_Data/Figure4A/Numerical_Data_Fig4A_ScoC.xlsx
- __MACOSX/Underlying_Data/Figure4A/._Numerical_Data_Fig4A_ScoC.xlsx
- Underlying_Data/Figure4A/Numerical_Data_Fig4A_AbrB.xlsx
- __MACOSX/Underlying_Data/Figure4A/._Numerical_Data_Fig4A_AbrB.xlsx
