# Supplementary material for: Two distinct regulatory systems control pulcherrimin biosynthesis in Bacillus subtilis
Source: PLoS Genet. 2024 May 16;20(5):e1011283. doi: 10.1371/journal.pgen.1011283 (PMC11135676; doi:10.1371/journal.pgen.1011283)
Supplement: S1 Data — (ZIP) [file pgen.1011283.s009.zip › Underlying_Data/Numerical_Data_Fig3A.xlsx]

## Sheet: Sheet1
Strain	Time_Diff	Replicate	Abs.410
WT	-6.25	B	0.0481
WT	-6.25	C	0.0497
WT	-5.25	B	0.0508
WT	-5.25	C	0.05
WT	-4	B	0.0527
WT	-4	C	0.0534
WT	-3.25	B	0.0561
WT	-3.25	C	0.0576
WT	-3	B	0.0567
WT	-3	C	0.0584
WT	-3	D	0.0583
WT	-2.5	B	0.0542
WT	-2.5	C	0.0545
WT	-2.5	D	0.055
WT	-2	B	0.0579
WT	-2	C	0.05985
WT	-2	D	0.0582
WT	-1	B	0.0643
WT	-1	C	0.0660667
WT	-1	D	0.069
WT	0	B	0.0785
WT	0	C	0.0783
WT	0	D	0.0783
WT	1	B	0.07805
WT	1	C	0.0759
WT	1	D	0.0879
WT	2	B	0.0909
WT	2	C	0.08175
WT	2	D	0.0986
WT	3	B	0.1088
WT	3	C	0.1025
WT	3	D	0.1064
WT	4	B	0.10825
WT	4	C	0.11325
WT	4	D	0.106
WT	5.25	B	0.1033
WT	5.25	C	0.1315
WT	18.25	B	0.1057
WT	18.25	C	0.0993
scoC::erm	-6	A	0.052
scoC::erm	-6	B	0.0569
scoC::erm	-6	C	0.0503
scoC::erm	-5	A	0.0512
scoC::erm	-5	B	0.0536
scoC::erm	-5	C	0.0519
scoC::erm	-4	A	0.0543
scoC::erm	-4	B	0.0557
scoC::erm	-4	C	0.05475
scoC::erm	-3	A	0.0618
scoC::erm	-3	B	0.0613
scoC::erm	-3	C	0.063
scoC::erm	-2	A	0.0626
scoC::erm	-2	B	0.06325
scoC::erm	-2	C	0.0643
scoC::erm	-1	A	0.07355
scoC::erm	-1	B	0.0716
scoC::erm	-1	C	0.07355
scoC::erm	0	A	0.1263
scoC::erm	0	B	0.11935
scoC::erm	0	C	0.12505
scoC::erm	1	A	0.1821
scoC::erm	1	B	0.1991
scoC::erm	1	C	0.1845
scoC::erm	2	A	0.26
scoC::erm	2	B	0.2904
scoC::erm	2	C	0.2692
scoC::erm	3	A	0.3738
scoC::erm	3	B	0.4042
scoC::erm	3	C	0.3234
scoC::erm	4.25	A	0.4071
scoC::erm	4.25	B	0.4005
scoC::erm	4.25	C	0.3142
scoC::erm	16	A	0.3623
scoC::erm	16	B	0.3595
scoC::erm	16	C	0.4063
∆pchR	-6	A	0.0531
∆pchR	-6	B	0.0526
∆pchR	-6	C	0.0519
∆pchR	-5	A	0.0567
∆pchR	-5	B	0.0541
∆pchR	-5	C	0.0529
∆pchR	-4	A	0.05625
∆pchR	-4	B	0.05895
∆pchR	-4	C	0.05555
∆pchR	-3	A	0.0651
∆pchR	-3	B	0.0549
∆pchR	-3	C	0.0605
∆pchR	-2	A	0.12405
∆pchR	-2	B	0.09815
∆pchR	-2	C	0.13685
∆pchR	-1	A	0.2209
∆pchR	-1	B	0.2026
∆pchR	-1	C	0.34915
∆pchR	0	A	0.3879
∆pchR	0	B	0.307
∆pchR	0	C	0.40815
∆pchR	1	A	0.49705
∆pchR	1	B	0.47515
∆pchR	1	C	0.55295
∆pchR	2	A	0.5405
∆pchR	2	B	0.58445
∆pchR	2	C	0.63615
∆pchR	3	A	0.5861
∆pchR	3	B	0.7184
∆pchR	3	C	0.6565
∆pchR	4.25	A	0.5547
∆pchR	4.25	B	0.717
∆pchR	4.25	C	0.7119
∆pchR	16	A	0.8719
∆pchR	16	B	0.9139
∆pchR	16	C	0.9391
∆pchR scoC::erm	-6.25	A	0.0543
∆pchR scoC::erm	-6.25	B	0.0567
∆pchR scoC::erm	-6.25	C	0.054
∆pchR scoC::erm	-5.25	A	0.0529
∆pchR scoC::erm	-5.25	B	0.056
∆pchR scoC::erm	-5.25	C	0.0571
∆pchR scoC::erm	-4	A	0.06185
∆pchR scoC::erm	-4	B	0.0666
∆pchR scoC::erm	-4	C	0.0604
∆pchR scoC::erm	-3.25	A	0.0616
∆pchR scoC::erm	-3.25	B	0.0653
∆pchR scoC::erm	-3.25	C	0.0719
∆pchR scoC::erm	-3	A	0.0922
∆pchR scoC::erm	-3	B	0.08335
∆pchR scoC::erm	-3	C	0.0977
∆pchR scoC::erm	-2	A	0.1851
∆pchR scoC::erm	-2	B	0.1565
∆pchR scoC::erm	-2	C	0.1738
∆pchR scoC::erm	-1	A	0.631433
∆pchR scoC::erm	-1	B	0.566733
∆pchR scoC::erm	-1	C	0.565267
∆pchR scoC::erm	0	A	1.0778
∆pchR scoC::erm	0	B	1.44197
∆pchR scoC::erm	0	C	1.2697
∆pchR scoC::erm	1	A	2.0622
∆pchR scoC::erm	1	B	2.0772
∆pchR scoC::erm	1	C	1.9844
∆pchR scoC::erm	2	A	2.39915
∆pchR scoC::erm	2	B	2.7954
∆pchR scoC::erm	2	C	2.609
∆pchR scoC::erm	3.25	A	2.326
∆pchR scoC::erm	3.25	B	2.818
∆pchR scoC::erm	3.25	C	3.0188
∆pchR scoC::erm	18.25	A	2.6206
∆pchR scoC::erm	18.25	B	2.4622
∆pchR scoC::erm	18.25	C	2.5759
abrB::kan	-6.25	A	0.0476
abrB::kan	-6.25	B	0.0482
abrB::kan	-6.25	C	0.0494
abrB::kan	-5.25	A	0.0594
abrB::kan	-5.25	B	0.0474
abrB::kan	-5.25	C	0.048
abrB::kan	-5	A	0.0552
abrB::kan	-5	B	0.0552
abrB::kan	-5	C	0.0562
abrB::kan	-4.25	A	0.054
abrB::kan	-4.25	B	0.0536
abrB::kan	-4.25	C	0.0536
abrB::kan	-4	A	0.0507
abrB::kan	-4	B	0.0517
abrB::kan	-4	C	0.0537
abrB::kan	-3.25	A	0.053
abrB::kan	-3.25	B	0.0518
abrB::kan	-3.25	C	0.0525
abrB::kan	-3	A	0.0526
abrB::kan	-3	B	0.0523
abrB::kan	-3	C	0.0544
abrB::kan	-2.25	A	0.05495
abrB::kan	-2.25	B	0.05415
abrB::kan	-2.25	C	0.05635
abrB::kan	-2	A	0.053
abrB::kan	-2	B	0.0532
abrB::kan	-2	C	0.0594
abrB::kan	-1.25	A	0.0587
abrB::kan	-1.25	B	0.05575
abrB::kan	-1.25	C	0.067
abrB::kan	-1	A	0.0563
abrB::kan	-1	B	0.0551
abrB::kan	-1	C	0.0632
abrB::kan	0	A	0.0643333
abrB::kan	0	B	0.0678
abrB::kan	0	C	0.0736
abrB::kan	1	A	0.0901
abrB::kan	1	B	0.10375
abrB::kan	1	C	0.12335
abrB::kan	1.75	A	0.1345
abrB::kan	1.75	B	0.148
abrB::kan	1.75	C	0.1849
abrB::kan	2	A	0.0716
abrB::kan	2	B	0.0686
abrB::kan	2	C	0.0886
abrB::kan	18.25	A	0.2406
abrB::kan	18.25	B	0.2381
abrB::kan	18.25	C	0.2832
∆pchR abrB::kan	-6.25	A	0.0505
∆pchR abrB::kan	-6.25	B	0.0502
∆pchR abrB::kan	-6.25	C	0.0583
∆pchR abrB::kan	-5.25	A	0.0527
∆pchR abrB::kan	-5.25	B	0.0516
∆pchR abrB::kan	-5.25	C	0.0532
∆pchR abrB::kan	-4	A	0.05845
∆pchR abrB::kan	-4	B	0.0576
∆pchR abrB::kan	-4	C	0.0599
∆pchR abrB::kan	-3.25	A	0.0781
∆pchR abrB::kan	-3.25	B	0.0802
∆pchR abrB::kan	-3.25	C	0.0814
∆pchR abrB::kan	-3	A	0.0692
∆pchR abrB::kan	-3	B	0.0692
∆pchR abrB::kan	-3	C	0.0637
∆pchR abrB::kan	-2	A	0.11775
∆pchR abrB::kan	-2	B	0.10705
∆pchR abrB::kan	-2	C	0.11
∆pchR abrB::kan	-1	A	0.195
∆pchR abrB::kan	-1	B	0.17705
∆pchR abrB::kan	-1	C	0.18165
∆pchR abrB::kan	0	A	0.7998
∆pchR abrB::kan	0	B	0.73405
∆pchR abrB::kan	0	C	0.7006
∆pchR abrB::kan	1	A	1.2378
∆pchR abrB::kan	1	B	0.8645
∆pchR abrB::kan	1	C	0.8687
∆pchR abrB::kan	2	A	1.335
∆pchR abrB::kan	2	B	1.0442
∆pchR abrB::kan	2	C	1.3026
∆pchR abrB::kan	18.25	A	3.0322
∆pchR abrB::kan	18.25	B	2.8739
∆pchR abrB::kan	18.25	C	2.8339
yvmC::erm	-4	A	0.052
yvmC::erm	-4	B	0.0538
yvmC::erm	-4	C	0.0544
yvmC::erm	-3	A	0.0548
yvmC::erm	-3	B	0.0575
yvmC::erm	-3	C	0.0569
yvmC::erm	-2	A	0.0614
yvmC::erm	-2	B	0.0607
yvmC::erm	-2	C	0.0649
yvmC::erm	-1	A	0.05835
yvmC::erm	-1	B	0.06125
yvmC::erm	-1	C	0.06235
yvmC::erm	0	A	0.0638
yvmC::erm	0	B	0.06365
yvmC::erm	0	C	0.07005
yvmC::erm	1	A	0.069
yvmC::erm	1	B	0.07205
yvmC::erm	1	C	0.08165
yvmC::erm	2	A	0.0808
yvmC::erm	2	B	0.07685
yvmC::erm	2	C	0.0875
yvmC::erm	3	A	0.0732
yvmC::erm	3	B	0.0712
yvmC::erm	3	C	0.1067
yvmC::erm	4	A	0.0884
yvmC::erm	4	B	0.0822
yvmC::erm	4	C	0.1072
yvmC::erm	5.25	A	0.1035
yvmC::erm	5.25	B	0.0945
yvmC::erm	5.25	C	0.1038
scoC::erm abrB::kan	-6.25	A	0.0525
scoC::erm abrB::kan	-6.25	B	0.0515
scoC::erm abrB::kan	-6.25	C	0.0521
scoC::erm abrB::kan	-5.25	A	0.0536
scoC::erm abrB::kan	-5.25	B	0.0505
scoC::erm abrB::kan	-5.25	C	0.0511
scoC::erm abrB::kan	-4	A	0.0554
scoC::erm abrB::kan	-4	B	0.0549
scoC::erm abrB::kan	-4	C	0.05575
scoC::erm abrB::kan	-3.25	A	0.0778
scoC::erm abrB::kan	-3.25	B	0.0548
scoC::erm abrB::kan	-3.25	C	0.054
scoC::erm abrB::kan	-3	A	0.0662
scoC::erm abrB::kan	-3	B	0.0623
scoC::erm abrB::kan	-3	C	0.0665
scoC::erm abrB::kan	-2	A	0.0822
scoC::erm abrB::kan	-2	B	0.07245
scoC::erm abrB::kan	-2	C	0.08735
scoC::erm abrB::kan	-1	A	0.10245
scoC::erm abrB::kan	-1	B	0.0842
scoC::erm abrB::kan	-1	C	0.10765
scoC::erm abrB::kan	0	A	0.2293
scoC::erm abrB::kan	0	B	0.17555
scoC::erm abrB::kan	0	C	0.24225
scoC::erm abrB::kan	1	A	0.9676
scoC::erm abrB::kan	1	B	0.692
scoC::erm abrB::kan	1	C	0.8649
scoC::erm abrB::kan	2	A	1.0536
scoC::erm abrB::kan	2	B	1.3195
scoC::erm abrB::kan	2	C	1.0361
scoC::erm abrB::kan	18.25	A	3.9476
scoC::erm abrB::kan	18.25	B	3.9106
scoC::erm abrB::kan	18.25	C	3.8041
∆pchR scoC::erm abrB::kan	-6.25	A	0.0709
∆pchR scoC::erm abrB::kan	-6.25	B	0.0802
∆pchR scoC::erm abrB::kan	-6.25	C	0.0837
∆pchR scoC::erm abrB::kan	-6	B	0.0589
∆pchR scoC::erm abrB::kan	-6	D	0.082
∆pchR scoC::erm abrB::kan	-6	F	0.0788
∆pchR scoC::erm abrB::kan	-5.25	A	0.0933
∆pchR scoC::erm abrB::kan	-5.25	B	0.093
∆pchR scoC::erm abrB::kan	-5.25	C	0.1055
∆pchR scoC::erm abrB::kan	-5	B	0.0931
∆pchR scoC::erm abrB::kan	-5	D	0.1219
∆pchR scoC::erm abrB::kan	-5	F	0.1751
∆pchR scoC::erm abrB::kan	-4	A	0.1416
∆pchR scoC::erm abrB::kan	-4	B	0.12555
∆pchR scoC::erm abrB::kan	-4	C	0.167
∆pchR scoC::erm abrB::kan	-4	D	0.1711
∆pchR scoC::erm abrB::kan	-4	F	0.1964
∆pchR scoC::erm abrB::kan	-3.25	A	0.2015
∆pchR scoC::erm abrB::kan	-3.25	B	0.1918
∆pchR scoC::erm abrB::kan	-3.25	C	0.2947
∆pchR scoC::erm abrB::kan	-3	B	0.2443
∆pchR scoC::erm abrB::kan	-3	D	0.2821
∆pchR scoC::erm abrB::kan	-3	F	0.2838
∆pchR scoC::erm abrB::kan	-2	A	0.2821
∆pchR scoC::erm abrB::kan	-2	B	0.3299
∆pchR scoC::erm abrB::kan	-2	C	0.4185
∆pchR scoC::erm abrB::kan	-2	D	0.4114
∆pchR scoC::erm abrB::kan	-2	F	0.4452
∆pchR scoC::erm abrB::kan	-1	A	0.4416
∆pchR scoC::erm abrB::kan	-1	B	0.53535
∆pchR scoC::erm abrB::kan	-1	C	1.2896
∆pchR scoC::erm abrB::kan	-1	D	0.886
∆pchR scoC::erm abrB::kan	-1	F	1.1995
∆pchR scoC::erm abrB::kan	0	A	2.1148
∆pchR scoC::erm abrB::kan	0	B	1.7727
∆pchR scoC::erm abrB::kan	0	C	3.2529
∆pchR scoC::erm abrB::kan	0	D	2.399
∆pchR scoC::erm abrB::kan	0	F	2.7675
∆pchR scoC::erm abrB::kan	1	B	3.0234
∆pchR scoC::erm abrB::kan	1	D	3.2056
∆pchR scoC::erm abrB::kan	1	F	3.2056
∆pchR scoC::erm abrB::kan	18.25	A	3.8243
∆pchR scoC::erm abrB::kan	18.25	B	3.7361
∆pchR scoC::erm abrB::kan	18.25	C	3.9704
