# Supplementary material for: Two distinct regulatory systems control pulcherrimin biosynthesis in Bacillus subtilis
Source: PLoS Genet. 2024 May 16;20(5):e1011283. doi: 10.1371/journal.pgen.1011283 (PMC11135676; doi:10.1371/journal.pgen.1011283)
Supplement: S1 Data — (ZIP) [file pgen.1011283.s009.zip › Underlying_Data/Figure4B.xlsx]

## Sheet: Sheet1
Strain	Replicate	BL1.H
WT	A.fcs	1774
WT	B.fcs	2670
WT	C.fcs	2827
ScoC	A.fcs	3684
ScoC	B.fcs	2974
ScoC	C.fcs	2833
AbrB	A.fcs	4840
AbrB	B.fcs	4143
AbrB	C.fcs	4609
PchR	A.fcs	5557
PchR	B.fcs	6665
PchR	C.fcs	4972
ScoCAbrB	A.fcs	8741
ScoCAbrB	B.fcs	7196
ScoCAbrB	C.fcs	9049
PchRScoC	A.fcs	8615
PchRScoC	B.fcs	8017
PchRScoC	C.fcs	7809
PchRAbrB	A.fcs	23950
PchRAbrB	B.fcs	24853
PchRAbrB	C.fcs	24714
PchRAbrBScoC	A.fcs	25830
PchRAbrBScoC	B.fcs	26259
PchRAbrBScoC	C.fcs	25750.5
