# Supplementary material for: Two distinct regulatory systems control pulcherrimin biosynthesis in Bacillus subtilis
Source: PLoS Genet. 2024 May 16;20(5):e1011283. doi: 10.1371/journal.pgen.1011283 (PMC11135676; doi:10.1371/journal.pgen.1011283)
Supplement: S1 Data — (ZIP) [file pgen.1011283.s009.zip › Underlying_Data/Numerical_Data_S3_Fig.xlsx]

## Sheet: Sheet1
Strain	Replicate	Abs.410
WT	A	0.1188
WT	B	0.1057
WT	C	0.1087
scoC::erm lacA::pscoC-scoC	A	0.1223
scoC::erm lacA::pscoC-scoC	B	0.1167
scoC::erm lacA::pscoC-scoC	C	0.1128
scoC::erm	A	0.3067
scoC::erm	B	0.3186
scoC::erm	C	0.3652
WT	D	0.1102
WT	E	0.1077
scoC::erm	D	0.3021
scoC::erm	E	0.3275
scoC::erm lacA::pscoC-scoC	D	0.14
scoC::erm lacA::pscoC-scoC	E	0.1341
