# Supplementary material for: Two distinct regulatory systems control pulcherrimin biosynthesis in Bacillus subtilis
Source: PLoS Genet. 2024 May 16;20(5):e1011283. doi: 10.1371/journal.pgen.1011283 (PMC11135676; doi:10.1371/journal.pgen.1011283)
Supplement: S1 Data — (ZIP) [file pgen.1011283.s009.zip › Underlying_Data/Numerical_Data_Fig4A_percentages.xlsx]

## Sheet: Sheet1
Strain	Replicate	positive
WT	A.fcs	60.5857
WT	B.fcs	82.0162
WT	C.fcs	73.792
ScoC	A.fcs	81.3845
ScoC	B.fcs	72.4348
ScoC	C.fcs	75.4569
AbrB	A.fcs	91.8254
AbrB	B.fcs	90.3685
AbrB	C.fcs	90.3018
PchR	A.fcs	95.4906
PchR	B.fcs	98.132
PchR	C.fcs	90.6397
ScoCAbrB	A.fcs	93.5203
ScoCAbrB	B.fcs	97.798
ScoCAbrB	C.fcs	97.8479
PchRScoC	A.fcs	98.028
PchRScoC	B.fcs	98.9917
PchRScoC	C.fcs	98.2522
PchRAbrB	A.fcs	99.504
PchRAbrB	B.fcs	99.9305
PchRAbrB	C.fcs	99.7055
PchRAbrBScoC	A.fcs	99.9928
PchRAbrBScoC	B.fcs	99.9924
PchRAbrBScoC	C.fcs	99.9928
Negative	A.fcs	0
Negative	B.fcs	0
Negative	C.fcs	0
