# Supplementary material for: Two distinct regulatory systems control pulcherrimin biosynthesis in Bacillus subtilis
Source: PLoS Genet. 2024 May 16;20(5):e1011283. doi: 10.1371/journal.pgen.1011283 (PMC11135676; doi:10.1371/journal.pgen.1011283)
Supplement: S1 Data — (ZIP) [file pgen.1011283.s009.zip › Underlying_Data/Numerical_Data_S4_Fig.xlsx]

## Sheet: Sheet1
Strain	Replicate	Time_Diff	Abs.600
WT	A	-1	2.81133
WT	A	-2	1.983
WT	A	-2.5	1.448
WT	A	-3	1.088
WT	A	-3.25	1.068
WT	A	-4	0.588
WT	A	-5.25	0.204
WT	A	-6.25	0.262
WT	A	0	3.19667
WT	A	1	3.23
WT	A	18.25	2.23
WT	A	2	3.065
WT	A	3	2.61
WT	A	4	2.18
WT	A	5.25	1.8
WT	B	-1	2.71967
WT	B	-2	2.011
WT	B	-2.5	1.352
WT	B	-3	1.12
WT	B	-3.25	1.276
WT	B	-4	0.462
WT	B	-5.25	0.284
WT	B	-6.25	0.222
WT	B	0	3.355
WT	B	1	3.28
WT	B	18.25	2.395
WT	B	2	2.965
WT	B	3	2.94
WT	B	4	2.425
WT	B	5.25	2.52
scoC::erm	A	-1	2.895
scoC::erm	A	-2	2.2975
scoC::erm	A	-3	1.228
scoC::erm	A	-4	0.4125
scoC::erm	A	-5	0
scoC::erm	A	-6	0
scoC::erm	A	0	3.705
scoC::erm	A	1	4.13
scoC::erm	A	2	4.18375
scoC::erm	A	3	3.27
scoC::erm	A	4.25	3.27
scoC::erm	B	-1	2.9675
scoC::erm	B	-2	2.274
scoC::erm	B	-3	1.2
scoC::erm	B	-4	0.373
scoC::erm	B	-5	0
scoC::erm	B	-6	0
scoC::erm	B	0	3.695
scoC::erm	B	1	4.14
scoC::erm	B	2	3.53375
scoC::erm	B	3	2.67
scoC::erm	B	4.25	2.67
scoC::erm	C	-1	2.97
scoC::erm	C	-2	2.504
scoC::erm	C	-3	1.364
scoC::erm	C	-4	0.457
scoC::erm	C	-5	0
scoC::erm	C	-6	0
scoC::erm	C	0	3.72
scoC::erm	C	1	4.21
scoC::erm	C	2	3.94
scoC::erm	C	3	2.04
scoC::erm	C	4.25	2.04
∆pchR	A	-1	2.883
∆pchR	A	-2	2.56
∆pchR	A	-3	0.852
∆pchR	A	-4	0.351
∆pchR	A	-5	0
∆pchR	A	-6	0
∆pchR	A	0	3.25
∆pchR	A	1	4.32
∆pchR	A	2	3.98
∆pchR	A	3	3.21
∆pchR	A	4.25	3.21
∆pchR	B	-1	2.59575
∆pchR	B	-2	2.0825
∆pchR	B	-3	0.429
∆pchR	B	-4	0.153
∆pchR	B	-5	0
∆pchR	B	-6	0
∆pchR	B	0	3.57
∆pchR	B	1	3.78
∆pchR	B	2	3.76
∆pchR	B	3	3
∆pchR	B	4.25	3
∆pchR	C	-1	3.2145
∆pchR	C	-2	2.755
∆pchR	C	-3	0.882
∆pchR	C	-4	0.312
∆pchR	C	-5	0
∆pchR	C	-6	0
∆pchR	C	0	4.2
∆pchR	C	1	4.08
∆pchR	C	2	4.04
∆pchR	C	3	2.91
∆pchR	C	4.25	2.91
∆pchR scoC::erm	A	-1	2.063
∆pchR scoC::erm	A	-2	1.425
∆pchR scoC::erm	A	-3	1.011
∆pchR scoC::erm	A	-3.25	0.468
∆pchR scoC::erm	A	-4	0.2715
∆pchR scoC::erm	A	-5.25	0.144
∆pchR scoC::erm	A	-6.25	0.132
∆pchR scoC::erm	A	0	3.65433
∆pchR scoC::erm	A	1	3.955
∆pchR scoC::erm	A	18.25	3.9
∆pchR scoC::erm	A	2	4.415
∆pchR scoC::erm	A	3.25	3.78
∆pchR scoC::erm	B	-1	2.298
∆pchR scoC::erm	B	-2	1.869
∆pchR scoC::erm	B	-3	1.934
∆pchR scoC::erm	B	-3.25	0.584
∆pchR scoC::erm	B	-4	0.4165
∆pchR scoC::erm	B	-5.25	0.178
∆pchR scoC::erm	B	-6.25	0.172
∆pchR scoC::erm	B	0	3.839
∆pchR scoC::erm	B	1	4.31
∆pchR scoC::erm	B	18.25	3.195
∆pchR scoC::erm	B	2	4.48625
∆pchR scoC::erm	B	3.25	4.56
∆pchR scoC::erm	C	-1	2.888
∆pchR scoC::erm	C	-2	2.265
∆pchR scoC::erm	C	-3	1.568
∆pchR scoC::erm	C	-3.25	0.77
∆pchR scoC::erm	C	-4	0.5185
∆pchR scoC::erm	C	-5.25	0.27
∆pchR scoC::erm	C	-6.25	0.178
∆pchR scoC::erm	C	0	3.634
∆pchR scoC::erm	C	1	4.12
∆pchR scoC::erm	C	18.25	3.51
∆pchR scoC::erm	C	2	4.1025
∆pchR scoC::erm	C	3.25	3.78
abrB::kan	A	-1	1.384
abrB::kan	A	-1.25	1.644
abrB::kan	A	-2	0.764
abrB::kan	A	-2.25	0.9975
abrB::kan	A	-3	0.448
abrB::kan	A	-3.25	0.3835
abrB::kan	A	-4	0.281
abrB::kan	A	-4.25	0.324
abrB::kan	A	-5	0.324
abrB::kan	A	-5.25	0.06
abrB::kan	A	-6.25	0.154
abrB::kan	A	0	2.44067
abrB::kan	A	1	2.7775
abrB::kan	A	1.75	4.02
abrB::kan	A	18.25	2.193
abrB::kan	A	2	3.01
abrB::kan	B	-1	1.388
abrB::kan	B	-1.25	1.43175
abrB::kan	B	-2	0.74
abrB::kan	B	-2.25	0.8755
abrB::kan	B	-3	0.428
abrB::kan	B	-3.25	0.3075
abrB::kan	B	-4	0.24
abrB::kan	B	-4.25	0.282
abrB::kan	B	-5	0.55
abrB::kan	B	-5.25	0.064
abrB::kan	B	-6.25	0.174
abrB::kan	B	0	2.09233
abrB::kan	B	1	3.2075
abrB::kan	B	1.75	4.25
abrB::kan	B	18.25	2.121
abrB::kan	B	2	2.69
abrB::kan	C	-1	1.972
abrB::kan	C	-1.25	1.61025
abrB::kan	C	-2	1.292
abrB::kan	C	-2.25	1.3315
abrB::kan	C	-3	0.808
abrB::kan	C	-3.25	0.3
abrB::kan	C	-4	0.431
abrB::kan	C	-4.25	0.486
abrB::kan	C	-5	0.464
abrB::kan	C	-5.25	0.17
abrB::kan	C	-6.25	0.158
abrB::kan	C	0	2.605
abrB::kan	C	1	3.1125
abrB::kan	C	1.75	4.08
abrB::kan	C	18.25	2.376
abrB::kan	C	2	3.42
∆pchR abrB::kan	A	-1	2.4075
∆pchR abrB::kan	A	-2	1.758
∆pchR abrB::kan	A	-3	0.591
∆pchR abrB::kan	A	-3.25	1.066
∆pchR abrB::kan	A	-4	0.578
∆pchR abrB::kan	A	-5.25	0.368
∆pchR abrB::kan	A	-6.25	0.264
∆pchR abrB::kan	A	0	3.4425
∆pchR abrB::kan	A	1	3.49
∆pchR abrB::kan	A	18.25	2.98
∆pchR abrB::kan	A	2	3.53
∆pchR abrB::kan	B	-1	2.34075
∆pchR abrB::kan	B	-2	1.4045
∆pchR abrB::kan	B	-3	0.468
∆pchR abrB::kan	B	-3.25	1.022
∆pchR abrB::kan	B	-4	0.4845
∆pchR abrB::kan	B	-5.25	0.302
∆pchR abrB::kan	B	-6.25	0.184
∆pchR abrB::kan	B	0	2.99
∆pchR abrB::kan	B	1	2.95
∆pchR abrB::kan	B	18.25	3.805
∆pchR abrB::kan	B	2	3.22
∆pchR abrB::kan	C	-1	2.27475
∆pchR abrB::kan	C	-2	1.537
∆pchR abrB::kan	C	-3	0.468
∆pchR abrB::kan	C	-3.25	0.888
∆pchR abrB::kan	C	-4	0.508
∆pchR abrB::kan	C	-5.25	0.392
∆pchR abrB::kan	C	-6.25	0.308
∆pchR abrB::kan	C	0	3.4625
∆pchR abrB::kan	C	1	3.1
∆pchR abrB::kan	C	18.25	3.465
∆pchR abrB::kan	C	2	3.32
scoC::erm abrB::kan	A	-1	1.3985
scoC::erm abrB::kan	A	-2	0.985
scoC::erm abrB::kan	A	-3	0.938
scoC::erm abrB::kan	A	-3.25	0.194
scoC::erm abrB::kan	A	-4	0.3035
scoC::erm abrB::kan	A	-5.25	0.07
scoC::erm abrB::kan	A	-6.25	0.054
scoC::erm abrB::kan	A	0	1.7745
scoC::erm abrB::kan	A	1	3.89
scoC::erm abrB::kan	A	18.25	2.505
scoC::erm abrB::kan	A	2	4.6875
scoC::erm abrB::kan	B	-1	1.2315
scoC::erm abrB::kan	B	-2	0.887
scoC::erm abrB::kan	B	-3	0.838
scoC::erm abrB::kan	B	-3.25	0.186
scoC::erm abrB::kan	B	-4	0.2575
scoC::erm abrB::kan	B	-5.25	0.058
scoC::erm abrB::kan	B	-6.25	0.056
scoC::erm abrB::kan	B	0	1.83
scoC::erm abrB::kan	B	1	3.745
scoC::erm abrB::kan	B	18.25	2.28
scoC::erm abrB::kan	B	2	4.3
scoC::erm abrB::kan	C	-1	1.3985
scoC::erm abrB::kan	C	-2	1.025
scoC::erm abrB::kan	C	-3	0.95
scoC::erm abrB::kan	C	-3.25	0.22
scoC::erm abrB::kan	C	-4	0.316
scoC::erm abrB::kan	C	-5.25	0.078
scoC::erm abrB::kan	C	-6.25	0.068
scoC::erm abrB::kan	C	0	1.7625
scoC::erm abrB::kan	C	1	3.875
scoC::erm abrB::kan	C	18.25	2.301
scoC::erm abrB::kan	C	2	4.45
∆pchR scoC::erm abrB::kan	A	-1	2.679
∆pchR scoC::erm abrB::kan	A	-2	2.058
∆pchR scoC::erm abrB::kan	A	-3.25	1.372
∆pchR scoC::erm abrB::kan	A	-4	1.09
∆pchR scoC::erm abrB::kan	A	-5.25	0.742
∆pchR scoC::erm abrB::kan	A	-6.25	0.594
∆pchR scoC::erm abrB::kan	A	0	3.815
∆pchR scoC::erm abrB::kan	A	18.25	3.845
∆pchR scoC::erm abrB::kan	B	-1	2.586
∆pchR scoC::erm abrB::kan	B	-2	2.0205
∆pchR scoC::erm abrB::kan	B	-3	1.314
∆pchR scoC::erm abrB::kan	B	-3.25	1.494
∆pchR scoC::erm abrB::kan	B	-4	0.967
∆pchR scoC::erm abrB::kan	B	-5	0.576
∆pchR scoC::erm abrB::kan	B	-5.25	0.818
∆pchR scoC::erm abrB::kan	B	-6	0.441
∆pchR scoC::erm abrB::kan	B	-6.25	0.594
∆pchR scoC::erm abrB::kan	B	0	3.4735
∆pchR scoC::erm abrB::kan	B	1	4
∆pchR scoC::erm abrB::kan	B	18.25	3.29
∆pchR scoC::erm abrB::kan	C	-1	3.342
∆pchR scoC::erm abrB::kan	C	-2	2.805
∆pchR scoC::erm abrB::kan	C	-3.25	1.87
∆pchR scoC::erm abrB::kan	C	-4	1.402
∆pchR scoC::erm abrB::kan	C	-5.25	1.158
∆pchR scoC::erm abrB::kan	C	-6.25	0.738
∆pchR scoC::erm abrB::kan	C	0	4.345
∆pchR scoC::erm abrB::kan	C	18.25	3.025
∆pchR scoC::erm abrB::kan	D	-1	2.976
∆pchR scoC::erm abrB::kan	D	-2	2.208
∆pchR scoC::erm abrB::kan	D	-3	1.728
∆pchR scoC::erm abrB::kan	D	-4	1.458
∆pchR scoC::erm abrB::kan	D	-5	0.855
∆pchR scoC::erm abrB::kan	D	-6	0.51
∆pchR scoC::erm abrB::kan	D	0	3.968
∆pchR scoC::erm abrB::kan	D	1	4.18
∆pchR scoC::erm abrB::kan	F	-1	3.297
∆pchR scoC::erm abrB::kan	F	-2	2.325
∆pchR scoC::erm abrB::kan	F	-3	1.785
∆pchR scoC::erm abrB::kan	F	-4	1.395
∆pchR scoC::erm abrB::kan	F	-5	0.939
∆pchR scoC::erm abrB::kan	F	-6	0.588
∆pchR scoC::erm abrB::kan	F	0	4.396
∆pchR scoC::erm abrB::kan	F	1	4.915
