# Supplementary material for: Two distinct regulatory systems control pulcherrimin biosynthesis in Bacillus subtilis
Source: PLoS Genet. 2024 May 16;20(5):e1011283. doi: 10.1371/journal.pgen.1011283 (PMC11135676; doi:10.1371/journal.pgen.1011283)
Supplement: S1 Data — (ZIP) [file pgen.1011283.s009.zip › Underlying_Data/Numerical_Data_S5-Fig_RFU.xlsx]

## Sheet: Sheet1
Protein	bps	RFU	Competitor	Condition
ScoC	-29.984	1143.8	Heparin	No Protein
ScoC	-29.9723	445.4	Heparin	Protein
ScoC	-29.1581	90	Heparin	Protein
ScoC	-29.0306	95.9	Heparin	No Protein
ScoC	-28.339	398.1	Heparin	Protein
ScoC	-28.2185	558.5	Heparin	No Protein
ScoC	-26.9883	687.9	Heparin	Protein
ScoC	-26.879	487.8	Heparin	No Protein
ScoC	-26.3082	1632.8	Heparin	Protein
ScoC	-26.2046	2003	Heparin	No Protein
ScoC	-25.3966	216.8	Heparin	Protein
ScoC	-25.1491	162.4	Heparin	No Protein
ScoC	-24.5562	403.8	Heparin	Protein
ScoC	-24.4667	494.6	Heparin	No Protein
ScoC	-23.6342	504.2	Heparin	Protein
ScoC	-23.5521	685.1	Heparin	No Protein
ScoC	-22.7071	980.8	Heparin	Protein
ScoC	-22.6322	1383.5	Heparin	No Protein
ScoC	-21.5409	161.5	Heparin	Protein
ScoC	-21.4751	214.8	Heparin	No Protein
ScoC	-20.759	338.2	Heparin	Protein
ScoC	-20.6993	389.1	Heparin	No Protein
ScoC	-20.2097	215.9	Heparin	Protein
ScoC	-20.0761	143.5	Heparin	No Protein
ScoC	-18.8687	310.3	Heparin	Protein
ScoC	-18.8233	402.5	Heparin	No Protein
ScoC	-17.1192	475.6	Heparin	Protein
ScoC	-17.0867	657.1	Heparin	No Protein
ScoC	-16.2387	757.1	Heparin	Protein
ScoC	-16.2126	954.9	Heparin	No Protein
ScoC	-15.1125	404.2	Heparin	Protein
ScoC	-15.0945	574	Heparin	No Protein
ScoC	-14.0614	217.3	Heparin	Protein
ScoC	-14.0509	322	Heparin	No Protein
ScoC	-13.2494	284.3	Heparin	Protein
ScoC	-13.2446	337.1	Heparin	No Protein
ScoC	-12.5164	310.1	Heparin	No Protein
ScoC	-12.5161	284.5	Heparin	Protein
ScoC	-11.379	525.4	Heparin	No Protein
ScoC	-11.3708	418.9	Heparin	Protein
ScoC	-10.3179	500.8	Heparin	No Protein
ScoC	-10.3023	361.5	Heparin	Protein
ScoC	-9.64244	239	Heparin	Protein
ScoC	-9.58043	283.5	Heparin	No Protein
ScoC	-8.31756	384.2	Heparin	Protein
ScoC	-8.26399	575.2	Heparin	No Protein
ScoC	-7.56933	528.6	Heparin	Protein
ScoC	-7.52048	637.5	Heparin	No Protein
ScoC	-6.40125	640.1	Heparin	Protein
ScoC	-6.35969	340.1	Heparin	No Protein
ScoC	-5.22821	856.2	Heparin	Protein
ScoC	-5.1939	573	Heparin	No Protein
ScoC	-4.13464	163.6	Heparin	Protein
ScoC	-4.107	182.4	Heparin	No Protein
ScoC	-3.37516	601.8	Heparin	Protein
ScoC	-3.35213	765.5	Heparin	No Protein
ScoC	-2.44431	272	Heparin	Protein
ScoC	-2.42687	255	Heparin	No Protein
ScoC	-1.76558	967.3	Heparin	Protein
ScoC	-1.75218	1338	Heparin	No Protein
ScoC	-0.991397	246.7	Heparin	No Protein
ScoC	-0.915107	169.7	Heparin	Protein
ScoC	-0.143933	176.1	Heparin	No Protein
ScoC	0.0229825	141.1	Heparin	Protein
ScoC	0.620682	307	Heparin	No Protein
ScoC	0.621327	219.7	Heparin	Protein
ScoC	1.5576	243.1	Heparin	No Protein
ScoC	1.56371	193.2	Heparin	Protein
ScoC	2.76677	281.3	Heparin	Protein
ScoC	2.83936	357.6	Heparin	No Protein
ScoC	4.29762	397.8	Heparin	No Protein
ScoC	4.31943	612.7	Heparin	Protein
ScoC	5.35809	1659	Heparin	Protein
ScoC	5.41666	1566.8	Heparin	No Protein
ScoC	6.1389	202.1	Heparin	Protein
ScoC	6.1933	229.7	Heparin	No Protein
ScoC	7.09528	699.3	Heparin	Protein
ScoC	7.14461	802.3	Heparin	No Protein
ScoC	8.22841	338.6	Heparin	Protein
ScoC	8.27178	387.6	Heparin	No Protein
ScoC	9.36454	244.3	Heparin	Protein
ScoC	9.40199	350.2	Heparin	No Protein
ScoC	10.3606	381.9	Heparin	No Protein
ScoC	10.4159	366.3	Heparin	Protein
ScoC	11.3213	1029.9	Heparin	No Protein
ScoC	11.3817	725.4	Heparin	Protein
ScoC	12.3495	1017.3	Heparin	Protein
ScoC	12.3717	1031.3	Heparin	No Protein
ScoC	13.2487	723.5	Heparin	No Protein
ScoC	13.3193	541.4	Heparin	Protein
ScoC	14.9101	1679.4	Heparin	Protein
ScoC	14.9194	2352.8	Heparin	No Protein
ScoC	15.7961	266.9	Heparin	Protein
ScoC	15.8009	356.7	Heparin	No Protein
ScoC	17.1276	388.5	Heparin	Protein
ScoC	17.2144	469.2	Heparin	No Protein
ScoC	18.2768	743.6	Heparin	No Protein
ScoC	18.2842	524.3	Heparin	Protein
ScoC	19.1637	759	Heparin	No Protein
ScoC	19.1754	551.3	Heparin	Protein
ScoC	20.1408	393.4	Heparin	No Protein
ScoC	20.2465	364.9	Heparin	Protein
ScoC	21.1194	453.3	Heparin	No Protein
ScoC	21.1405	480.8	Heparin	Protein
ScoC	22.7241	443.2	Heparin	No Protein
ScoC	22.7528	324.5	Heparin	Protein
ScoC	23.796	308.3	Heparin	No Protein
ScoC	23.8298	288.1	Heparin	Protein
ScoC	24.8184	605.7	Heparin	Protein
ScoC	24.8696	1031.6	Heparin	No Protein
ScoC	25.855	420.7	Heparin	No Protein
ScoC	25.8984	333.6	Heparin	Protein
ScoC	26.7996	388.5	Heparin	Protein
ScoC	26.8418	457.9	Heparin	No Protein
ScoC	27.8298	444.4	Heparin	No Protein
ScoC	27.8823	387.8	Heparin	Protein
ScoC	28.6391	528.4	Heparin	No Protein
ScoC	28.6953	415.8	Heparin	Protein
ScoC	29.5995	516.7	Heparin	Protein
ScoC	29.6293	740.6	Heparin	No Protein
ScoC	30.6857	409.1	Heparin	Protein
ScoC	30.8009	252.2	Heparin	No Protein
ScoC	31.7032	277.1	Heparin	No Protein
ScoC	31.7732	228.5	Heparin	Protein
ScoC	32.9526	723.4	Heparin	Protein
ScoC	32.9678	855.5	Heparin	No Protein
ScoC	34.0426	207.1	Heparin	Protein
ScoC	34.0531	216.8	Heparin	No Protein
ScoC	34.9583	931.9	Heparin	No Protein
ScoC	35.0426	627.4	Heparin	Protein
ScoC	36.0455	404.6	Heparin	No Protein
ScoC	36.1346	420.3	Heparin	Protein
ScoC	37.2245	813.3	Heparin	No Protein
ScoC	37.2276	1615.4	Heparin	Protein
ScoC	38.4127	1296.7	Heparin	Protein
ScoC	38.4954	417.7	Heparin	No Protein
ScoC	39.6767	567.9	Heparin	No Protein
ScoC	39.6901	801.2	Heparin	Protein
ScoC	40.768	348.2	Heparin	No Protein
ScoC	40.8773	369.3	Heparin	Protein
ScoC	41.678	273.2	Heparin	No Protein
ScoC	41.6997	208.9	Heparin	Protein
ScoC	42.614	515.3	Heparin	Protein
ScoC	42.6796	735	Heparin	No Protein
ScoC	43.5907	1323.7	Heparin	No Protein
ScoC	43.6204	896.8	Heparin	Protein
ScoC	44.8671	535.8	Heparin	No Protein
ScoC	44.9019	415.3	Heparin	Protein
ScoC	45.9618	2982	Heparin	No Protein
ScoC	46.0011	2127	Heparin	Protein
ScoC	48.3844	246.9	Heparin	Protein
ScoC	48.4269	371.4	Heparin	No Protein
ScoC	49.3934	239.9	Heparin	Protein
ScoC	49.4319	266	Heparin	No Protein
ScoC	50.5864	146.9	Heparin	Protein
ScoC	50.7115	186.2	Heparin	No Protein
ScoC	51.5961	199.8	Heparin	Protein
ScoC	51.6259	299.9	Heparin	No Protein
ScoC	52.698	318.3	Heparin	Protein
ScoC	52.7235	433.3	Heparin	No Protein
ScoC	53.7299	625.5	Heparin	No Protein
ScoC	53.8002	355.4	Heparin	Protein
ScoC	54.7365	330.1	Heparin	No Protein
ScoC	54.8108	304.4	Heparin	Protein
ScoC	55.7433	525.2	Heparin	No Protein
ScoC	55.8215	355.2	Heparin	Protein
ScoC	56.8324	531.7	Heparin	Protein
ScoC	56.8419	836.5	Heparin	No Protein
ScoC	57.8435	396.3	Heparin	Protein
ScoC	57.8491	518.7	Heparin	No Protein
ScoC	59.0395	854.1	Heparin	No Protein
ScoC	59.1304	640.6	Heparin	Protein
ScoC	60.23	6404.9	Heparin	No Protein
ScoC	60.2335	4520.7	Heparin	Protein
ScoC	62.5196	542.1	Heparin	No Protein
ScoC	62.6238	507.6	Heparin	Protein
ScoC	63.6186	526.3	Heparin	No Protein
ScoC	63.7269	404.8	Heparin	Protein
ScoC	64.6462	392.9	Heparin	Protein
ScoC	64.7175	566.6	Heparin	No Protein
ScoC	65.7492	361.3	Heparin	Protein
ScoC	65.8163	355.9	Heparin	No Protein
ScoC	66.8235	363.3	Heparin	No Protein
ScoC	66.852	240	Heparin	Protein
ScoC	67.8628	183.7	Heparin	Protein
ScoC	67.9221	265.2	Heparin	No Protein
ScoC	68.8374	262.2	Heparin	No Protein
ScoC	68.8734	164.3	Heparin	Protein
ScoC	69.8839	184.2	Heparin	Protein
ScoC	70.0271	220.4	Heparin	No Protein
ScoC	70.759	359	Heparin	No Protein
ScoC	70.8023	263.6	Heparin	Protein
ScoC	71.6286	413.3	Heparin	Protein
ScoC	71.6738	483.6	Heparin	No Protein
ScoC	72.6798	846.1	Heparin	No Protein
ScoC	72.7302	614.5	Heparin	Protein
ScoC	73.7397	477.4	Heparin	Protein
ScoC	73.777	757.2	Heparin	No Protein
ScoC	74.8405	357.4	Heparin	Protein
ScoC	74.9652	506.8	Heparin	No Protein
ScoC	75.941	270.2	Heparin	Protein
ScoC	75.9702	388.7	Heparin	No Protein
ScoC	77.1575	214.8	Heparin	No Protein
ScoC	77.2244	151.9	Heparin	Protein
ScoC	78.5072	169.3	Heparin	Protein
ScoC	78.5268	291.9	Heparin	No Protein
ScoC	79.4393	248.4	Heparin	No Protein
ScoC	79.6061	221.2	Heparin	Protein
ScoC	80.5215	190.8	Heparin	Protein
ScoC	80.5338	229.7	Heparin	No Protein
ScoC	81.4366	190.7	Heparin	Protein
ScoC	81.5366	242.5	Heparin	No Protein
ScoC	82.2598	442.7	Heparin	Protein
ScoC	82.3567	591.6	Heparin	No Protein
ScoC	83.4483	579.4	Heparin	Protein
ScoC	83.4497	823.6	Heparin	No Protein
ScoC	84.4534	542.2	Heparin	Protein
ScoC	84.5421	701.8	Heparin	No Protein
ScoC	85.543	371.8	Heparin	No Protein
ScoC	85.6406	251.8	Heparin	Protein
