# Supplementary material for: Two distinct regulatory systems control pulcherrimin biosynthesis in Bacillus subtilis
Source: PLoS Genet. 2024 May 16;20(5):e1011283. doi: 10.1371/journal.pgen.1011283 (PMC11135676; doi:10.1371/journal.pgen.1011283)
Supplement: S1 Data — (ZIP) [file pgen.1011283.s009.zip › Underlying_Data/Numerical_Data_S5_Fig_Peaks.xlsx]

## Sheet: Sheet1
Protein	bps	Diff.peak	Competitor	Condition
ScoC	-29.9723	-0.00563044	Heparin	Protein
ScoC	-29.1581	-4.75653e-05	Heparin	Protein
ScoC	-28.339	-0.00129313	Heparin	Protein
ScoC	-26.9883	0.00161319	Heparin	Protein
ScoC	-26.3082	-0.00298452	Heparin	Protein
ScoC	-25.3966	0.000438568	Heparin	Protein
ScoC	-24.5562	-0.000732022	Heparin	Protein
ScoC	-23.6342	-0.0014584	Heparin	Protein
ScoC	-22.7071	-0.00324653	Heparin	Protein
ScoC	-21.5409	-0.0004297	Heparin	Protein
ScoC	-20.759	-0.000410351	Heparin	Protein
ScoC	-20.2097	0.000583683	Heparin	Protein
ScoC	-18.8687	-0.000743309	Heparin	Protein
ScoC	-17.1192	-0.00146324	Heparin	Protein
ScoC	-16.2387	-0.00159465	Heparin	Protein
ScoC	-15.1125	-0.00136891	Heparin	Protein
ScoC	-14.0614	-0.000844083	Heparin	Protein
ScoC	-13.2494	-0.000425669	Heparin	Protein
ScoC	-12.5161	-0.000206385	Heparin	Protein
ScoC	-11.3708	-0.000858594	Heparin	Protein
ScoC	-10.3023	-0.00112302	Heparin	Protein
ScoC	-9.64244	-0.000358755	Heparin	Protein
ScoC	-8.31756	-0.00153983	Heparin	Protein
ScoC	-7.56933	-0.000877943	Heparin	Protein
ScoC	-6.40125	0.00241857	Heparin	Protein
ScoC	-5.22821	0.00228313	Heparin	Protein
ScoC	-4.13464	-0.000151564	Heparin	Protein
ScoC	-3.37516	-0.00131974	Heparin	Protein
ScoC	-2.44431	0.000137053	Heparin	Protein
ScoC	-1.76558	-0.00298855	Heparin	Protein
ScoC	-0.915107	-0.000620767	Heparin	Protein
ScoC	0.0229825	-0.000282167	Heparin	Protein
ScoC	0.621327	-0.000703805	Heparin	Protein
ScoC	1.56371	-0.00040229	Heparin	Protein
ScoC	2.76677	-0.000615124	Heparin	Protein
ScoC	4.31943	0.00173251	Heparin	Protein
ScoC	5.35809	0.000743309	Heparin	Protein
ScoC	6.1389	-0.000222509	Heparin	Protein
ScoC	7.09528	-0.000830377	Heparin	Protein
ScoC	8.22841	-0.000395034	Heparin	Protein
ScoC	9.36454	-0.000853757	Heparin	Protein
ScoC	10.4159	-0.000125766	Heparin	Protein
ScoC	11.3817	-0.00245485	Heparin	Protein
ScoC	12.3495	-0.000112867	Heparin	Protein
ScoC	13.3193	-0.00146807	Heparin	Protein
ScoC	14.9101	-0.00542889	Heparin	Protein
ScoC	15.7961	-0.00072396	Heparin	Protein
ScoC	17.1276	-0.000650597	Heparin	Protein
ScoC	18.2842	-0.00176798	Heparin	Protein
ScoC	19.1754	-0.00167446	Heparin	Protein
ScoC	20.2465	-0.000229765	Heparin	Protein
ScoC	21.1405	0.000221703	Heparin	Protein
ScoC	22.7528	-0.000956949	Heparin	Protein
ScoC	23.8298	-0.000162851	Heparin	Protein
ScoC	24.8184	-0.00343357	Heparin	Protein
ScoC	25.8984	-0.000702193	Heparin	Protein
ScoC	26.7996	-0.000559497	Heparin	Protein
ScoC	27.8823	-0.000456304	Heparin	Protein
ScoC	28.6953	-0.000907772	Heparin	Protein
ScoC	29.5995	-0.00180506	Heparin	Protein
ScoC	30.6857	0.00126491	Heparin	Protein
ScoC	31.7732	-0.000391809	Heparin	Protein
ScoC	32.9526	-0.00106498	Heparin	Protein
ScoC	34.0426	-7.82006e-05	Heparin	Protein
ScoC	35.0426	-0.00245485	Heparin	Protein
ScoC	36.1346	0.000126572	Heparin	Protein
ScoC	37.2276	0.00646646	Heparin	Protein
ScoC	38.4127	0.00708642	Heparin	Protein
ScoC	39.6901	0.00188084	Heparin	Protein
ScoC	40.8773	0.000170106	Heparin	Protein
ScoC	41.6997	-0.000518381	Heparin	Protein
ScoC	42.614	-0.0017712	Heparin	Protein
ScoC	43.6204	-0.00344163	Heparin	Protein
ScoC	44.9019	-0.000971461	Heparin	Protein
ScoC	46.0011	-0.00689294	Heparin	Protein
ScoC	48.3844	-0.00100371	Heparin	Protein
ScoC	49.3934	-0.000210416	Heparin	Protein
ScoC	50.5864	-0.000316833	Heparin	Protein
ScoC	51.5961	-0.000806998	Heparin	Protein
ScoC	52.698	-0.00092712	Heparin	Protein
ScoC	53.8002	-0.00217752	Heparin	Protein
ScoC	54.8108	-0.000207191	Heparin	Protein
ScoC	55.8215	-0.00137053	Heparin	Protein
ScoC	56.8324	-0.00245727	Heparin	Protein
ScoC	57.8435	-0.000986778	Heparin	Protein
ScoC	59.1304	-0.00172122	Heparin	Protein
ScoC	60.2335	-0.0151903	Heparin	Protein
ScoC	62.6238	-0.000278136	Heparin	Protein
ScoC	63.7269	-0.000979523	Heparin	Protein
ScoC	64.6462	-0.00140035	Heparin	Protein
ScoC	65.7492	4.35343e-05	Heparin	Protein
ScoC	66.852	-0.000994034	Heparin	Protein
ScoC	67.8628	-0.000657046	Heparin	Protein
ScoC	68.8734	-0.000789262	Heparin	Protein
ScoC	69.8839	-0.000291841	Heparin	Protein
ScoC	70.8023	-0.000769107	Heparin	Protein
ScoC	71.6286	-0.000566753	Heparin	Protein
ScoC	72.7302	-0.00186714	Heparin	Protein
ScoC	73.7397	-0.00225572	Heparin	Protein
ScoC	74.8405	-0.00120445	Heparin	Protein
ScoC	75.941	-0.000955337	Heparin	Protein
ScoC	77.2244	-0.000507094	Heparin	Protein
ScoC	78.5072	-0.000988391	Heparin	Protein
ScoC	79.6061	-0.000219284	Heparin	Protein
ScoC	80.5215	-0.000313609	Heparin	Protein
ScoC	81.4366	-0.000417607	Heparin	Protein
ScoC	82.2598	-0.00120042	Heparin	Protein
ScoC	83.4483	-0.00196872	Heparin	Protein
ScoC	84.4534	-0.00128668	Heparin	Protein
ScoC	85.6406	-0.00096743	Heparin	Protein
