# Supplementary material for: Two distinct regulatory systems control pulcherrimin biosynthesis in Bacillus subtilis
Source: PLoS Genet. 2024 May 16;20(5):e1011283. doi: 10.1371/journal.pgen.1011283 (PMC11135676; doi:10.1371/journal.pgen.1011283)
Supplement: S1 Data — (ZIP) [file pgen.1011283.s009.zip › Underlying_Data/Numerical_Data_Fig5_RFU.xlsx]

## Sheet: Sheet1
Protein	bps	Diff.peak	Competitor	Condition
PchR	-29.9663	-0.00209333	Heparin	No Protein
PchR	-29.7717	-0.00209333	Heparin	Protein
PchR	-29.2473	-0.000911059	Heparin	No Protein
PchR	-29.2473	-0.000911059	Heparin	Protein
PchR	-28.9585	-0.000435781	Heparin	No Protein
PchR	-28.9469	-0.000435781	Heparin	Protein
PchR	-28.2338	-0.00132841	Heparin	No Protein
PchR	-28.0452	-0.00132841	Heparin	Protein
PchR	-26.846	-0.000938706	Heparin	No Protein
PchR	-26.7126	-0.000938706	Heparin	Protein
PchR	-26.1099	-0.00519646	Heparin	No Protein
PchR	-26.0043	-0.00519646	Heparin	Protein
PchR	-25.1473	-0.000147455	Heparin	No Protein
PchR	-25.0765	-0.000147455	Heparin	Protein
PchR	-24.4296	-0.00112697	Heparin	Protein
PchR	-24.3279	-0.00112697	Heparin	No Protein
PchR	-23.4887	-0.00181948	Heparin	Protein
PchR	-23.4288	-0.00181948	Heparin	No Protein
PchR	-22.5403	-0.00392598	Heparin	Protein
PchR	-22.5246	-0.00392598	Heparin	No Protein
PchR	-21.4368	-0.000716208	Heparin	Protein
PchR	-21.311	-0.000716208	Heparin	No Protein
PchR	-20.548	-0.00131129	Heparin	No Protein
PchR	-20.2458	-0.00131129	Heparin	Protein
PchR	-19.9351	-0.000229081	Heparin	No Protein
PchR	-19.7246	-0.000229081	Heparin	Protein
PchR	-19.6279	-0.000556904	Heparin	No Protein
PchR	-19.0515	-0.000556904	Heparin	Protein
PchR	-18.703	-0.00117964	Heparin	No Protein
PchR	-18.4504	-0.00117964	Heparin	Protein
PchR	-17.7733	-0.000722791	Heparin	No Protein
PchR	-17.6197	-0.000722791	Heparin	Protein
PchR	-16.917	-0.00151009	Heparin	No Protein
PchR	-16.7841	-0.00151009	Heparin	Protein
PchR	-16.0569	-0.00283982	Heparin	No Protein
PchR	-15.8672	-0.00283982	Heparin	Protein
PchR	-15.0355	-0.00129549	Heparin	No Protein
PchR	-14.8677	-0.00129549	Heparin	Protein
PchR	-13.8618	-0.000697776	Heparin	Protein
PchR	-13.8507	-0.000697776	Heparin	No Protein
PchR	-13.0058	-0.00116515	Heparin	Protein
PchR	-12.9775	-0.00116515	Heparin	No Protein
PchR	-12.3805	-0.00113751	Heparin	Protein
PchR	-12.3403	-0.00113751	Heparin	No Protein
PchR	-11.2808	-0.000955822	Heparin	Protein
PchR	-11.2206	-0.000955822	Heparin	No Protein
PchR	-10.0955	-0.00192613	Heparin	No Protein
PchR	-9.92421	-0.00192613	Heparin	Protein
PchR	-9.45015	-0.00107826	Heparin	No Protein
PchR	-9.2889	-0.00107826	Heparin	Protein
PchR	-8.07305	-0.000183002	Heparin	No Protein
PchR	-7.93177	-0.000183002	Heparin	Protein
PchR	-7.34091	-0.000837331	Heparin	No Protein
PchR	-7.20946	-0.000837331	Heparin	Protein
PchR	-6.19787	-0.000147455	Heparin	No Protein
PchR	-6.08073	-0.000147455	Heparin	Protein
PchR	-5.04988	-0.000658279	Heparin	No Protein
PchR	-4.94588	-0.000658279	Heparin	Protein
PchR	-4.30934	-0.00162463	Heparin	No Protein
PchR	-4.30934	-0.00162463	Heparin	Protein
PchR	-3.97958	-0.000683294	Heparin	No Protein
PchR	-3.9684	-0.000683294	Heparin	Protein
PchR	-3.23622	-0.000988736	Heparin	No Protein
PchR	-3.15055	-0.000988736	Heparin	Protein
PchR	-2.32507	-0.00218417	Heparin	No Protein
PchR	-2.32507	-0.00218417	Heparin	Protein
PchR	-1.58861	-0.000610883	Heparin	Protein
PchR	-1.57751	-0.000610883	Heparin	No Protein
PchR	-0.845166	-0.000509508	Heparin	Protein
PchR	-0.744722	-0.000509508	Heparin	No Protein
PchR	-0.0164821	-0.000591135	Heparin	Protein
PchR	0.090292	-0.000591135	Heparin	No Protein
PchR	0.731663	-0.000789935	Heparin	Protein
PchR	0.843674	-0.000789935	Heparin	No Protein
PchR	1.73255	-0.000572703	Heparin	Protein
PchR	1.76683	-0.000572703	Heparin	No Protein
PchR	2.90501	-0.000362054	Heparin	Protein
PchR	2.94543	-0.000362054	Heparin	No Protein
PchR	3.78974	-0.0026713	Heparin	No Protein
PchR	3.78974	-0.0026713	Heparin	Protein
PchR	4.41976	-0.000326507	Heparin	Protein
PchR	4.55134	-0.000326507	Heparin	No Protein
PchR	5.43402	-0.00515301	Heparin	Protein
PchR	5.48433	-0.00515301	Heparin	No Protein
PchR	6.41965	-0.0020433	Heparin	No Protein
PchR	6.41965	-0.0020433	Heparin	Protein
PchR	7.13206	-0.00338619	Heparin	Protein
PchR	7.2719	-0.00338619	Heparin	No Protein
PchR	8.24073	-0.00184055	Heparin	Protein
PchR	8.38257	-0.00184055	Heparin	No Protein
PchR	9.4389	-0.00112039	Heparin	Protein
PchR	9.49626	-0.00112039	Heparin	No Protein
PchR	10.3833	-0.0011928	Heparin	Protein
PchR	10.4409	-0.0011928	Heparin	No Protein
PchR	11.3303	-0.00530705	Heparin	Protein
PchR	11.4737	-0.00530705	Heparin	No Protein
PchR	12.3661	-0.00280295	Heparin	Protein
PchR	12.509	-0.00280295	Heparin	No Protein
PchR	13.2316	-0.00214994	Heparin	Protein
PchR	13.3734	-0.00214994	Heparin	No Protein
PchR	13.9253	-0.00301492	Heparin	Protein
PchR	14.0661	-0.00301492	Heparin	No Protein
PchR	14.8813	-0.0154485	Heparin	Protein
PchR	15.0201	-0.0154485	Heparin	No Protein
PchR	17.195	-0.00161937	Heparin	No Protein
PchR	17.3122	-0.00161937	Heparin	Protein
PchR	18.3294	-0.00155222	Heparin	No Protein
PchR	18.363	-0.00155222	Heparin	Protein
PchR	19.3284	-0.0024646	Heparin	Protein
PchR	19.3786	-0.0024646	Heparin	No Protein
PchR	20.1198	-0.000911059	Heparin	Protein
PchR	20.2544	-0.000911059	Heparin	No Protein
PchR	21.0437	-0.000986102	Heparin	No Protein
PchR	21.0888	-0.000986102	Heparin	Protein
PchR	22.4132	-0.00221708	Heparin	Protein
PchR	22.6253	-0.00221708	Heparin	No Protein
PchR	23.5937	-0.00170363	Heparin	No Protein
PchR	23.6525	-0.00170363	Heparin	Protein
PchR	24.74	-0.00395363	Heparin	No Protein
PchR	24.8058	-0.00395363	Heparin	Protein
PchR	25.8724	-0.000213282	Heparin	Protein
PchR	25.8882	-0.000213282	Heparin	No Protein
PchR	26.852	-0.00177472	Heparin	Protein
PchR	26.8612	-0.00177472	Heparin	No Protein
PchR	27.8331	-0.00154169	Heparin	Protein
PchR	27.8353	-0.00154169	Heparin	No Protein
PchR	28.8107	-0.00124941	Heparin	No Protein
PchR	28.8157	-0.00124941	Heparin	Protein
PchR	29.6985	-0.000811	Heparin	No Protein
PchR	29.7103	-0.000811	Heparin	Protein
PchR	30.7855	0.000327823	Heparin	Protein
PchR	30.9428	0.000327823	Heparin	No Protein
PchR	31.5929	-0.00027911	Heparin	Protein
PchR	31.7437	-0.00027911	Heparin	No Protein
PchR	33.0305	0.000867612	Heparin	Protein
PchR	33.08	0.000867612	Heparin	No Protein
PchR	34.1105	-0.000132972	Heparin	Protein
PchR	34.1504	-0.000132972	Heparin	No Protein
PchR	35.1018	0.000408133	Heparin	Protein
PchR	35.1325	0.000408133	Heparin	No Protein
PchR	36.1846	-8.55763e-05	Heparin	Protein
PchR	36.205	-8.55763e-05	Heparin	No Protein
PchR	37.3591	0.00257387	Heparin	Protein
PchR	37.368	0.00257387	Heparin	No Protein
PchR	38.4426	0.00141793	Heparin	No Protein
PchR	38.5351	0.00141793	Heparin	Protein
PchR	39.7871	0.000825482	Heparin	No Protein
PchR	39.8031	0.000825482	Heparin	Protein
PchR	40.8636	-0.000200117	Heparin	No Protein
PchR	40.8913	-0.000200117	Heparin	Protein
PchR	41.7081	-0.0001988	Heparin	Protein
PchR	41.8512	-0.0001988	Heparin	No Protein
PchR	42.7495	0.000227765	Heparin	No Protein
PchR	42.7981	0.000227765	Heparin	Protein
PchR	43.7072	0.00104403	Heparin	Protein
PchR	43.7383	0.00104403	Heparin	No Protein
PchR	44.9076	0.000144821	Heparin	No Protein
PchR	44.981	0.000144821	Heparin	Protein
PchR	46.165	0.00154301	Heparin	Protein
PchR	46.1677	0.00154301	Heparin	No Protein
PchR	47.7146	-0.000186951	Heparin	Protein
PchR	47.7889	-0.000186951	Heparin	No Protein
PchR	48.5099	-2.36981e-05	Heparin	No Protein
PchR	48.5356	-2.36981e-05	Heparin	Protein
PchR	49.2311	-0.000803101	Heparin	No Protein
PchR	49.631	-0.000803101	Heparin	Protein
PchR	50.7643	-0.00230793	Heparin	No Protein
PchR	51.001	-0.00230793	Heparin	Protein
PchR	51.6407	-0.000961088	Heparin	Protein
PchR	51.7568	-0.000961088	Heparin	No Protein
PchR	52.9207	-0.000609567	Heparin	Protein
PchR	52.9301	-0.000609567	Heparin	No Protein
PchR	53.9233	-0.000966354	Heparin	No Protein
PchR	53.9268	-0.000966354	Heparin	Protein
PchR	54.8264	-0.000714891	Heparin	No Protein
PchR	54.9334	-0.000714891	Heparin	Protein
PchR	55.82	-0.000903159	Heparin	No Protein
PchR	55.9403	-0.000903159	Heparin	Protein
PchR	56.9475	0.000442364	Heparin	Protein
PchR	56.9945	0.000442364	Heparin	No Protein
PchR	57.955	-0.000983469	Heparin	Protein
PchR	57.9885	-0.000983469	Heparin	No Protein
PchR	59.146	-0.00176551	Heparin	Protein
PchR	59.2538	-0.00176551	Heparin	No Protein
PchR	60.3373	0.00237507	Heparin	Protein
PchR	60.3384	0.00237507	Heparin	No Protein
PchR	61.3327	-0.00134552	Heparin	No Protein
PchR	61.9872	-0.00134552	Heparin	Protein
PchR	62.7206	0.00199985	Heparin	Protein
PchR	62.779	0.00199985	Heparin	No Protein
PchR	63.7734	0.000763604	Heparin	No Protein
PchR	63.9124	0.000763604	Heparin	Protein
PchR	64.921	0.000313341	Heparin	Protein
PchR	64.9485	0.000313341	Heparin	No Protein
PchR	65.8523	-0.000649063	Heparin	No Protein
PchR	66.0212	-0.000649063	Heparin	Protein
PchR	67.0272	-0.0012718	Heparin	No Protein
PchR	67.0298	-0.0012718	Heparin	Protein
PchR	68.0213	-0.000150088	Heparin	No Protein
PchR	68.3133	-0.000150088	Heparin	Protein
PchR	68.9248	-0.000179052	Heparin	No Protein
PchR	68.955	-0.000179052	Heparin	Protein
PchR	70.8799	-0.00202882	Heparin	Protein
PchR	71.0025	-0.00202882	Heparin	No Protein
PchR	71.7964	-0.000276477	Heparin	Protein
PchR	71.8152	-0.000276477	Heparin	No Protein
PchR	72.8084	0.000271211	Heparin	No Protein
PchR	72.9875	0.000271211	Heparin	Protein
PchR	73.8915	0.000508192	Heparin	No Protein
PchR	73.9036	0.000508192	Heparin	Protein
PchR	75.0646	-0.00107431	Heparin	No Protein
PchR	75.0941	-0.00107431	Heparin	Protein
PchR	76.0568	-0.000109274	Heparin	No Protein
PchR	76.1928	-0.000109274	Heparin	Protein
PchR	77.4093	-0.000221182	Heparin	No Protein
PchR	77.4741	-0.000221182	Heparin	Protein
PchR	78.1146	4.21299e-05	Heparin	Protein
PchR	78.581	4.21299e-05	Heparin	No Protein
PchR	78.7549	-0.000368636	Heparin	Protein
PchR	79.7521	-0.000368636	Heparin	No Protein
PchR	80.675	-0.000346255	Heparin	Protein
PchR	80.8327	-0.000346255	Heparin	No Protein
PchR	82.3626	-0.000600351	Heparin	No Protein
PchR	82.5022	-0.000600351	Heparin	Protein
PchR	83.5318	-0.00158909	Heparin	No Protein
PchR	83.7804	-0.00158909	Heparin	Protein
PchR	84.5207	-0.00158514	Heparin	No Protein
PchR	84.7842	-0.00158514	Heparin	Protein
PchR	85.5988	-0.00092949	Heparin	No Protein
PchR	85.8786	-0.00092949	Heparin	Protein
AbrB	-29.3926	-0.00706561	Heparin	Protein
AbrB	-29.244	-0.00706561	Heparin	No Protein
AbrB	-28.3444	0.000993561	Heparin	No Protein
AbrB	-28.3302	0.000993561	Heparin	Protein
AbrB	-27.545	-0.00276355	Heparin	Protein
AbrB	-27.5066	-0.00276355	Heparin	No Protein
AbrB	-26.6107	-0.00210709	Heparin	Protein
AbrB	-26.237	-0.00210709	Heparin	No Protein
AbrB	-25.5241	-0.00972609	Heparin	Protein
AbrB	-25.4535	-0.00972609	Heparin	No Protein
AbrB	-24.7215	-0.00018925	Heparin	Protein
AbrB	-24.5205	-0.00018925	Heparin	No Protein
AbrB	-23.9143	-0.00279312	Heparin	Protein
AbrB	-23.87	-0.00279312	Heparin	No Protein
AbrB	-22.9542	-0.00367432	Heparin	Protein
AbrB	-22.9241	-0.00367432	Heparin	No Protein
AbrB	-22.1369	-0.00713911	Heparin	Protein
AbrB	-22.0444	-0.00713911	Heparin	No Protein
AbrB	-20.2628	-0.00153174	Heparin	Protein
AbrB	-20.1917	-0.00153174	Heparin	No Protein
AbrB	-19.5934	-0.000217975	Heparin	No Protein
AbrB	-19.5583	-0.000217975	Heparin	Protein
AbrB	-18.3426	-0.00259374	Heparin	Protein
AbrB	-18.3132	-0.00259374	Heparin	No Protein
AbrB	-17.6549	-0.000904006	Heparin	Protein
AbrB	-17.4787	-0.000904006	Heparin	No Protein
AbrB	-16.6395	-0.00489684	Heparin	No Protein
AbrB	-16.5796	-0.00489684	Heparin	Protein
AbrB	-15.7956	-0.00759618	Heparin	No Protein
AbrB	-15.7303	-0.00759618	Heparin	Protein
AbrB	-14.7149	-0.00351886	Heparin	No Protein
AbrB	-14.6435	-0.00351886	Heparin	Protein
AbrB	-13.7049	-0.00157483	Heparin	No Protein
AbrB	-13.5506	-0.00157483	Heparin	Protein
AbrB	-12.8456	-0.00207583	Heparin	No Protein
AbrB	-12.7662	-0.00207583	Heparin	Protein
AbrB	-12.2179	-0.00202007	Heparin	No Protein
AbrB	-11.9787	-0.00202007	Heparin	Protein
AbrB	-11.0349	-0.00372923	Heparin	No Protein
AbrB	-10.9504	-0.00372923	Heparin	Protein
AbrB	-10.0034	-0.00428347	Heparin	No Protein
AbrB	-9.91725	-0.00428347	Heparin	Protein
AbrB	-9.44911	-0.00240449	Heparin	Protein
AbrB	-9.36586	-0.00240449	Heparin	No Protein
AbrB	-8.08639	-0.00419898	Heparin	Protein
AbrB	-8.00406	-0.00419898	Heparin	No Protein
AbrB	-7.36171	-0.00473885	Heparin	Protein
AbrB	-7.27935	-0.00473885	Heparin	No Protein
AbrB	-6.22805	-0.000705462	Heparin	No Protein
AbrB	-6.14907	-0.000705462	Heparin	Protein
AbrB	-5.09331	-0.00336679	Heparin	Protein
AbrB	-5.00856	-0.00336679	Heparin	No Protein
AbrB	-3.95149	2.36562e-05	Heparin	Protein
AbrB	-3.94621	2.36562e-05	Heparin	No Protein
AbrB	-3.29	-0.00622919	Heparin	No Protein
AbrB	-3.21485	-0.00622919	Heparin	Protein
AbrB	-2.38469	-0.0014895	Heparin	No Protein
AbrB	-2.31182	-0.0014895	Heparin	Protein
AbrB	-1.65323	-0.0108489	Heparin	Protein
AbrB	-1.64145	-0.0108489	Heparin	No Protein
AbrB	-0.745183	-0.000459607	Heparin	Protein
AbrB	-0.0650439	-0.000459607	Heparin	No Protein
AbrB	0.685066	-0.00175647	Heparin	No Protein
AbrB	0.746752	-0.00175647	Heparin	Protein
AbrB	1.60475	-0.000697859	Heparin	No Protein
AbrB	1.66209	-0.000697859	Heparin	Protein
AbrB	2.8309	-0.00144725	Heparin	Protein
AbrB	2.86388	-0.00144725	Heparin	No Protein
AbrB	3.62206	-0.000682651	Heparin	No Protein
AbrB	3.66834	-0.000682651	Heparin	Protein
AbrB	4.29766	-0.00203697	Heparin	No Protein
AbrB	4.50787	-0.00203697	Heparin	Protein
AbrB	5.31396	-0.00938983	Heparin	No Protein
AbrB	5.43373	-0.00938983	Heparin	Protein
AbrB	6.0784	-0.000369206	Heparin	No Protein
AbrB	6.19305	-0.000369206	Heparin	Protein
AbrB	7.10057	-0.00441442	Heparin	No Protein
AbrB	7.20795	-0.00441442	Heparin	Protein
AbrB	8.21157	-0.00116507	Heparin	No Protein
AbrB	8.31053	-0.00116507	Heparin	Protein
AbrB	9.41216	-0.00143965	Heparin	No Protein
AbrB	9.41626	-0.00143965	Heparin	Protein
AbrB	10.2723	-0.00143036	Heparin	No Protein
AbrB	10.5251	-0.00143036	Heparin	Protein
AbrB	11.3072	-0.00484699	Heparin	No Protein
AbrB	11.4656	-0.00484699	Heparin	Protein
AbrB	12.2584	-0.00426065	Heparin	No Protein
AbrB	12.494	-0.00426065	Heparin	Protein
AbrB	13.1251	-0.00213159	Heparin	No Protein
AbrB	13.3528	-0.00213159	Heparin	Protein
AbrB	13.733	-0.00266555	Heparin	No Protein
AbrB	13.8689	-0.00266555	Heparin	Protein
AbrB	14.7773	-0.0145097	Heparin	No Protein
AbrB	14.989	-0.0145097	Heparin	Protein
AbrB	15.5025	-0.000266977	Heparin	Protein
AbrB	15.6496	-0.000266977	Heparin	No Protein
AbrB	16.8871	-0.00206738	Heparin	Protein
AbrB	17.0489	-0.00206738	Heparin	No Protein
AbrB	18.0149	-0.00335496	Heparin	Protein
AbrB	18.1013	-0.00335496	Heparin	No Protein
AbrB	18.884	-0.00342424	Heparin	Protein
AbrB	18.9801	-0.00342424	Heparin	No Protein
AbrB	19.8417	-0.00132982	Heparin	Protein
AbrB	19.9487	-0.00132982	Heparin	No Protein
AbrB	20.7427	-0.00248982	Heparin	No Protein
AbrB	20.8009	-0.00248982	Heparin	Protein
AbrB	22.374	-0.00174803	Heparin	Protein
AbrB	22.4228	-0.00174803	Heparin	No Protein
AbrB	23.3093	-0.000932731	Heparin	No Protein
AbrB	23.6002	-0.000932731	Heparin	Protein
AbrB	24.4638	-0.00432486	Heparin	No Protein
AbrB	24.4775	-0.00432486	Heparin	Protein
AbrB	25.6197	-0.000755309	Heparin	Protein
AbrB	25.6206	-0.000755309	Heparin	No Protein
AbrB	26.4996	-0.00180379	Heparin	Protein
AbrB	26.5121	-0.00180379	Heparin	No Protein
AbrB	27.5569	-0.00190433	Heparin	Protein
AbrB	27.5835	-0.00190433	Heparin	No Protein
AbrB	28.4391	-0.00294182	Heparin	Protein
AbrB	28.4777	-0.00294182	Heparin	No Protein
AbrB	29.3223	-0.00403677	Heparin	Protein
AbrB	29.4627	-0.00403677	Heparin	No Protein
AbrB	30.4718	4.13984e-05	Heparin	Protein
AbrB	30.6286	4.13984e-05	Heparin	No Protein
AbrB	31.4369	-0.000381034	Heparin	No Protein
AbrB	31.7116	-0.000381034	Heparin	Protein
AbrB	32.7756	-0.00503624	Heparin	Protein
AbrB	32.7859	-0.00503624	Heparin	No Protein
AbrB	33.752	0.000304151	Heparin	Protein
AbrB	33.8669	0.000304151	Heparin	No Protein
AbrB	34.7294	-0.00479714	Heparin	Protein
AbrB	34.7687	-0.00479714	Heparin	No Protein
AbrB	35.7967	-0.000171508	Heparin	Protein
AbrB	35.8522	-0.000171508	Heparin	No Protein
AbrB	36.9542	-0.00400635	Heparin	Protein
AbrB	37.0275	-0.00400635	Heparin	No Protein
AbrB	38.202	0.00145655	Heparin	Protein
AbrB	38.2948	0.00145655	Heparin	No Protein
AbrB	39.4511	-0.00285818	Heparin	Protein
AbrB	39.5637	-0.00285818	Heparin	No Protein
AbrB	40.5227	-0.000697859	Heparin	Protein
AbrB	40.5618	-0.000697859	Heparin	No Protein
AbrB	41.4164	-0.0013484	Heparin	Protein
AbrB	41.4699	-0.0013484	Heparin	No Protein
AbrB	42.4	-0.00408999	Heparin	Protein
AbrB	42.4696	-0.00408999	Heparin	No Protein
AbrB	43.3843	-0.00746354	Heparin	Protein
AbrB	43.4701	-0.00746354	Heparin	No Protein
AbrB	44.5484	-0.00178435	Heparin	Protein
AbrB	44.6536	-0.00178435	Heparin	No Protein
AbrB	45.8029	-0.00785387	Heparin	Protein
AbrB	45.838	-0.00785387	Heparin	No Protein
AbrB	48.2245	-0.00115747	Heparin	Protein
AbrB	48.3009	-0.00115747	Heparin	No Protein
AbrB	49.2118	-0.000599854	Heparin	Protein
AbrB	49.214	-0.000599854	Heparin	No Protein
AbrB	50.469	-0.000617596	Heparin	Protein
AbrB	50.6759	-0.000617596	Heparin	No Protein
AbrB	51.3674	-0.000117436	Heparin	Protein
AbrB	51.4987	-0.000117436	Heparin	No Protein
AbrB	52.5356	-0.0018173	Heparin	Protein
AbrB	52.5961	-0.0018173	Heparin	No Protein
AbrB	53.6144	-0.00178182	Heparin	Protein
AbrB	53.6941	-0.00178182	Heparin	No Protein
AbrB	54.5135	-0.000723204	Heparin	Protein
AbrB	54.6094	-0.000723204	Heparin	No Protein
AbrB	55.5928	-0.0016458	Heparin	Protein
AbrB	55.7082	-0.0016458	Heparin	No Protein
AbrB	56.6723	-0.0033482	Heparin	Protein
AbrB	56.7157	-0.0033482	Heparin	No Protein
AbrB	57.572	-0.00121745	Heparin	Protein
AbrB	57.7234	-0.00121745	Heparin	No Protein
AbrB	58.8318	-0.00289958	Heparin	Protein
AbrB	58.9147	-0.00289958	Heparin	No Protein
AbrB	60.0018	-0.0177033	Heparin	Protein
AbrB	60.1063	-0.0177033	Heparin	No Protein
AbrB	61.2618	-0.000669133	Heparin	Protein
AbrB	61.7564	-0.000669133	Heparin	No Protein
AbrB	62.4319	-0.00130447	Heparin	Protein
AbrB	62.49	-0.00130447	Heparin	No Protein
AbrB	63.512	-0.00157229	Heparin	Protein
AbrB	63.682	-0.00157229	Heparin	No Protein
AbrB	64.682	-0.00145148	Heparin	Protein
AbrB	64.7824	-0.00145148	Heparin	No Protein
AbrB	65.6719	-0.00118112	Heparin	Protein
AbrB	65.7911	-0.00118112	Heparin	No Protein
AbrB	66.6617	-0.000464676	Heparin	Protein
AbrB	66.7081	-0.000464676	Heparin	No Protein
AbrB	67.7414	-0.000758689	Heparin	Protein
AbrB	67.8084	-0.000758689	Heparin	No Protein
AbrB	68.7252	-0.000664909	Heparin	No Protein
AbrB	68.8209	-0.000664909	Heparin	Protein
AbrB	69.7204	-0.000308376	Heparin	Protein
AbrB	69.8253	-0.000308376	Heparin	No Protein
AbrB	70.6196	-0.00084402	Heparin	Protein
AbrB	70.742	-0.00084402	Heparin	No Protein
AbrB	71.4288	-0.00153427	Heparin	Protein
AbrB	71.5668	-0.00153427	Heparin	No Protein
AbrB	72.5075	-0.00263513	Heparin	Protein
AbrB	72.6664	-0.00263513	Heparin	No Protein
AbrB	73.6757	-0.00163312	Heparin	Protein
AbrB	73.7657	-0.00163312	Heparin	No Protein
AbrB	74.8435	-0.00218989	Heparin	Protein
AbrB	74.8648	-0.00218989	Heparin	No Protein
AbrB	75.921	-0.00149964	Heparin	Protein
AbrB	75.9635	-0.00149964	Heparin	No Protein
AbrB	77.0879	-0.000173197	Heparin	Protein
AbrB	77.2449	-0.000173197	Heparin	No Protein
AbrB	78.344	0.000141937	Heparin	Protein
AbrB	78.5257	0.000141937	Heparin	No Protein
AbrB	79.5098	7.18135e-05	Heparin	Protein
AbrB	79.6231	7.18135e-05	Heparin	No Protein
AbrB	80.3166	0.000673357	Heparin	Protein
AbrB	80.4458	0.000673357	Heparin	No Protein
AbrB	81.3918	0.000413984	Heparin	Protein
AbrB	81.451	0.000413984	Heparin	No Protein
AbrB	82.1978	-0.000633649	Heparin	Protein
AbrB	82.3644	-0.000633649	Heparin	No Protein
AbrB	83.3615	-0.00141261	Heparin	Protein
AbrB	83.46	-0.00141261	Heparin	No Protein
AbrB	84.4351	-0.00151484	Heparin	Protein
AbrB	84.4638	-0.00151484	Heparin	No Protein
AbrB	85.5975	-0.000888798	Heparin	Protein
AbrB	85.6495	-0.000888798	Heparin	No Protein
ScoC	-29.7052	0.00278625	Poly dI-dC	Protein
ScoC	-29.7052	0.00278625	Poly dI-dC	No Protein
ScoC	-28.9989	-0.00228766	Poly dI-dC	Protein
ScoC	-28.9672	-0.00228766	Poly dI-dC	No Protein
ScoC	-28.0261	0.000469263	Poly dI-dC	Protein
ScoC	-28.0108	0.000469263	Poly dI-dC	No Protein
ScoC	-27.0526	-0.00029329	Poly dI-dC	No Protein
ScoC	-27.0516	-0.00029329	Poly dI-dC	Protein
ScoC	-25.9866	-0.00029329	Poly dI-dC	Protein
ScoC	-25.9177	-0.00029329	Poly dI-dC	No Protein
ScoC	-25.0085	-0.00126115	Poly dI-dC	Protein
ScoC	-24.9555	-0.00126115	Poly dI-dC	No Protein
ScoC	-24.0289	8.79869e-05	Poly dI-dC	Protein
ScoC	-23.7283	8.79869e-05	Poly dI-dC	No Protein
ScoC	-23.6722	0.000410605	Poly dI-dC	Protein
ScoC	-23.6406	0.000410605	Poly dI-dC	No Protein
ScoC	-22.869	0.000117316	Poly dI-dC	Protein
ScoC	-22.7622	0.000117316	Poly dI-dC	No Protein
ScoC	-22.0648	0.00129047	Poly dI-dC	Protein
ScoC	-21.9705	0.00129047	Poly dI-dC	No Protein
ScoC	-21.6183	-0.00105584	Poly dI-dC	Protein
ScoC	-21.6183	-0.00105584	Poly dI-dC	No Protein
ScoC	-20.6325	0.000175974	Poly dI-dC	Protein
ScoC	-20.5603	0.000175974	Poly dI-dC	No Protein
ScoC	-18.8378	-0.00108517	Poly dI-dC	Protein
ScoC	-18.7044	-0.00108517	Poly dI-dC	No Protein
ScoC	-17.8487	-0.000821211	Poly dI-dC	Protein
ScoC	-17.73	-0.000821211	Poly dI-dC	No Protein
ScoC	-16.5879	-5.86579e-05	Poly dI-dC	Protein
ScoC	-16.4878	-5.86579e-05	Poly dI-dC	No Protein
ScoC	-15.4211	-0.000117316	Poly dI-dC	No Protein
ScoC	-15.4151	-0.000117316	Poly dI-dC	Protein
ScoC	-14.9636	0.0020237	Poly dI-dC	Protein
ScoC	-14.9636	0.0020237	Poly dI-dC	No Protein
ScoC	-14.6021	-0.000234632	Poly dI-dC	Protein
ScoC	-14.3528	-0.000234632	Poly dI-dC	No Protein
ScoC	-13.6978	-0.000615908	Poly dI-dC	Protein
ScoC	-13.5505	-0.000615908	Poly dI-dC	No Protein
ScoC	-12.5207	-0.0018184	Poly dI-dC	Protein
ScoC	-12.4793	-0.0018184	Poly dI-dC	No Protein
ScoC	-11.3419	-0.00211168	Poly dI-dC	Protein
ScoC	-11.2277	-0.00211168	Poly dI-dC	No Protein
ScoC	-10.7064	-0.000469263	Poly dI-dC	Protein
ScoC	-10.6011	-0.000469263	Poly dI-dC	No Protein
ScoC	-9.88873	0.000234632	Poly dI-dC	Protein
ScoC	-9.70505	0.000234632	Poly dI-dC	No Protein
ScoC	-9.07028	-0.00129047	Poly dI-dC	Protein
ScoC	-8.98751	-0.00129047	Poly dI-dC	No Protein
ScoC	-8.26935	-0.00290357	Poly dI-dC	No Protein
ScoC	-8.25109	-0.00290357	Poly dI-dC	Protein
ScoC	-7.06653	-0.000821211	Poly dI-dC	Protein
ScoC	-7.01107	-0.000821211	Poly dI-dC	No Protein
ScoC	-6.97535	0.00178907	Poly dI-dC	Protein
ScoC	-6.97535	0.00178907	Poly dI-dC	No Protein
ScoC	-5.84103	-0.0020237	Poly dI-dC	No Protein
ScoC	-5.78922	-0.0020237	Poly dI-dC	Protein
ScoC	-5.05858	0.00149578	Poly dI-dC	Protein
ScoC	-5.05858	0.00149578	Poly dI-dC	No Protein
ScoC	-4.87584	0.00149578	Poly dI-dC	Protein
ScoC	-4.87584	0.00149578	Poly dI-dC	No Protein
ScoC	-4.57928	0	Poly dI-dC	No Protein
ScoC	-4.51026	0	Poly dI-dC	Protein
ScoC	-3.87019	-0.00563116	Poly dI-dC	Protein
ScoC	-3.8575	-0.00563116	Poly dI-dC	No Protein
ScoC	-3.04667	-0.000234632	Poly dI-dC	Protein
ScoC	-2.86416	-0.000234632	Poly dI-dC	No Protein
ScoC	-2.22252	-0.00859338	Poly dI-dC	Protein
ScoC	-2.1411	-0.00859338	Poly dI-dC	No Protein
ScoC	-1.32704	-0.000381276	Poly dI-dC	No Protein
ScoC	-1.30608	-0.000381276	Poly dI-dC	Protein
ScoC	-0.847586	0.00167175	Poly dI-dC	No Protein
ScoC	-0.847586	0.00167175	Poly dI-dC	Protein
ScoC	-0.48066	0.00167175	Poly dI-dC	No Protein
ScoC	-0.48066	0.00167175	Poly dI-dC	Protein
ScoC	-0.331201	-0.00143712	Poly dI-dC	No Protein
ScoC	-0.331201	-0.00143712	Poly dI-dC	Protein
ScoC	0.393634	-0.000791882	Poly dI-dC	No Protein
ScoC	0.528971	-0.000791882	Poly dI-dC	Protein
ScoC	1.26378	2.9329e-05	Poly dI-dC	Protein
ScoC	1.39107	2.9329e-05	Poly dI-dC	No Protein
ScoC	1.81516	0.00164242	Poly dI-dC	Protein
ScoC	1.81516	0.00164242	Poly dI-dC	No Protein
ScoC	2.73467	-0.000703895	Poly dI-dC	Protein
ScoC	2.75262	-0.000703895	Poly dI-dC	No Protein
ScoC	3.47943	-0.000205303	Poly dI-dC	No Protein
ScoC	3.56278	-0.000205303	Poly dI-dC	Protein
ScoC	4.20667	-0.00328484	Poly dI-dC	No Protein
ScoC	4.20667	-0.00328484	Poly dI-dC	Protein
ScoC	4.29761	-0.000879869	Poly dI-dC	No Protein
ScoC	4.2993	-0.000879869	Poly dI-dC	Protein
ScoC	4.66771	0.00228766	Poly dI-dC	No Protein
ScoC	4.66771	0.00228766	Poly dI-dC	Protein
ScoC	5.31265	-0.0143125	Poly dI-dC	Protein
ScoC	5.38935	-0.0143125	Poly dI-dC	No Protein
ScoC	6.14229	-0.000234632	Poly dI-dC	Protein
ScoC	6.20876	-0.000234632	Poly dI-dC	No Protein
ScoC	7.15691	-0.00542586	Poly dI-dC	Protein
ScoC	7.21095	-0.00542586	Poly dI-dC	No Protein
ScoC	8.30506	-0.00158376	Poly dI-dC	No Protein
ScoC	8.44921	-0.00158376	Poly dI-dC	Protein
ScoC	9.00337	0.00184772	Poly dI-dC	No Protein
ScoC	9.00337	0.00184772	Poly dI-dC	Protein
ScoC	9.49129	-0.00120249	Poly dI-dC	No Protein
ScoC	9.55772	-0.00120249	Poly dI-dC	Protein
ScoC	10.4957	-0.000762553	Poly dI-dC	No Protein
ScoC	10.5745	-0.000762553	Poly dI-dC	Protein
ScoC	11.5918	-0.0080068	Poly dI-dC	Protein
ScoC	11.5922	-0.0080068	Poly dI-dC	No Protein
ScoC	12.598	-0.00513257	Poly dI-dC	No Protein
ScoC	12.6097	-0.00513257	Poly dI-dC	Protein
ScoC	13.6044	-0.00281558	Poly dI-dC	No Protein
ScoC	13.6282	-0.00281558	Poly dI-dC	Protein
ScoC	14.1535	-0.00261028	Poly dI-dC	No Protein
ScoC	14.4618	-0.00261028	Poly dI-dC	Protein
ScoC	15.2523	-0.0276572	Poly dI-dC	No Protein
ScoC	15.2958	-0.0276572	Poly dI-dC	Protein
ScoC	16.13	-0.000791882	Poly dI-dC	Protein
ScoC	16.1684	-0.000791882	Poly dI-dC	No Protein
ScoC	17.4517	-0.00178907	Poly dI-dC	No Protein
ScoC	17.5212	-0.00178907	Poly dI-dC	Protein
ScoC	17.6351	-0.004458	Poly dI-dC	No Protein
ScoC	17.6351	-0.004458	Poly dI-dC	Protein
ScoC	18.6347	-0.00272759	Poly dI-dC	Protein
ScoC	18.7358	-0.00272759	Poly dI-dC	No Protein
ScoC	19.4701	-0.00539653	Poly dI-dC	Protein
ScoC	19.5616	-0.00539653	Poly dI-dC	No Protein
ScoC	20.3986	-0.000351947	Poly dI-dC	Protein
ScoC	20.4795	-0.000351947	Poly dI-dC	No Protein
ScoC	21.3274	-0.00178907	Poly dI-dC	Protein
ScoC	21.4896	-0.00178907	Poly dI-dC	No Protein
ScoC	22.0407	0.00055725	Poly dI-dC	No Protein
ScoC	22.0707	0.00055725	Poly dI-dC	Protein
ScoC	22.7212	-0.00102651	Poly dI-dC	Protein
ScoC	22.9595	-0.00102651	Poly dI-dC	No Protein
ScoC	23.9296	-5.86579e-05	Poly dI-dC	Protein
ScoC	24.0624	-5.86579e-05	Poly dI-dC	No Protein
ScoC	24.1155	0.0029329	Poly dI-dC	Protein
ScoC	24.1155	0.0029329	Poly dI-dC	No Protein
ScoC	25.2314	-0.0102945	Poly dI-dC	Protein
ScoC	25.2576	-0.0102945	Poly dI-dC	No Protein
ScoC	26.2545	-0.000967855	Poly dI-dC	Protein
ScoC	26.3613	-0.000967855	Poly dI-dC	No Protein
ScoC	27.2778	-0.00296222	Poly dI-dC	Protein
ScoC	27.2813	-0.00296222	Poly dI-dC	No Protein
ScoC	28.2935	-0.00175974	Poly dI-dC	No Protein
ScoC	28.3014	-0.00175974	Poly dI-dC	Protein
ScoC	29.2138	-0.00398874	Poly dI-dC	No Protein
ScoC	29.2321	-0.00398874	Poly dI-dC	Protein
ScoC	30.1629	-0.00900399	Poly dI-dC	Protein
ScoC	30.2265	-0.00900399	Poly dI-dC	No Protein
ScoC	31.4234	-0.000146645	Poly dI-dC	No Protein
ScoC	31.4663	-0.000146645	Poly dI-dC	Protein
ScoC	32.2112	5.86579e-05	Poly dI-dC	Protein
ScoC	32.2522	5.86579e-05	Poly dI-dC	No Protein
ScoC	33.5149	-0.0104411	Poly dI-dC	Protein
ScoC	33.5417	-0.0104411	Poly dI-dC	No Protein
ScoC	34.555	-0.000146645	Poly dI-dC	No Protein
ScoC	34.6325	-0.000146645	Poly dI-dC	Protein
ScoC	35.657	-0.0125235	Poly dI-dC	Protein
ScoC	35.6605	-0.0125235	Poly dI-dC	No Protein
ScoC	36.674	-0.00305021	Poly dI-dC	No Protein
ScoC	36.7747	-0.00305021	Poly dI-dC	Protein
ScoC	37.8719	-0.00610042	Poly dI-dC	No Protein
ScoC	37.8925	-0.00610042	Poly dI-dC	Protein
ScoC	39.1035	-0.000439934	Poly dI-dC	Protein
ScoC	39.1619	-0.000439934	Poly dI-dC	No Protein
ScoC	40.3598	-0.00542586	Poly dI-dC	No Protein
ScoC	40.4075	-0.00542586	Poly dI-dC	Protein
ScoC	41.4656	-0.00158376	Poly dI-dC	No Protein
ScoC	41.5253	-0.00158376	Poly dI-dC	Protein
ScoC	42.295	-0.00164242	Poly dI-dC	No Protein
ScoC	42.4567	-0.00164242	Poly dI-dC	Protein
ScoC	43.3086	-0.00830009	Poly dI-dC	No Protein
ScoC	43.3881	-0.00830009	Poly dI-dC	Protein
ScoC	44.23	-0.0182719	Poly dI-dC	No Protein
ScoC	44.3194	-0.0182719	Poly dI-dC	Protein
ScoC	45.4369	-0.00205303	Poly dI-dC	Protein
ScoC	45.5198	-0.00205303	Poly dI-dC	No Protein
ScoC	46.6253	-0.0108517	Poly dI-dC	No Protein
ScoC	46.6473	-0.0108517	Poly dI-dC	Protein
ScoC	47.8576	0.00237565	Poly dI-dC	No Protein
ScoC	47.8576	0.00237565	Poly dI-dC	Protein
ScoC	49.0201	-0.00231699	Poly dI-dC	No Protein
ScoC	49.0677	-0.00231699	Poly dI-dC	Protein
ScoC	49.9983	-0.000762553	Poly dI-dC	Protein
ScoC	50.033	-0.000762553	Poly dI-dC	No Protein
ScoC	50.4636	0.000997184	Poly dI-dC	Protein
ScoC	50.5855	0.000997184	Poly dI-dC	No Protein
ScoC	51.115	2.9329e-05	Poly dI-dC	Protein
ScoC	51.2299	2.9329e-05	Poly dI-dC	No Protein
ScoC	51.322	0	Poly dI-dC	No Protein
ScoC	51.5801	0	Poly dI-dC	Protein
ScoC	52.2313	-0.000263961	Poly dI-dC	Protein
ScoC	52.2425	-0.000263961	Poly dI-dC	No Protein
ScoC	53.3469	-0.00272759	Poly dI-dC	No Protein
ScoC	53.3475	-0.00272759	Poly dI-dC	Protein
ScoC	54.451	-0.00413538	Poly dI-dC	No Protein
ScoC	54.4633	-0.00413538	Poly dI-dC	Protein
ScoC	55.3709	-0.00085054	Poly dI-dC	No Protein
ScoC	55.4859	-0.00085054	Poly dI-dC	Protein
ScoC	56.3826	-0.00369545	Poly dI-dC	No Protein
ScoC	56.4154	-0.00369545	Poly dI-dC	Protein
ScoC	57.3941	-0.0062764	Poly dI-dC	No Protein
ScoC	57.4375	-0.0062764	Poly dI-dC	Protein
ScoC	58.3664	-0.0013198	Poly dI-dC	Protein
ScoC	58.4052	-0.0013198	Poly dI-dC	No Protein
ScoC	59.5999	-0.00167175	Poly dI-dC	No Protein
ScoC	59.6666	-0.00167175	Poly dI-dC	Protein
