# Supplementary material for: Two distinct regulatory systems control pulcherrimin biosynthesis in Bacillus subtilis
Source: PLoS Genet. 2024 May 16;20(5):e1011283. doi: 10.1371/journal.pgen.1011283 (PMC11135676; doi:10.1371/journal.pgen.1011283)
Supplement: S1 Data — (ZIP) [file pgen.1011283.s009.zip › Underlying_Data/Numerical_Data_Fig5_Peaks.xlsx]

## Sheet: Sheet1
Protein	bps	Diff.peak	Competitor	Condition
PchR	-29.7717	-0.00209333	Heparin	Protein
PchR	-29.2473	-0.000911059	Heparin	Protein
PchR	-28.9469	-0.000435781	Heparin	Protein
PchR	-28.0452	-0.00132841	Heparin	Protein
PchR	-26.7126	-0.000938706	Heparin	Protein
PchR	-26.0043	-0.00519646	Heparin	Protein
PchR	-25.0765	-0.000147455	Heparin	Protein
PchR	-24.4296	-0.00112697	Heparin	Protein
PchR	-23.4887	-0.00181948	Heparin	Protein
PchR	-22.5403	-0.00392598	Heparin	Protein
PchR	-21.4368	-0.000716208	Heparin	Protein
PchR	-20.2458	-0.00131129	Heparin	Protein
PchR	-19.7246	-0.000229081	Heparin	Protein
PchR	-19.0515	-0.000556904	Heparin	Protein
PchR	-18.4504	-0.00117964	Heparin	Protein
PchR	-17.6197	-0.000722791	Heparin	Protein
PchR	-16.7841	-0.00151009	Heparin	Protein
PchR	-15.8672	-0.00283982	Heparin	Protein
PchR	-14.8677	-0.00129549	Heparin	Protein
PchR	-13.8618	-0.000697776	Heparin	Protein
PchR	-13.0058	-0.00116515	Heparin	Protein
PchR	-12.3805	-0.00113751	Heparin	Protein
PchR	-11.2808	-0.000955822	Heparin	Protein
PchR	-9.92421	-0.00192613	Heparin	Protein
PchR	-9.2889	-0.00107826	Heparin	Protein
PchR	-7.93177	-0.000183002	Heparin	Protein
PchR	-7.20946	-0.000837331	Heparin	Protein
PchR	-6.08073	-0.000147455	Heparin	Protein
PchR	-4.94588	-0.000658279	Heparin	Protein
PchR	-4.30934	-0.00162463	Heparin	Protein
PchR	-3.9684	-0.000683294	Heparin	Protein
PchR	-3.15055	-0.000988736	Heparin	Protein
PchR	-2.32507	-0.00218417	Heparin	Protein
PchR	-1.58861	-0.000610883	Heparin	Protein
PchR	-0.845166	-0.000509508	Heparin	Protein
PchR	-0.0164821	-0.000591135	Heparin	Protein
PchR	0.731663	-0.000789935	Heparin	Protein
PchR	1.73255	-0.000572703	Heparin	Protein
PchR	2.90501	-0.000362054	Heparin	Protein
PchR	3.78974	-0.0026713	Heparin	Protein
PchR	4.41976	-0.000326507	Heparin	Protein
PchR	5.43402	-0.00515301	Heparin	Protein
PchR	6.41965	-0.0020433	Heparin	Protein
PchR	7.13206	-0.00338619	Heparin	Protein
PchR	8.24073	-0.00184055	Heparin	Protein
PchR	9.4389	-0.00112039	Heparin	Protein
PchR	10.3833	-0.0011928	Heparin	Protein
PchR	11.3303	-0.00530705	Heparin	Protein
PchR	12.3661	-0.00280295	Heparin	Protein
PchR	13.2316	-0.00214994	Heparin	Protein
PchR	13.9253	-0.00301492	Heparin	Protein
PchR	14.8813	-0.0154485	Heparin	Protein
PchR	17.3122	-0.00161937	Heparin	Protein
PchR	18.363	-0.00155222	Heparin	Protein
PchR	19.3284	-0.0024646	Heparin	Protein
PchR	20.1198	-0.000911059	Heparin	Protein
PchR	21.0888	-0.000986102	Heparin	Protein
PchR	22.4132	-0.00221708	Heparin	Protein
PchR	23.6525	-0.00170363	Heparin	Protein
PchR	24.8058	-0.00395363	Heparin	Protein
PchR	25.8724	-0.000213282	Heparin	Protein
PchR	26.852	-0.00177472	Heparin	Protein
PchR	27.8331	-0.00154169	Heparin	Protein
PchR	28.8157	-0.00124941	Heparin	Protein
PchR	29.7103	-0.000811	Heparin	Protein
PchR	30.7855	0.000327823	Heparin	Protein
PchR	31.5929	-0.00027911	Heparin	Protein
PchR	33.0305	0.000867612	Heparin	Protein
PchR	34.1105	-0.000132972	Heparin	Protein
PchR	35.1018	0.000408133	Heparin	Protein
PchR	36.1846	-8.55763e-05	Heparin	Protein
PchR	37.3591	0.00257387	Heparin	Protein
PchR	38.5351	0.00141793	Heparin	Protein
PchR	39.8031	0.000825482	Heparin	Protein
PchR	40.8913	-0.000200117	Heparin	Protein
PchR	41.7081	-0.0001988	Heparin	Protein
PchR	42.7981	0.000227765	Heparin	Protein
PchR	43.7072	0.00104403	Heparin	Protein
PchR	44.981	0.000144821	Heparin	Protein
PchR	46.165	0.00154301	Heparin	Protein
PchR	47.7146	-0.000186951	Heparin	Protein
PchR	48.5356	-2.36981e-05	Heparin	Protein
PchR	49.631	-0.000803101	Heparin	Protein
PchR	51.001	-0.00230793	Heparin	Protein
PchR	51.6407	-0.000961088	Heparin	Protein
PchR	52.9207	-0.000609567	Heparin	Protein
PchR	53.9268	-0.000966354	Heparin	Protein
PchR	54.9334	-0.000714891	Heparin	Protein
PchR	55.9403	-0.000903159	Heparin	Protein
PchR	56.9475	0.000442364	Heparin	Protein
PchR	57.955	-0.000983469	Heparin	Protein
PchR	59.146	-0.00176551	Heparin	Protein
PchR	60.3373	0.00237507	Heparin	Protein
PchR	61.9872	-0.00134552	Heparin	Protein
PchR	62.7206	0.00199985	Heparin	Protein
PchR	63.9124	0.000763604	Heparin	Protein
PchR	64.921	0.000313341	Heparin	Protein
PchR	66.0212	-0.000649063	Heparin	Protein
PchR	67.0298	-0.0012718	Heparin	Protein
PchR	68.3133	-0.000150088	Heparin	Protein
PchR	68.955	-0.000179052	Heparin	Protein
PchR	70.8799	-0.00202882	Heparin	Protein
PchR	71.7964	-0.000276477	Heparin	Protein
PchR	72.9875	0.000271211	Heparin	Protein
PchR	73.9036	0.000508192	Heparin	Protein
PchR	75.0941	-0.00107431	Heparin	Protein
PchR	76.1928	-0.000109274	Heparin	Protein
PchR	77.4741	-0.000221182	Heparin	Protein
PchR	78.1146	4.21299e-05	Heparin	Protein
PchR	78.7549	-0.000368636	Heparin	Protein
PchR	80.675	-0.000346255	Heparin	Protein
PchR	82.5022	-0.000600351	Heparin	Protein
PchR	83.7804	-0.00158909	Heparin	Protein
PchR	84.7842	-0.00158514	Heparin	Protein
PchR	85.8786	-0.00092949	Heparin	Protein
AbrB	-29.3926	-0.00706561	Heparin	Protein
AbrB	-28.3302	0.000993561	Heparin	Protein
AbrB	-27.545	-0.00276355	Heparin	Protein
AbrB	-26.6107	-0.00210709	Heparin	Protein
AbrB	-25.5241	-0.00972609	Heparin	Protein
AbrB	-24.7215	-0.00018925	Heparin	Protein
AbrB	-23.9143	-0.00279312	Heparin	Protein
AbrB	-22.9542	-0.00367432	Heparin	Protein
AbrB	-22.1369	-0.00713911	Heparin	Protein
AbrB	-20.2628	-0.00153174	Heparin	Protein
AbrB	-19.5583	-0.000217975	Heparin	Protein
AbrB	-18.3426	-0.00259374	Heparin	Protein
AbrB	-17.6549	-0.000904006	Heparin	Protein
AbrB	-16.5796	-0.00489684	Heparin	Protein
AbrB	-15.7303	-0.00759618	Heparin	Protein
AbrB	-14.6435	-0.00351886	Heparin	Protein
AbrB	-13.5506	-0.00157483	Heparin	Protein
AbrB	-12.7662	-0.00207583	Heparin	Protein
AbrB	-11.9787	-0.00202007	Heparin	Protein
AbrB	-10.9504	-0.00372923	Heparin	Protein
AbrB	-9.91725	-0.00428347	Heparin	Protein
AbrB	-9.44911	-0.00240449	Heparin	Protein
AbrB	-8.08639	-0.00419898	Heparin	Protein
AbrB	-7.36171	-0.00473885	Heparin	Protein
AbrB	-6.14907	-0.000705462	Heparin	Protein
AbrB	-5.09331	-0.00336679	Heparin	Protein
AbrB	-3.95149	2.36562e-05	Heparin	Protein
AbrB	-3.21485	-0.00622919	Heparin	Protein
AbrB	-2.31182	-0.0014895	Heparin	Protein
AbrB	-1.65323	-0.0108489	Heparin	Protein
AbrB	-0.745183	-0.000459607	Heparin	Protein
AbrB	0.746752	-0.00175647	Heparin	Protein
AbrB	1.66209	-0.000697859	Heparin	Protein
AbrB	2.8309	-0.00144725	Heparin	Protein
AbrB	3.66834	-0.000682651	Heparin	Protein
AbrB	4.50787	-0.00203697	Heparin	Protein
AbrB	5.43373	-0.00938983	Heparin	Protein
AbrB	6.19305	-0.000369206	Heparin	Protein
AbrB	7.20795	-0.00441442	Heparin	Protein
AbrB	8.31053	-0.00116507	Heparin	Protein
AbrB	9.41626	-0.00143965	Heparin	Protein
AbrB	10.5251	-0.00143036	Heparin	Protein
AbrB	11.4656	-0.00484699	Heparin	Protein
AbrB	12.494	-0.00426065	Heparin	Protein
AbrB	13.3528	-0.00213159	Heparin	Protein
AbrB	13.8689	-0.00266555	Heparin	Protein
AbrB	14.989	-0.0145097	Heparin	Protein
AbrB	15.5025	-0.000266977	Heparin	Protein
AbrB	16.8871	-0.00206738	Heparin	Protein
AbrB	18.0149	-0.00335496	Heparin	Protein
AbrB	18.884	-0.00342424	Heparin	Protein
AbrB	19.8417	-0.00132982	Heparin	Protein
AbrB	20.8009	-0.00248982	Heparin	Protein
AbrB	22.374	-0.00174803	Heparin	Protein
AbrB	23.6002	-0.000932731	Heparin	Protein
AbrB	24.4775	-0.00432486	Heparin	Protein
AbrB	25.6197	-0.000755309	Heparin	Protein
AbrB	26.4996	-0.00180379	Heparin	Protein
AbrB	27.5569	-0.00190433	Heparin	Protein
AbrB	28.4391	-0.00294182	Heparin	Protein
AbrB	29.3223	-0.00403677	Heparin	Protein
AbrB	30.4718	4.13984e-05	Heparin	Protein
AbrB	31.7116	-0.000381034	Heparin	Protein
AbrB	32.7756	-0.00503624	Heparin	Protein
AbrB	33.752	0.000304151	Heparin	Protein
AbrB	34.7294	-0.00479714	Heparin	Protein
AbrB	35.7967	-0.000171508	Heparin	Protein
AbrB	36.9542	-0.00400635	Heparin	Protein
AbrB	38.202	0.00145655	Heparin	Protein
AbrB	39.4511	-0.00285818	Heparin	Protein
AbrB	40.5227	-0.000697859	Heparin	Protein
AbrB	41.4164	-0.0013484	Heparin	Protein
AbrB	42.4	-0.00408999	Heparin	Protein
AbrB	43.3843	-0.00746354	Heparin	Protein
AbrB	44.5484	-0.00178435	Heparin	Protein
AbrB	45.8029	-0.00785387	Heparin	Protein
AbrB	48.2245	-0.00115747	Heparin	Protein
AbrB	49.2118	-0.000599854	Heparin	Protein
AbrB	50.469	-0.000617596	Heparin	Protein
AbrB	51.3674	-0.000117436	Heparin	Protein
AbrB	52.5356	-0.0018173	Heparin	Protein
AbrB	53.6144	-0.00178182	Heparin	Protein
AbrB	54.5135	-0.000723204	Heparin	Protein
AbrB	55.5928	-0.0016458	Heparin	Protein
AbrB	56.6723	-0.0033482	Heparin	Protein
AbrB	57.572	-0.00121745	Heparin	Protein
AbrB	58.8318	-0.00289958	Heparin	Protein
AbrB	60.0018	-0.0177033	Heparin	Protein
AbrB	61.2618	-0.000669133	Heparin	Protein
AbrB	62.4319	-0.00130447	Heparin	Protein
AbrB	63.512	-0.00157229	Heparin	Protein
AbrB	64.682	-0.00145148	Heparin	Protein
AbrB	65.6719	-0.00118112	Heparin	Protein
AbrB	66.6617	-0.000464676	Heparin	Protein
AbrB	67.7414	-0.000758689	Heparin	Protein
AbrB	68.8209	-0.000664909	Heparin	Protein
AbrB	69.7204	-0.000308376	Heparin	Protein
AbrB	70.6196	-0.00084402	Heparin	Protein
AbrB	71.4288	-0.00153427	Heparin	Protein
AbrB	72.5075	-0.00263513	Heparin	Protein
AbrB	73.6757	-0.00163312	Heparin	Protein
AbrB	74.8435	-0.00218989	Heparin	Protein
AbrB	75.921	-0.00149964	Heparin	Protein
AbrB	77.0879	-0.000173197	Heparin	Protein
AbrB	78.344	0.000141937	Heparin	Protein
AbrB	79.5098	7.18135e-05	Heparin	Protein
AbrB	80.3166	0.000673357	Heparin	Protein
AbrB	81.3918	0.000413984	Heparin	Protein
AbrB	82.1978	-0.000633649	Heparin	Protein
AbrB	83.3615	-0.00141261	Heparin	Protein
AbrB	84.4351	-0.00151484	Heparin	Protein
AbrB	85.5975	-0.000888798	Heparin	Protein
ScoC	-29.7052	0.00278625	Poly dI-dC	Protein
ScoC	-28.9989	-0.00228766	Poly dI-dC	Protein
ScoC	-28.0261	0.000469263	Poly dI-dC	Protein
ScoC	-27.0516	-0.00029329	Poly dI-dC	Protein
ScoC	-25.9866	-0.00029329	Poly dI-dC	Protein
ScoC	-25.0085	-0.00126115	Poly dI-dC	Protein
ScoC	-24.0289	8.79869e-05	Poly dI-dC	Protein
ScoC	-23.6722	0.000410605	Poly dI-dC	Protein
ScoC	-22.869	0.000117316	Poly dI-dC	Protein
ScoC	-22.0648	0.00129047	Poly dI-dC	Protein
ScoC	-21.6183	-0.00105584	Poly dI-dC	Protein
ScoC	-20.6325	0.000175974	Poly dI-dC	Protein
ScoC	-18.8378	-0.00108517	Poly dI-dC	Protein
ScoC	-17.8487	-0.000821211	Poly dI-dC	Protein
ScoC	-16.5879	-5.86579e-05	Poly dI-dC	Protein
ScoC	-15.4151	-0.000117316	Poly dI-dC	Protein
ScoC	-14.9636	0.0020237	Poly dI-dC	Protein
ScoC	-14.6021	-0.000234632	Poly dI-dC	Protein
ScoC	-13.6978	-0.000615908	Poly dI-dC	Protein
ScoC	-12.5207	-0.0018184	Poly dI-dC	Protein
ScoC	-11.3419	-0.00211168	Poly dI-dC	Protein
ScoC	-10.7064	-0.000469263	Poly dI-dC	Protein
ScoC	-9.88873	0.000234632	Poly dI-dC	Protein
ScoC	-9.07028	-0.00129047	Poly dI-dC	Protein
ScoC	-8.25109	-0.00290357	Poly dI-dC	Protein
ScoC	-7.06653	-0.000821211	Poly dI-dC	Protein
ScoC	-6.97535	0.00178907	Poly dI-dC	Protein
ScoC	-5.78922	-0.0020237	Poly dI-dC	Protein
ScoC	-5.05858	0.00149578	Poly dI-dC	Protein
ScoC	-4.87584	0.00149578	Poly dI-dC	Protein
ScoC	-4.51026	0	Poly dI-dC	Protein
ScoC	-3.87019	-0.00563116	Poly dI-dC	Protein
ScoC	-3.04667	-0.000234632	Poly dI-dC	Protein
ScoC	-2.22252	-0.00859338	Poly dI-dC	Protein
ScoC	-1.30608	-0.000381276	Poly dI-dC	Protein
ScoC	-0.847586	0.00167175	Poly dI-dC	Protein
ScoC	-0.48066	0.00167175	Poly dI-dC	Protein
ScoC	-0.331201	-0.00143712	Poly dI-dC	Protein
ScoC	0.528971	-0.000791882	Poly dI-dC	Protein
ScoC	1.26378	2.9329e-05	Poly dI-dC	Protein
ScoC	1.81516	0.00164242	Poly dI-dC	Protein
ScoC	2.73467	-0.000703895	Poly dI-dC	Protein
ScoC	3.56278	-0.000205303	Poly dI-dC	Protein
ScoC	4.20667	-0.00328484	Poly dI-dC	Protein
ScoC	4.2993	-0.000879869	Poly dI-dC	Protein
ScoC	4.66771	0.00228766	Poly dI-dC	Protein
ScoC	5.31265	-0.0143125	Poly dI-dC	Protein
ScoC	6.14229	-0.000234632	Poly dI-dC	Protein
ScoC	7.15691	-0.00542586	Poly dI-dC	Protein
ScoC	8.44921	-0.00158376	Poly dI-dC	Protein
ScoC	9.00337	0.00184772	Poly dI-dC	Protein
ScoC	9.55772	-0.00120249	Poly dI-dC	Protein
ScoC	10.5745	-0.000762553	Poly dI-dC	Protein
ScoC	11.5918	-0.0080068	Poly dI-dC	Protein
ScoC	12.6097	-0.00513257	Poly dI-dC	Protein
ScoC	13.6282	-0.00281558	Poly dI-dC	Protein
ScoC	14.4618	-0.00261028	Poly dI-dC	Protein
ScoC	15.2958	-0.0276572	Poly dI-dC	Protein
ScoC	16.13	-0.000791882	Poly dI-dC	Protein
ScoC	17.5212	-0.00178907	Poly dI-dC	Protein
ScoC	17.6351	-0.004458	Poly dI-dC	Protein
ScoC	18.6347	-0.00272759	Poly dI-dC	Protein
ScoC	19.4701	-0.00539653	Poly dI-dC	Protein
ScoC	20.3986	-0.000351947	Poly dI-dC	Protein
ScoC	21.3274	-0.00178907	Poly dI-dC	Protein
ScoC	22.0707	0.00055725	Poly dI-dC	Protein
ScoC	22.7212	-0.00102651	Poly dI-dC	Protein
ScoC	23.9296	-5.86579e-05	Poly dI-dC	Protein
ScoC	24.1155	0.0029329	Poly dI-dC	Protein
ScoC	25.2314	-0.0102945	Poly dI-dC	Protein
ScoC	26.2545	-0.000967855	Poly dI-dC	Protein
ScoC	27.2778	-0.00296222	Poly dI-dC	Protein
ScoC	28.3014	-0.00175974	Poly dI-dC	Protein
ScoC	29.2321	-0.00398874	Poly dI-dC	Protein
ScoC	30.1629	-0.00900399	Poly dI-dC	Protein
ScoC	31.4663	-0.000146645	Poly dI-dC	Protein
ScoC	32.2112	5.86579e-05	Poly dI-dC	Protein
ScoC	33.5149	-0.0104411	Poly dI-dC	Protein
ScoC	34.6325	-0.000146645	Poly dI-dC	Protein
ScoC	35.657	-0.0125235	Poly dI-dC	Protein
ScoC	36.7747	-0.00305021	Poly dI-dC	Protein
ScoC	37.8925	-0.00610042	Poly dI-dC	Protein
ScoC	39.1035	-0.000439934	Poly dI-dC	Protein
ScoC	40.4075	-0.00542586	Poly dI-dC	Protein
ScoC	41.5253	-0.00158376	Poly dI-dC	Protein
ScoC	42.4567	-0.00164242	Poly dI-dC	Protein
ScoC	43.3881	-0.00830009	Poly dI-dC	Protein
ScoC	44.3194	-0.0182719	Poly dI-dC	Protein
ScoC	45.4369	-0.00205303	Poly dI-dC	Protein
ScoC	46.6473	-0.0108517	Poly dI-dC	Protein
ScoC	47.8576	0.00237565	Poly dI-dC	Protein
ScoC	49.0677	-0.00231699	Poly dI-dC	Protein
ScoC	49.9983	-0.000762553	Poly dI-dC	Protein
ScoC	50.4636	0.000997184	Poly dI-dC	Protein
ScoC	51.115	2.9329e-05	Poly dI-dC	Protein
ScoC	51.5801	0	Poly dI-dC	Protein
ScoC	52.2313	-0.000263961	Poly dI-dC	Protein
ScoC	53.3475	-0.00272759	Poly dI-dC	Protein
ScoC	54.4633	-0.00413538	Poly dI-dC	Protein
ScoC	55.4859	-0.00085054	Poly dI-dC	Protein
ScoC	56.4154	-0.00369545	Poly dI-dC	Protein
ScoC	57.4375	-0.0062764	Poly dI-dC	Protein
ScoC	58.3664	-0.0013198	Poly dI-dC	Protein
ScoC	59.6666	-0.00167175	Poly dI-dC	Protein
