# Supplementary material for: Two distinct regulatory systems control pulcherrimin biosynthesis in Bacillus subtilis
Source: PLoS Genet. 2024 May 16;20(5):e1011283. doi: 10.1371/journal.pgen.1011283 (PMC11135676; doi:10.1371/journal.pgen.1011283)
Supplement: S1 Data — (ZIP) [file pgen.1011283.s009.zip › Underlying_Data/Numerical_Data_Fig3B.xlsx]

## Sheet: Sheet1
Strain	Replicate	parameters	value
scoC::erm	A	Duration	2.81519
scoC::erm	B	Duration	2.48424
scoC::erm	C	Duration	3.21705
abrB::kan	A	Duration	2.65401
abrB::kan	B	Duration	1.8245
abrB::kan	C	Duration	2.29298
∆pchR	A	Duration	3.40831
∆pchR	B	Duration	3.90043
∆pchR	C	Duration	2.6798
∆pchR scoC::erm	A	Duration	2.89255
∆pchR scoC::erm	B	Duration	3.30516
∆pchR scoC::erm	C	Duration	3.05802
∆pchR abrB::kan	A	Duration	3.99713
∆pchR abrB::kan	B	Duration	4.13682
∆pchR abrB::kan	C	Duration	3.7414
scoC::erm abrB::kan	A	Duration	3.45559
scoC::erm abrB::kan	B	Duration	2.9033
scoC::erm abrB::kan	C	Duration	3.54585
∆pchR scoC::erm abrB::kan	A	Duration	6.65544
∆pchR scoC::erm abrB::kan	B	Duration	6.05802
∆pchR scoC::erm abrB::kan	C	Duration	5.40688
scoC::erm	A	K	0.406155
scoC::erm	B	K	0.402585
scoC::erm	C	K	0.390652
abrB::kan	A	K	0.239281
abrB::kan	B	K	0.23421
abrB::kan	C	K	0.284218
∆pchR	A	K	0.688132
∆pchR	B	K	0.836727
∆pchR	C	K	0.741918
∆pchR scoC::erm	A	K	2.73721
∆pchR scoC::erm	B	K	2.56815
∆pchR scoC::erm	C	K	2.66244
∆pchR abrB::kan	A	K	2.9478
∆pchR abrB::kan	B	K	2.75823
∆pchR abrB::kan	C	K	2.75367
scoC::erm abrB::kan	A	K	3.83575
scoC::erm abrB::kan	B	K	3.9142
scoC::erm abrB::kan	C	K	3.80293
∆pchR scoC::erm abrB::kan	A	K	4.20078
∆pchR scoC::erm abrB::kan	B	K	4.43439
∆pchR scoC::erm abrB::kan	C	K	4.59313
scoC::erm	A	Lag.Time	-1.4033
scoC::erm	B	Lag.Time	-1.20989
scoC::erm	C	Lag.Time	-1.57307
abrB::kan	A	Lag.Time	-0.210602
abrB::kan	B	Lag.Time	-0.330946
abrB::kan	C	Lag.Time	-0.661891
∆pchR	A	Lag.Time	-3.18266
∆pchR	B	Lag.Time	-2.87751
∆pchR	C	Lag.Time	-3.09026
∆pchR scoC::erm	A	Lag.Time	-1.62249
∆pchR scoC::erm	B	Lag.Time	-2.62393
∆pchR scoC::erm	C	Lag.Time	-2.82808
∆pchR abrB::kan	A	Lag.Time	-3.16762
∆pchR abrB::kan	B	Lag.Time	-3.23854
∆pchR abrB::kan	C	Lag.Time	-3.23424
scoC::erm abrB::kan	A	Lag.Time	-2.22636
scoC::erm abrB::kan	B	Lag.Time	-1.43553
scoC::erm abrB::kan	C	Lag.Time	-2.26934
∆pchR scoC::erm abrB::kan	A	Lag.Time	-6
∆pchR scoC::erm abrB::kan	B	Lag.Time	-6
∆pchR scoC::erm abrB::kan	C	Lag.Time	-6
scoC::erm	A	mumax	0.526838
scoC::erm	B	mumax	0.626525
scoC::erm	C	mumax	0.467794
abrB::kan	A	mumax	0.438035
abrB::kan	B	mumax	0.515331
abrB::kan	C	mumax	0.555312
∆pchR	A	mumax	0.646849
∆pchR	B	mumax	0.639587
∆pchR	C	mumax	0.813297
∆pchR scoC::erm	A	mumax	1.20949
∆pchR scoC::erm	B	mumax	1.10319
∆pchR scoC::erm	C	mumax	1.00751
∆pchR abrB::kan	A	mumax	0.859501
∆pchR abrB::kan	B	mumax	0.733174
∆pchR abrB::kan	C	mumax	0.807142
scoC::erm abrB::kan	A	mumax	0.952465
scoC::erm abrB::kan	B	mumax	1.13695
scoC::erm abrB::kan	C	mumax	0.851574
∆pchR scoC::erm abrB::kan	A	mumax	0.663121
∆pchR scoC::erm abrB::kan	B	mumax	0.719293
∆pchR scoC::erm abrB::kan	C	mumax	0.815058
