# Supplementary material for: Two distinct regulatory systems control pulcherrimin biosynthesis in Bacillus subtilis
Source: PLoS Genet. 2024 May 16;20(5):e1011283. doi: 10.1371/journal.pgen.1011283 (PMC11135676; doi:10.1371/journal.pgen.1011283)
Supplement: S1 Data — (ZIP) [file pgen.1011283.s009.zip › Underlying_Data/Figure4A/Numerical_Data_Fig4A_PchRAbrBScoC.xlsx]

## Sheet: Sheet1
Strain	Replicate	BL1.H
PchRAbrBScoC	A.fcs	37961
PchRAbrBScoC	A.fcs	19356
PchRAbrBScoC	A.fcs	22940
PchRAbrBScoC	A.fcs	25457
PchRAbrBScoC	A.fcs	31811
PchRAbrBScoC	A.fcs	21393
PchRAbrBScoC	A.fcs	11708
PchRAbrBScoC	A.fcs	26500
PchRAbrBScoC	A.fcs	17697
PchRAbrBScoC	A.fcs	34686
PchRAbrBScoC	A.fcs	12367
PchRAbrBScoC	A.fcs	24295
PchRAbrBScoC	A.fcs	15227
PchRAbrBScoC	A.fcs	7640
PchRAbrBScoC	A.fcs	23855
PchRAbrBScoC	A.fcs	18972
PchRAbrBScoC	A.fcs	18760
PchRAbrBScoC	A.fcs	16921
PchRAbrBScoC	A.fcs	38559
PchRAbrBScoC	A.fcs	12178
PchRAbrBScoC	A.fcs	17430
PchRAbrBScoC	A.fcs	22666
PchRAbrBScoC	A.fcs	56092
PchRAbrBScoC	A.fcs	27620
PchRAbrBScoC	A.fcs	20007
PchRAbrBScoC	A.fcs	31943
PchRAbrBScoC	A.fcs	9789
PchRAbrBScoC	A.fcs	41856
PchRAbrBScoC	A.fcs	12876
PchRAbrBScoC	A.fcs	9713
PchRAbrBScoC	A.fcs	12549
PchRAbrBScoC	A.fcs	35626
PchRAbrBScoC	A.fcs	28166
PchRAbrBScoC	A.fcs	19453
PchRAbrBScoC	A.fcs	15175
PchRAbrBScoC	A.fcs	17198
PchRAbrBScoC	A.fcs	10011
PchRAbrBScoC	A.fcs	28055
PchRAbrBScoC	A.fcs	7582
PchRAbrBScoC	A.fcs	40563
PchRAbrBScoC	A.fcs	16492
PchRAbrBScoC	A.fcs	7966
PchRAbrBScoC	A.fcs	8378
PchRAbrBScoC	A.fcs	5425
PchRAbrBScoC	A.fcs	18516
PchRAbrBScoC	A.fcs	24776
PchRAbrBScoC	A.fcs	22293
PchRAbrBScoC	A.fcs	11913
PchRAbrBScoC	A.fcs	48754
PchRAbrBScoC	A.fcs	20967
PchRAbrBScoC	A.fcs	11839
PchRAbrBScoC	A.fcs	15049
PchRAbrBScoC	A.fcs	17079
PchRAbrBScoC	A.fcs	6907
PchRAbrBScoC	A.fcs	41762
PchRAbrBScoC	A.fcs	12644
PchRAbrBScoC	A.fcs	12797
PchRAbrBScoC	A.fcs	13124
PchRAbrBScoC	A.fcs	14746
PchRAbrBScoC	A.fcs	16419
PchRAbrBScoC	A.fcs	46995
PchRAbrBScoC	A.fcs	12450
PchRAbrBScoC	A.fcs	29029
PchRAbrBScoC	A.fcs	20078
PchRAbrBScoC	A.fcs	28438
PchRAbrBScoC	A.fcs	11617
PchRAbrBScoC	A.fcs	8706
PchRAbrBScoC	A.fcs	15612
PchRAbrBScoC	A.fcs	22792
PchRAbrBScoC	A.fcs	29047
PchRAbrBScoC	A.fcs	24430
PchRAbrBScoC	A.fcs	27323
PchRAbrBScoC	A.fcs	19988
PchRAbrBScoC	A.fcs	19801
PchRAbrBScoC	A.fcs	22465
PchRAbrBScoC	A.fcs	13458
PchRAbrBScoC	A.fcs	25247
PchRAbrBScoC	A.fcs	11514
PchRAbrBScoC	A.fcs	10655
PchRAbrBScoC	A.fcs	29570
PchRAbrBScoC	A.fcs	19177
PchRAbrBScoC	A.fcs	43077
PchRAbrBScoC	A.fcs	10878
PchRAbrBScoC	A.fcs	10612
PchRAbrBScoC	A.fcs	21353
PchRAbrBScoC	A.fcs	39187
PchRAbrBScoC	A.fcs	11365
PchRAbrBScoC	A.fcs	13321
PchRAbrBScoC	A.fcs	32184
PchRAbrBScoC	A.fcs	12337
PchRAbrBScoC	A.fcs	23037
PchRAbrBScoC	A.fcs	7549
PchRAbrBScoC	A.fcs	12680
PchRAbrBScoC	A.fcs	18317
PchRAbrBScoC	A.fcs	26404
PchRAbrBScoC	A.fcs	12678
PchRAbrBScoC	A.fcs	13380
PchRAbrBScoC	A.fcs	15023
PchRAbrBScoC	A.fcs	33662
PchRAbrBScoC	A.fcs	11199
PchRAbrBScoC	A.fcs	19175
PchRAbrBScoC	A.fcs	18944
PchRAbrBScoC	A.fcs	36677
PchRAbrBScoC	A.fcs	23389
PchRAbrBScoC	A.fcs	18464
PchRAbrBScoC	A.fcs	16951
PchRAbrBScoC	A.fcs	7610
PchRAbrBScoC	A.fcs	11982
PchRAbrBScoC	A.fcs	16013
PchRAbrBScoC	A.fcs	23816
PchRAbrBScoC	A.fcs	47592
PchRAbrBScoC	A.fcs	83101
PchRAbrBScoC	A.fcs	40077
PchRAbrBScoC	A.fcs	21146
PchRAbrBScoC	A.fcs	15345
PchRAbrBScoC	A.fcs	10667
PchRAbrBScoC	A.fcs	22574
PchRAbrBScoC	A.fcs	11276
PchRAbrBScoC	A.fcs	16292
PchRAbrBScoC	A.fcs	51026
PchRAbrBScoC	A.fcs	28711
PchRAbrBScoC	A.fcs	11539
PchRAbrBScoC	A.fcs	34060
PchRAbrBScoC	A.fcs	21459
PchRAbrBScoC	A.fcs	12505
PchRAbrBScoC	A.fcs	15666
PchRAbrBScoC	A.fcs	17116
PchRAbrBScoC	A.fcs	16417
PchRAbrBScoC	A.fcs	22465
PchRAbrBScoC	A.fcs	20520
PchRAbrBScoC	A.fcs	15516
PchRAbrBScoC	A.fcs	27755
PchRAbrBScoC	A.fcs	15894
PchRAbrBScoC	A.fcs	14490
PchRAbrBScoC	A.fcs	24966
PchRAbrBScoC	A.fcs	74669
PchRAbrBScoC	A.fcs	12253
PchRAbrBScoC	A.fcs	9726
PchRAbrBScoC	A.fcs	8005
PchRAbrBScoC	A.fcs	14424
PchRAbrBScoC	A.fcs	29370
PchRAbrBScoC	A.fcs	24785
PchRAbrBScoC	A.fcs	16400
PchRAbrBScoC	A.fcs	13919
PchRAbrBScoC	A.fcs	43662
PchRAbrBScoC	A.fcs	33066
PchRAbrBScoC	A.fcs	10134
PchRAbrBScoC	A.fcs	22116
PchRAbrBScoC	A.fcs	24237
PchRAbrBScoC	A.fcs	11499
PchRAbrBScoC	A.fcs	10796
PchRAbrBScoC	A.fcs	19574
PchRAbrBScoC	A.fcs	16240
PchRAbrBScoC	A.fcs	29865
PchRAbrBScoC	A.fcs	18557
PchRAbrBScoC	A.fcs	18594
PchRAbrBScoC	A.fcs	19005
PchRAbrBScoC	A.fcs	11999
PchRAbrBScoC	A.fcs	34124
PchRAbrBScoC	A.fcs	9735
PchRAbrBScoC	A.fcs	12357
PchRAbrBScoC	A.fcs	15173
PchRAbrBScoC	A.fcs	20834
PchRAbrBScoC	A.fcs	25621
PchRAbrBScoC	A.fcs	24218
PchRAbrBScoC	A.fcs	20670
PchRAbrBScoC	A.fcs	12501
PchRAbrBScoC	A.fcs	11443
PchRAbrBScoC	A.fcs	11840
PchRAbrBScoC	A.fcs	13196
PchRAbrBScoC	A.fcs	22546
PchRAbrBScoC	A.fcs	17725
PchRAbrBScoC	A.fcs	22089
PchRAbrBScoC	A.fcs	57824
PchRAbrBScoC	A.fcs	7608
PchRAbrBScoC	A.fcs	29743
PchRAbrBScoC	A.fcs	23308
PchRAbrBScoC	A.fcs	24761
PchRAbrBScoC	A.fcs	28193
PchRAbrBScoC	A.fcs	25888
PchRAbrBScoC	A.fcs	37767
PchRAbrBScoC	A.fcs	15904
PchRAbrBScoC	A.fcs	26784
PchRAbrBScoC	A.fcs	13872
PchRAbrBScoC	A.fcs	14737
PchRAbrBScoC	A.fcs	19111
PchRAbrBScoC	A.fcs	16102
PchRAbrBScoC	A.fcs	19540
PchRAbrBScoC	A.fcs	17426
PchRAbrBScoC	A.fcs	33116
PchRAbrBScoC	A.fcs	10573
PchRAbrBScoC	A.fcs	29137
PchRAbrBScoC	A.fcs	12439
PchRAbrBScoC	A.fcs	19352
PchRAbrBScoC	A.fcs	19481
PchRAbrBScoC	A.fcs	24373
PchRAbrBScoC	A.fcs	19927
PchRAbrBScoC	A.fcs	37037
PchRAbrBScoC	A.fcs	21274
PchRAbrBScoC	A.fcs	16674
PchRAbrBScoC	A.fcs	16261
PchRAbrBScoC	A.fcs	37681
PchRAbrBScoC	A.fcs	19306
PchRAbrBScoC	A.fcs	21081
PchRAbrBScoC	A.fcs	13910
PchRAbrBScoC	A.fcs	18445
PchRAbrBScoC	A.fcs	20700
PchRAbrBScoC	A.fcs	41672
PchRAbrBScoC	A.fcs	10536
PchRAbrBScoC	A.fcs	12331
PchRAbrBScoC	A.fcs	8759
PchRAbrBScoC	A.fcs	18259
PchRAbrBScoC	A.fcs	14290
PchRAbrBScoC	A.fcs	10690
PchRAbrBScoC	A.fcs	15521
PchRAbrBScoC	A.fcs	61692
PchRAbrBScoC	A.fcs	20264
PchRAbrBScoC	A.fcs	30505
PchRAbrBScoC	A.fcs	18458
PchRAbrBScoC	A.fcs	14763
PchRAbrBScoC	A.fcs	39801
PchRAbrBScoC	A.fcs	18862
PchRAbrBScoC	A.fcs	15411
PchRAbrBScoC	A.fcs	32447
PchRAbrBScoC	A.fcs	81349
PchRAbrBScoC	A.fcs	26050
PchRAbrBScoC	A.fcs	20567
PchRAbrBScoC	A.fcs	36676
PchRAbrBScoC	A.fcs	26441
PchRAbrBScoC	A.fcs	28735
PchRAbrBScoC	A.fcs	12893
PchRAbrBScoC	A.fcs	22038
PchRAbrBScoC	A.fcs	36139
PchRAbrBScoC	A.fcs	14733
PchRAbrBScoC	A.fcs	34729
PchRAbrBScoC	A.fcs	28756
PchRAbrBScoC	A.fcs	23805
PchRAbrBScoC	A.fcs	12263
PchRAbrBScoC	A.fcs	23189
PchRAbrBScoC	A.fcs	14921
PchRAbrBScoC	A.fcs	15387
PchRAbrBScoC	A.fcs	44688
PchRAbrBScoC	A.fcs	9554
PchRAbrBScoC	A.fcs	24391
PchRAbrBScoC	A.fcs	15451
PchRAbrBScoC	A.fcs	39432
PchRAbrBScoC	A.fcs	16977
PchRAbrBScoC	A.fcs	21420
PchRAbrBScoC	A.fcs	20778
PchRAbrBScoC	A.fcs	21025
PchRAbrBScoC	A.fcs	18730
PchRAbrBScoC	A.fcs	11516
PchRAbrBScoC	A.fcs	10373
PchRAbrBScoC	A.fcs	19906
PchRAbrBScoC	A.fcs	20919
PchRAbrBScoC	A.fcs	24740
PchRAbrBScoC	A.fcs	14446
PchRAbrBScoC	A.fcs	15468
PchRAbrBScoC	A.fcs	38303
PchRAbrBScoC	A.fcs	14935
PchRAbrBScoC	A.fcs	12754
PchRAbrBScoC	A.fcs	38614
PchRAbrBScoC	A.fcs	15198
PchRAbrBScoC	A.fcs	15961
PchRAbrBScoC	A.fcs	26743
PchRAbrBScoC	A.fcs	15358
PchRAbrBScoC	A.fcs	28630
PchRAbrBScoC	A.fcs	48155
PchRAbrBScoC	A.fcs	11398
PchRAbrBScoC	A.fcs	10309
PchRAbrBScoC	A.fcs	22276
PchRAbrBScoC	A.fcs	11044
PchRAbrBScoC	A.fcs	13633
PchRAbrBScoC	A.fcs	59981
PchRAbrBScoC	A.fcs	9363
PchRAbrBScoC	A.fcs	26645
PchRAbrBScoC	A.fcs	26610
PchRAbrBScoC	A.fcs	11054
PchRAbrBScoC	A.fcs	39058
PchRAbrBScoC	A.fcs	15827
PchRAbrBScoC	A.fcs	10918
PchRAbrBScoC	A.fcs	13714
PchRAbrBScoC	A.fcs	29983
PchRAbrBScoC	A.fcs	15068
PchRAbrBScoC	A.fcs	23841
PchRAbrBScoC	A.fcs	21219
PchRAbrBScoC	A.fcs	16079
PchRAbrBScoC	A.fcs	44492
PchRAbrBScoC	A.fcs	32351
PchRAbrBScoC	A.fcs	15822
PchRAbrBScoC	A.fcs	28236
PchRAbrBScoC	A.fcs	23954
PchRAbrBScoC	A.fcs	19533
PchRAbrBScoC	A.fcs	73149
PchRAbrBScoC	A.fcs	32888
PchRAbrBScoC	A.fcs	30392
PchRAbrBScoC	A.fcs	19713
PchRAbrBScoC	A.fcs	15509
PchRAbrBScoC	A.fcs	19558
PchRAbrBScoC	A.fcs	28423
PchRAbrBScoC	A.fcs	17259
PchRAbrBScoC	A.fcs	63953
PchRAbrBScoC	A.fcs	70398
PchRAbrBScoC	A.fcs	14162
PchRAbrBScoC	A.fcs	21110
PchRAbrBScoC	A.fcs	14887
PchRAbrBScoC	A.fcs	38213
PchRAbrBScoC	A.fcs	14410
PchRAbrBScoC	A.fcs	22201
PchRAbrBScoC	A.fcs	16925
PchRAbrBScoC	A.fcs	26896
PchRAbrBScoC	A.fcs	34316
PchRAbrBScoC	A.fcs	33012
PchRAbrBScoC	A.fcs	13372
PchRAbrBScoC	A.fcs	27955
PchRAbrBScoC	A.fcs	45637
PchRAbrBScoC	A.fcs	18816
PchRAbrBScoC	A.fcs	20352
PchRAbrBScoC	A.fcs	34551
PchRAbrBScoC	A.fcs	62568
PchRAbrBScoC	A.fcs	21436
PchRAbrBScoC	A.fcs	20386
PchRAbrBScoC	A.fcs	6941
PchRAbrBScoC	A.fcs	17537
PchRAbrBScoC	A.fcs	10422
PchRAbrBScoC	A.fcs	31206
PchRAbrBScoC	A.fcs	9659
PchRAbrBScoC	A.fcs	21589
PchRAbrBScoC	A.fcs	15783
PchRAbrBScoC	A.fcs	16149
PchRAbrBScoC	A.fcs	11722
PchRAbrBScoC	A.fcs	17759
PchRAbrBScoC	A.fcs	17494
PchRAbrBScoC	A.fcs	34906
PchRAbrBScoC	A.fcs	18406
PchRAbrBScoC	A.fcs	23085
PchRAbrBScoC	A.fcs	10735
PchRAbrBScoC	A.fcs	11126
PchRAbrBScoC	A.fcs	13325
PchRAbrBScoC	A.fcs	40273
PchRAbrBScoC	A.fcs	34190
PchRAbrBScoC	A.fcs	22020
PchRAbrBScoC	A.fcs	19918
PchRAbrBScoC	A.fcs	15862
PchRAbrBScoC	A.fcs	17814
PchRAbrBScoC	A.fcs	11999
PchRAbrBScoC	A.fcs	25641
PchRAbrBScoC	A.fcs	14610
PchRAbrBScoC	A.fcs	11994
PchRAbrBScoC	A.fcs	35847
PchRAbrBScoC	A.fcs	16208
PchRAbrBScoC	A.fcs	18488
PchRAbrBScoC	A.fcs	33661
PchRAbrBScoC	A.fcs	22285
PchRAbrBScoC	A.fcs	13534
PchRAbrBScoC	A.fcs	26808
PchRAbrBScoC	A.fcs	26051
PchRAbrBScoC	A.fcs	23017
PchRAbrBScoC	A.fcs	21728
PchRAbrBScoC	A.fcs	17823
PchRAbrBScoC	A.fcs	13722
PchRAbrBScoC	A.fcs	25861
PchRAbrBScoC	A.fcs	6394
PchRAbrBScoC	A.fcs	14980
PchRAbrBScoC	A.fcs	10882
PchRAbrBScoC	A.fcs	12267
PchRAbrBScoC	A.fcs	15138
PchRAbrBScoC	A.fcs	14736
PchRAbrBScoC	A.fcs	28381
PchRAbrBScoC	A.fcs	11807
PchRAbrBScoC	A.fcs	14105
PchRAbrBScoC	A.fcs	30767
PchRAbrBScoC	A.fcs	17740
PchRAbrBScoC	A.fcs	31219
PchRAbrBScoC	A.fcs	42758
PchRAbrBScoC	A.fcs	24417
PchRAbrBScoC	A.fcs	12003
PchRAbrBScoC	A.fcs	21535
PchRAbrBScoC	A.fcs	13623
PchRAbrBScoC	A.fcs	19273
PchRAbrBScoC	A.fcs	20767
PchRAbrBScoC	A.fcs	41327
PchRAbrBScoC	A.fcs	20902
PchRAbrBScoC	A.fcs	94917
PchRAbrBScoC	A.fcs	20979
PchRAbrBScoC	A.fcs	6996
PchRAbrBScoC	A.fcs	34355
PchRAbrBScoC	A.fcs	29416
PchRAbrBScoC	A.fcs	70399
PchRAbrBScoC	A.fcs	8419
PchRAbrBScoC	A.fcs	11778
PchRAbrBScoC	A.fcs	15741
PchRAbrBScoC	A.fcs	15630
PchRAbrBScoC	A.fcs	16428
PchRAbrBScoC	A.fcs	17957
PchRAbrBScoC	A.fcs	18932
PchRAbrBScoC	A.fcs	30249
PchRAbrBScoC	A.fcs	20879
PchRAbrBScoC	A.fcs	14123
PchRAbrBScoC	A.fcs	30433
PchRAbrBScoC	A.fcs	13704
PchRAbrBScoC	A.fcs	11609
PchRAbrBScoC	A.fcs	43415
PchRAbrBScoC	A.fcs	17550
PchRAbrBScoC	A.fcs	14860
PchRAbrBScoC	A.fcs	12784
PchRAbrBScoC	A.fcs	28225
PchRAbrBScoC	A.fcs	26263
PchRAbrBScoC	A.fcs	13294
PchRAbrBScoC	A.fcs	14602
PchRAbrBScoC	A.fcs	24659
PchRAbrBScoC	A.fcs	17648
PchRAbrBScoC	A.fcs	15096
PchRAbrBScoC	A.fcs	36151
PchRAbrBScoC	A.fcs	25168
PchRAbrBScoC	A.fcs	54038
PchRAbrBScoC	A.fcs	16041
PchRAbrBScoC	A.fcs	14755
PchRAbrBScoC	A.fcs	18249
PchRAbrBScoC	A.fcs	78924
PchRAbrBScoC	A.fcs	18435
PchRAbrBScoC	A.fcs	3567
PchRAbrBScoC	A.fcs	16746
PchRAbrBScoC	A.fcs	36589
PchRAbrBScoC	A.fcs	25908
PchRAbrBScoC	A.fcs	17535
PchRAbrBScoC	A.fcs	13969
PchRAbrBScoC	A.fcs	16001
PchRAbrBScoC	A.fcs	13054
PchRAbrBScoC	A.fcs	19028
PchRAbrBScoC	A.fcs	19730
PchRAbrBScoC	A.fcs	11267
PchRAbrBScoC	A.fcs	11087
PchRAbrBScoC	A.fcs	12133
PchRAbrBScoC	A.fcs	17501
PchRAbrBScoC	A.fcs	8704
PchRAbrBScoC	A.fcs	16125
PchRAbrBScoC	A.fcs	10056
PchRAbrBScoC	A.fcs	12809
PchRAbrBScoC	A.fcs	21913
PchRAbrBScoC	A.fcs	30022
PchRAbrBScoC	A.fcs	25941
PchRAbrBScoC	A.fcs	20228
PchRAbrBScoC	A.fcs	25579
PchRAbrBScoC	A.fcs	19011
PchRAbrBScoC	A.fcs	19990
PchRAbrBScoC	A.fcs	46247
PchRAbrBScoC	A.fcs	29819
PchRAbrBScoC	A.fcs	16723
PchRAbrBScoC	A.fcs	24070
PchRAbrBScoC	A.fcs	14337
PchRAbrBScoC	A.fcs	12740
PchRAbrBScoC	A.fcs	36941
PchRAbrBScoC	A.fcs	13753
PchRAbrBScoC	A.fcs	25038
PchRAbrBScoC	A.fcs	12421
PchRAbrBScoC	A.fcs	24530
PchRAbrBScoC	A.fcs	18645
PchRAbrBScoC	A.fcs	24049
PchRAbrBScoC	A.fcs	66551
PchRAbrBScoC	A.fcs	28024
PchRAbrBScoC	A.fcs	19422
PchRAbrBScoC	A.fcs	24713
PchRAbrBScoC	A.fcs	20615
PchRAbrBScoC	A.fcs	8185
PchRAbrBScoC	A.fcs	29930
PchRAbrBScoC	A.fcs	13664
PchRAbrBScoC	A.fcs	19723
PchRAbrBScoC	A.fcs	58322
PchRAbrBScoC	A.fcs	20157
PchRAbrBScoC	A.fcs	20060
PchRAbrBScoC	A.fcs	16970
PchRAbrBScoC	A.fcs	37552
PchRAbrBScoC	A.fcs	23359
PchRAbrBScoC	A.fcs	10507
PchRAbrBScoC	A.fcs	33993
PchRAbrBScoC	A.fcs	39403
PchRAbrBScoC	A.fcs	17916
PchRAbrBScoC	A.fcs	9769
PchRAbrBScoC	A.fcs	18406
PchRAbrBScoC	A.fcs	33765
PchRAbrBScoC	A.fcs	19802
PchRAbrBScoC	A.fcs	15452
PchRAbrBScoC	A.fcs	33131
PchRAbrBScoC	A.fcs	7981
PchRAbrBScoC	A.fcs	22687
PchRAbrBScoC	A.fcs	21616
PchRAbrBScoC	A.fcs	15563
PchRAbrBScoC	A.fcs	29705
PchRAbrBScoC	A.fcs	24954
PchRAbrBScoC	A.fcs	14637
PchRAbrBScoC	A.fcs	17024
PchRAbrBScoC	A.fcs	35886
PchRAbrBScoC	A.fcs	13805
PchRAbrBScoC	A.fcs	15286
PchRAbrBScoC	A.fcs	32346
PchRAbrBScoC	A.fcs	11005
PchRAbrBScoC	A.fcs	12705
PchRAbrBScoC	A.fcs	9062
PchRAbrBScoC	A.fcs	9216
PchRAbrBScoC	A.fcs	17297
PchRAbrBScoC	A.fcs	9443
PchRAbrBScoC	A.fcs	43416
PchRAbrBScoC	A.fcs	6348
PchRAbrBScoC	A.fcs	21295
PchRAbrBScoC	A.fcs	17280
PchRAbrBScoC	A.fcs	13843
PchRAbrBScoC	A.fcs	17760
PchRAbrBScoC	A.fcs	6333
PchRAbrBScoC	A.fcs	26119
PchRAbrBScoC	A.fcs	19845
PchRAbrBScoC	A.fcs	25370
PchRAbrBScoC	A.fcs	16563
PchRAbrBScoC	A.fcs	25947
PchRAbrBScoC	A.fcs	14162
PchRAbrBScoC	A.fcs	35744
PchRAbrBScoC	A.fcs	23975
PchRAbrBScoC	A.fcs	74740
PchRAbrBScoC	A.fcs	6659
PchRAbrBScoC	A.fcs	14149
PchRAbrBScoC	A.fcs	15005
PchRAbrBScoC	A.fcs	13146
PchRAbrBScoC	A.fcs	45675
PchRAbrBScoC	A.fcs	11507
PchRAbrBScoC	A.fcs	24744
PchRAbrBScoC	A.fcs	22213
PchRAbrBScoC	A.fcs	21467
PchRAbrBScoC	A.fcs	13164
PchRAbrBScoC	A.fcs	48863
PchRAbrBScoC	A.fcs	17538
PchRAbrBScoC	A.fcs	12716
PchRAbrBScoC	A.fcs	12336
PchRAbrBScoC	A.fcs	11618
PchRAbrBScoC	A.fcs	32723
PchRAbrBScoC	A.fcs	29109
PchRAbrBScoC	A.fcs	48977
PchRAbrBScoC	A.fcs	14960
PchRAbrBScoC	A.fcs	15658
PchRAbrBScoC	A.fcs	14943
PchRAbrBScoC	A.fcs	16985
PchRAbrBScoC	A.fcs	27501
PchRAbrBScoC	A.fcs	13049
PchRAbrBScoC	A.fcs	31507
PchRAbrBScoC	A.fcs	10997
PchRAbrBScoC	A.fcs	22343
PchRAbrBScoC	A.fcs	19050
PchRAbrBScoC	A.fcs	11492
PchRAbrBScoC	A.fcs	40815
PchRAbrBScoC	A.fcs	21863
PchRAbrBScoC	A.fcs	22823
PchRAbrBScoC	A.fcs	33391
PchRAbrBScoC	A.fcs	12411
PchRAbrBScoC	A.fcs	13767
PchRAbrBScoC	A.fcs	18887
PchRAbrBScoC	A.fcs	14609
PchRAbrBScoC	A.fcs	36413
PchRAbrBScoC	A.fcs	19112
PchRAbrBScoC	A.fcs	23279
PchRAbrBScoC	A.fcs	55427
PchRAbrBScoC	A.fcs	25147
PchRAbrBScoC	A.fcs	24092
PchRAbrBScoC	A.fcs	14787
PchRAbrBScoC	A.fcs	13627
PchRAbrBScoC	A.fcs	11763
PchRAbrBScoC	A.fcs	12120
PchRAbrBScoC	A.fcs	20045
PchRAbrBScoC	A.fcs	21671
PchRAbrBScoC	A.fcs	10309
PchRAbrBScoC	A.fcs	25082
PchRAbrBScoC	A.fcs	11747
PchRAbrBScoC	A.fcs	34665
PchRAbrBScoC	A.fcs	23232
PchRAbrBScoC	A.fcs	12934
PchRAbrBScoC	A.fcs	17376
PchRAbrBScoC	A.fcs	14286
PchRAbrBScoC	A.fcs	13068
PchRAbrBScoC	A.fcs	23711
PchRAbrBScoC	A.fcs	26379
PchRAbrBScoC	A.fcs	36053
PchRAbrBScoC	A.fcs	46714
PchRAbrBScoC	A.fcs	58102
PchRAbrBScoC	A.fcs	13116
PchRAbrBScoC	A.fcs	13336
PchRAbrBScoC	A.fcs	12567
PchRAbrBScoC	A.fcs	22724
PchRAbrBScoC	A.fcs	19877
PchRAbrBScoC	A.fcs	13629
PchRAbrBScoC	A.fcs	87289
PchRAbrBScoC	A.fcs	17788
PchRAbrBScoC	A.fcs	19092
PchRAbrBScoC	A.fcs	14627
PchRAbrBScoC	A.fcs	23871
PchRAbrBScoC	A.fcs	14896
PchRAbrBScoC	A.fcs	15532
PchRAbrBScoC	A.fcs	15652
PchRAbrBScoC	A.fcs	22957
PchRAbrBScoC	A.fcs	13117
PchRAbrBScoC	A.fcs	8492
PchRAbrBScoC	A.fcs	14298
PchRAbrBScoC	A.fcs	15527
PchRAbrBScoC	A.fcs	18586
PchRAbrBScoC	A.fcs	18113
PchRAbrBScoC	A.fcs	21408
PchRAbrBScoC	A.fcs	17908
PchRAbrBScoC	A.fcs	10275
PchRAbrBScoC	A.fcs	12358
PchRAbrBScoC	A.fcs	40276
PchRAbrBScoC	A.fcs	9618
PchRAbrBScoC	A.fcs	17394
PchRAbrBScoC	A.fcs	34937
PchRAbrBScoC	A.fcs	23702
PchRAbrBScoC	A.fcs	27691
PchRAbrBScoC	A.fcs	38336
PchRAbrBScoC	A.fcs	25558
PchRAbrBScoC	A.fcs	17081
PchRAbrBScoC	A.fcs	17610
PchRAbrBScoC	A.fcs	6825
PchRAbrBScoC	A.fcs	17800
PchRAbrBScoC	A.fcs	23295
PchRAbrBScoC	A.fcs	11505
PchRAbrBScoC	A.fcs	13703
PchRAbrBScoC	A.fcs	16954
PchRAbrBScoC	A.fcs	10314
PchRAbrBScoC	A.fcs	10999
PchRAbrBScoC	A.fcs	31684
PchRAbrBScoC	A.fcs	15373
PchRAbrBScoC	A.fcs	22671
PchRAbrBScoC	A.fcs	24790
PchRAbrBScoC	A.fcs	14962
PchRAbrBScoC	A.fcs	14305
PchRAbrBScoC	A.fcs	37777
PchRAbrBScoC	A.fcs	22922
PchRAbrBScoC	A.fcs	15528
PchRAbrBScoC	A.fcs	24892
PchRAbrBScoC	A.fcs	18369
PchRAbrBScoC	A.fcs	29492
PchRAbrBScoC	A.fcs	75402
PchRAbrBScoC	A.fcs	27965
PchRAbrBScoC	A.fcs	17084
PchRAbrBScoC	A.fcs	12560
PchRAbrBScoC	A.fcs	17290
PchRAbrBScoC	A.fcs	25611
PchRAbrBScoC	A.fcs	12646
PchRAbrBScoC	A.fcs	17642
PchRAbrBScoC	A.fcs	11844
PchRAbrBScoC	A.fcs	16257
PchRAbrBScoC	A.fcs	19810
PchRAbrBScoC	A.fcs	14053
PchRAbrBScoC	A.fcs	9615
PchRAbrBScoC	A.fcs	9367
PchRAbrBScoC	A.fcs	13470
PchRAbrBScoC	A.fcs	27818
PchRAbrBScoC	A.fcs	34057
PchRAbrBScoC	A.fcs	6452
PchRAbrBScoC	A.fcs	22691
PchRAbrBScoC	A.fcs	49286
PchRAbrBScoC	A.fcs	17276
PchRAbrBScoC	A.fcs	20393
PchRAbrBScoC	A.fcs	33476
PchRAbrBScoC	A.fcs	44028
PchRAbrBScoC	A.fcs	23535
PchRAbrBScoC	A.fcs	26238
PchRAbrBScoC	A.fcs	18660
PchRAbrBScoC	A.fcs	21568
PchRAbrBScoC	A.fcs	26357
PchRAbrBScoC	A.fcs	12832
PchRAbrBScoC	A.fcs	26266
PchRAbrBScoC	A.fcs	12580
PchRAbrBScoC	A.fcs	18563
PchRAbrBScoC	A.fcs	17866
PchRAbrBScoC	A.fcs	49518
PchRAbrBScoC	A.fcs	12309
PchRAbrBScoC	A.fcs	16219
PchRAbrBScoC	A.fcs	74582
PchRAbrBScoC	A.fcs	21902
PchRAbrBScoC	A.fcs	22718
PchRAbrBScoC	A.fcs	15461
PchRAbrBScoC	A.fcs	21891
PchRAbrBScoC	A.fcs	19740
PchRAbrBScoC	A.fcs	14347
PchRAbrBScoC	A.fcs	27502
PchRAbrBScoC	A.fcs	21916
PchRAbrBScoC	A.fcs	25261
PchRAbrBScoC	A.fcs	13868
PchRAbrBScoC	A.fcs	28338
PchRAbrBScoC	A.fcs	28268
PchRAbrBScoC	A.fcs	23098
PchRAbrBScoC	A.fcs	22845
PchRAbrBScoC	A.fcs	24897
PchRAbrBScoC	A.fcs	12000
PchRAbrBScoC	A.fcs	15477
PchRAbrBScoC	A.fcs	28704
PchRAbrBScoC	A.fcs	24298
PchRAbrBScoC	A.fcs	67122
PchRAbrBScoC	A.fcs	12905
PchRAbrBScoC	A.fcs	29199
PchRAbrBScoC	A.fcs	19578
PchRAbrBScoC	A.fcs	11900
PchRAbrBScoC	A.fcs	26905
PchRAbrBScoC	A.fcs	24448
PchRAbrBScoC	A.fcs	34587
PchRAbrBScoC	A.fcs	22750
PchRAbrBScoC	A.fcs	31155
PchRAbrBScoC	A.fcs	28508
PchRAbrBScoC	A.fcs	17619
PchRAbrBScoC	A.fcs	25764
PchRAbrBScoC	A.fcs	18121
PchRAbrBScoC	A.fcs	37776
PchRAbrBScoC	A.fcs	23482
PchRAbrBScoC	A.fcs	33173
PchRAbrBScoC	A.fcs	26649
PchRAbrBScoC	A.fcs	26481
PchRAbrBScoC	A.fcs	37631
PchRAbrBScoC	A.fcs	23432
PchRAbrBScoC	A.fcs	19642
PchRAbrBScoC	A.fcs	33026
PchRAbrBScoC	A.fcs	11744
PchRAbrBScoC	A.fcs	21838
PchRAbrBScoC	A.fcs	32504
PchRAbrBScoC	A.fcs	17224
PchRAbrBScoC	A.fcs	17570
PchRAbrBScoC	A.fcs	29958
PchRAbrBScoC	A.fcs	16477
PchRAbrBScoC	A.fcs	31669
PchRAbrBScoC	A.fcs	16833
PchRAbrBScoC	A.fcs	10558
PchRAbrBScoC	A.fcs	91912
PchRAbrBScoC	A.fcs	12451
PchRAbrBScoC	A.fcs	20708
PchRAbrBScoC	A.fcs	21990
PchRAbrBScoC	A.fcs	26739
PchRAbrBScoC	A.fcs	12540
PchRAbrBScoC	A.fcs	15485
PchRAbrBScoC	A.fcs	23775
PchRAbrBScoC	A.fcs	15682
PchRAbrBScoC	A.fcs	16937
PchRAbrBScoC	A.fcs	27940
PchRAbrBScoC	A.fcs	12774
PchRAbrBScoC	A.fcs	53631
PchRAbrBScoC	A.fcs	23685
PchRAbrBScoC	A.fcs	14918
PchRAbrBScoC	A.fcs	22875
PchRAbrBScoC	A.fcs	11403
PchRAbrBScoC	A.fcs	37309
PchRAbrBScoC	A.fcs	21914
PchRAbrBScoC	A.fcs	9809
PchRAbrBScoC	A.fcs	11769
PchRAbrBScoC	A.fcs	19609
PchRAbrBScoC	A.fcs	65496
PchRAbrBScoC	A.fcs	15240
PchRAbrBScoC	A.fcs	11135
PchRAbrBScoC	A.fcs	30570
PchRAbrBScoC	A.fcs	14823
PchRAbrBScoC	A.fcs	20628
PchRAbrBScoC	A.fcs	21491
PchRAbrBScoC	A.fcs	19015
PchRAbrBScoC	A.fcs	20944
PchRAbrBScoC	A.fcs	52476
PchRAbrBScoC	A.fcs	24834
PchRAbrBScoC	A.fcs	12864
PchRAbrBScoC	A.fcs	14057
PchRAbrBScoC	A.fcs	12560
PchRAbrBScoC	A.fcs	45601
PchRAbrBScoC	A.fcs	48716
PchRAbrBScoC	A.fcs	40218
PchRAbrBScoC	A.fcs	19941
PchRAbrBScoC	A.fcs	15297
PchRAbrBScoC	A.fcs	15225
PchRAbrBScoC	A.fcs	14037
PchRAbrBScoC	A.fcs	10609
PchRAbrBScoC	A.fcs	25155
PchRAbrBScoC	A.fcs	16635
PchRAbrBScoC	A.fcs	14323
PchRAbrBScoC	A.fcs	16343
PchRAbrBScoC	A.fcs	21962
PchRAbrBScoC	A.fcs	16712
PchRAbrBScoC	A.fcs	28893
PchRAbrBScoC	A.fcs	9116
PchRAbrBScoC	A.fcs	17371
PchRAbrBScoC	A.fcs	31836
PchRAbrBScoC	A.fcs	21503
PchRAbrBScoC	A.fcs	37229
PchRAbrBScoC	A.fcs	58513
PchRAbrBScoC	A.fcs	19620
PchRAbrBScoC	A.fcs	20186
PchRAbrBScoC	A.fcs	10259
PchRAbrBScoC	A.fcs	15788
PchRAbrBScoC	A.fcs	20476
PchRAbrBScoC	A.fcs	24275
PchRAbrBScoC	A.fcs	16428
PchRAbrBScoC	A.fcs	12084
PchRAbrBScoC	A.fcs	23685
PchRAbrBScoC	A.fcs	32729
PchRAbrBScoC	A.fcs	11583
PchRAbrBScoC	A.fcs	18611
PchRAbrBScoC	A.fcs	30872
PchRAbrBScoC	A.fcs	16136
PchRAbrBScoC	A.fcs	17552
PchRAbrBScoC	A.fcs	24221
PchRAbrBScoC	A.fcs	21377
PchRAbrBScoC	A.fcs	42479
PchRAbrBScoC	A.fcs	7379
PchRAbrBScoC	A.fcs	12731
PchRAbrBScoC	A.fcs	23942
PchRAbrBScoC	A.fcs	25616
PchRAbrBScoC	A.fcs	31564
PchRAbrBScoC	A.fcs	27064
PchRAbrBScoC	A.fcs	12499
PchRAbrBScoC	A.fcs	10311
PchRAbrBScoC	A.fcs	30472
PchRAbrBScoC	A.fcs	23806
PchRAbrBScoC	A.fcs	22251
PchRAbrBScoC	A.fcs	32682
PchRAbrBScoC	A.fcs	20727
PchRAbrBScoC	A.fcs	20170
PchRAbrBScoC	A.fcs	11128
PchRAbrBScoC	A.fcs	8547
PchRAbrBScoC	A.fcs	17361
PchRAbrBScoC	A.fcs	16420
PchRAbrBScoC	A.fcs	11070
PchRAbrBScoC	A.fcs	9763
PchRAbrBScoC	A.fcs	26482
PchRAbrBScoC	A.fcs	15104
PchRAbrBScoC	A.fcs	20027
PchRAbrBScoC	A.fcs	21529
PchRAbrBScoC	A.fcs	30561
PchRAbrBScoC	A.fcs	33587
PchRAbrBScoC	A.fcs	18226
PchRAbrBScoC	A.fcs	11665
PchRAbrBScoC	A.fcs	18337
PchRAbrBScoC	A.fcs	38018
PchRAbrBScoC	A.fcs	10952
PchRAbrBScoC	A.fcs	11089
PchRAbrBScoC	A.fcs	27410
PchRAbrBScoC	A.fcs	33683
PchRAbrBScoC	A.fcs	29119
PchRAbrBScoC	A.fcs	33866
PchRAbrBScoC	A.fcs	23562
PchRAbrBScoC	A.fcs	20070
PchRAbrBScoC	A.fcs	21494
PchRAbrBScoC	A.fcs	8891
PchRAbrBScoC	A.fcs	14648
PchRAbrBScoC	A.fcs	28240
PchRAbrBScoC	A.fcs	5485
PchRAbrBScoC	A.fcs	13744
PchRAbrBScoC	A.fcs	37227
PchRAbrBScoC	A.fcs	32471
PchRAbrBScoC	A.fcs	23932
PchRAbrBScoC	A.fcs	15179
PchRAbrBScoC	A.fcs	24127
PchRAbrBScoC	A.fcs	22143
PchRAbrBScoC	A.fcs	21118
PchRAbrBScoC	A.fcs	16807
PchRAbrBScoC	A.fcs	32559
PchRAbrBScoC	A.fcs	32922
PchRAbrBScoC	A.fcs	9729
PchRAbrBScoC	A.fcs	14709
PchRAbrBScoC	A.fcs	24866
PchRAbrBScoC	A.fcs	5081
PchRAbrBScoC	A.fcs	19454
PchRAbrBScoC	A.fcs	25323
PchRAbrBScoC	A.fcs	28899
PchRAbrBScoC	A.fcs	19863
PchRAbrBScoC	A.fcs	11920
PchRAbrBScoC	A.fcs	13751
PchRAbrBScoC	A.fcs	11235
PchRAbrBScoC	A.fcs	24347
PchRAbrBScoC	A.fcs	26605
PchRAbrBScoC	A.fcs	31060
PchRAbrBScoC	A.fcs	28262
PchRAbrBScoC	A.fcs	55115
PchRAbrBScoC	A.fcs	27107
PchRAbrBScoC	A.fcs	15573
PchRAbrBScoC	A.fcs	15824
PchRAbrBScoC	A.fcs	20567
PchRAbrBScoC	A.fcs	16746
PchRAbrBScoC	A.fcs	13258
PchRAbrBScoC	A.fcs	40991
PchRAbrBScoC	A.fcs	21445
PchRAbrBScoC	A.fcs	29730
PchRAbrBScoC	A.fcs	15821
PchRAbrBScoC	A.fcs	25399
PchRAbrBScoC	A.fcs	10177
PchRAbrBScoC	A.fcs	23017
PchRAbrBScoC	A.fcs	19781
PchRAbrBScoC	A.fcs	30051
PchRAbrBScoC	A.fcs	29370
PchRAbrBScoC	A.fcs	54912
PchRAbrBScoC	A.fcs	53146
PchRAbrBScoC	A.fcs	22491
PchRAbrBScoC	A.fcs	18903
PchRAbrBScoC	A.fcs	9071
PchRAbrBScoC	A.fcs	17139
PchRAbrBScoC	A.fcs	6577
PchRAbrBScoC	A.fcs	25369
PchRAbrBScoC	A.fcs	15090
PchRAbrBScoC	A.fcs	14370
PchRAbrBScoC	A.fcs	34798
PchRAbrBScoC	A.fcs	47940
PchRAbrBScoC	A.fcs	27651
PchRAbrBScoC	A.fcs	42810
PchRAbrBScoC	A.fcs	17770
PchRAbrBScoC	A.fcs	16592
PchRAbrBScoC	A.fcs	38609
PchRAbrBScoC	A.fcs	31833
PchRAbrBScoC	A.fcs	19071
PchRAbrBScoC	A.fcs	29762
PchRAbrBScoC	A.fcs	31058
PchRAbrBScoC	A.fcs	51894
PchRAbrBScoC	A.fcs	21919
PchRAbrBScoC	A.fcs	9176
PchRAbrBScoC	A.fcs	22794
PchRAbrBScoC	A.fcs	74500
PchRAbrBScoC	A.fcs	17864
PchRAbrBScoC	A.fcs	18087
PchRAbrBScoC	A.fcs	57640
PchRAbrBScoC	A.fcs	11777
PchRAbrBScoC	A.fcs	59789
PchRAbrBScoC	A.fcs	15339
PchRAbrBScoC	A.fcs	31519
PchRAbrBScoC	A.fcs	6901
PchRAbrBScoC	A.fcs	41104
PchRAbrBScoC	A.fcs	25671
PchRAbrBScoC	A.fcs	25928
PchRAbrBScoC	A.fcs	24535
PchRAbrBScoC	A.fcs	24051
PchRAbrBScoC	A.fcs	12841
PchRAbrBScoC	A.fcs	33439
PchRAbrBScoC	A.fcs	26192
PchRAbrBScoC	A.fcs	17631
PchRAbrBScoC	A.fcs	31810
PchRAbrBScoC	A.fcs	26190
PchRAbrBScoC	A.fcs	27605
PchRAbrBScoC	A.fcs	18054
PchRAbrBScoC	A.fcs	21614
PchRAbrBScoC	A.fcs	27743
PchRAbrBScoC	A.fcs	22818
PchRAbrBScoC	A.fcs	12573
PchRAbrBScoC	A.fcs	14459
PchRAbrBScoC	A.fcs	10353
PchRAbrBScoC	A.fcs	11347
PchRAbrBScoC	A.fcs	14660
PchRAbrBScoC	A.fcs	15083
PchRAbrBScoC	A.fcs	16577
PchRAbrBScoC	A.fcs	8445
PchRAbrBScoC	A.fcs	18094
PchRAbrBScoC	A.fcs	17740
PchRAbrBScoC	A.fcs	40213
PchRAbrBScoC	A.fcs	15975
PchRAbrBScoC	A.fcs	27875
PchRAbrBScoC	A.fcs	12988
PchRAbrBScoC	A.fcs	18411
PchRAbrBScoC	A.fcs	10145
PchRAbrBScoC	A.fcs	32215
PchRAbrBScoC	A.fcs	33942
PchRAbrBScoC	A.fcs	40776
PchRAbrBScoC	A.fcs	20500
PchRAbrBScoC	A.fcs	17034
PchRAbrBScoC	A.fcs	53868
PchRAbrBScoC	A.fcs	23905
PchRAbrBScoC	A.fcs	35234
PchRAbrBScoC	A.fcs	13821
PchRAbrBScoC	A.fcs	21259
PchRAbrBScoC	A.fcs	17168
PchRAbrBScoC	A.fcs	35832
PchRAbrBScoC	A.fcs	73308
PchRAbrBScoC	A.fcs	20723
PchRAbrBScoC	A.fcs	18802
PchRAbrBScoC	A.fcs	24378
PchRAbrBScoC	A.fcs	25099
PchRAbrBScoC	A.fcs	37959
PchRAbrBScoC	A.fcs	22318
PchRAbrBScoC	A.fcs	18612
PchRAbrBScoC	A.fcs	10714
PchRAbrBScoC	A.fcs	31475
PchRAbrBScoC	A.fcs	33800
PchRAbrBScoC	A.fcs	39603
PchRAbrBScoC	A.fcs	16328
PchRAbrBScoC	A.fcs	20289
PchRAbrBScoC	A.fcs	9492
PchRAbrBScoC	A.fcs	21921
PchRAbrBScoC	A.fcs	9447
PchRAbrBScoC	A.fcs	29554
PchRAbrBScoC	A.fcs	35449
PchRAbrBScoC	A.fcs	28497
PchRAbrBScoC	A.fcs	19851
PchRAbrBScoC	A.fcs	19068
PchRAbrBScoC	A.fcs	14205
PchRAbrBScoC	A.fcs	19848
PchRAbrBScoC	A.fcs	5761
PchRAbrBScoC	A.fcs	12030
PchRAbrBScoC	A.fcs	13920
PchRAbrBScoC	A.fcs	40362
PchRAbrBScoC	A.fcs	17666
PchRAbrBScoC	A.fcs	88266
PchRAbrBScoC	A.fcs	11738
PchRAbrBScoC	A.fcs	14880
PchRAbrBScoC	A.fcs	14565
PchRAbrBScoC	A.fcs	14665
PchRAbrBScoC	A.fcs	12084
PchRAbrBScoC	A.fcs	27661
PchRAbrBScoC	A.fcs	24972
PchRAbrBScoC	A.fcs	41034
PchRAbrBScoC	A.fcs	10891
PchRAbrBScoC	A.fcs	26772
PchRAbrBScoC	A.fcs	21477
PchRAbrBScoC	A.fcs	31401
PchRAbrBScoC	A.fcs	25071
PchRAbrBScoC	A.fcs	50178
PchRAbrBScoC	A.fcs	12450
PchRAbrBScoC	A.fcs	8940
PchRAbrBScoC	A.fcs	15519
PchRAbrBScoC	A.fcs	12839
PchRAbrBScoC	A.fcs	80425
PchRAbrBScoC	A.fcs	15982
PchRAbrBScoC	A.fcs	9493
PchRAbrBScoC	A.fcs	10432
PchRAbrBScoC	A.fcs	20628
PchRAbrBScoC	A.fcs	32329
PchRAbrBScoC	A.fcs	20423
PchRAbrBScoC	A.fcs	13831
PchRAbrBScoC	A.fcs	26028
PchRAbrBScoC	A.fcs	16436
PchRAbrBScoC	A.fcs	23459
PchRAbrBScoC	A.fcs	21536
PchRAbrBScoC	A.fcs	14678
PchRAbrBScoC	A.fcs	14543
PchRAbrBScoC	A.fcs	16645
PchRAbrBScoC	A.fcs	11806
PchRAbrBScoC	A.fcs	21861
PchRAbrBScoC	A.fcs	10500
PchRAbrBScoC	A.fcs	23120
PchRAbrBScoC	A.fcs	14110
PchRAbrBScoC	A.fcs	43919
PchRAbrBScoC	A.fcs	39921
PchRAbrBScoC	A.fcs	27371
PchRAbrBScoC	A.fcs	14411
PchRAbrBScoC	A.fcs	23251
PchRAbrBScoC	A.fcs	30230
PchRAbrBScoC	A.fcs	11131
PchRAbrBScoC	A.fcs	18584
PchRAbrBScoC	A.fcs	18702
PchRAbrBScoC	A.fcs	13664
PchRAbrBScoC	A.fcs	24713
PchRAbrBScoC	A.fcs	15902
PchRAbrBScoC	A.fcs	13839
PchRAbrBScoC	A.fcs	11533
PchRAbrBScoC	A.fcs	24073
PchRAbrBScoC	A.fcs	33531
PchRAbrBScoC	A.fcs	11899
PchRAbrBScoC	A.fcs	17248
PchRAbrBScoC	A.fcs	22319
PchRAbrBScoC	A.fcs	14207
PchRAbrBScoC	A.fcs	14285
PchRAbrBScoC	A.fcs	11979
PchRAbrBScoC	A.fcs	18252
PchRAbrBScoC	A.fcs	9595
PchRAbrBScoC	A.fcs	11316
PchRAbrBScoC	A.fcs	16130
PchRAbrBScoC	A.fcs	19023
PchRAbrBScoC	A.fcs	4479
PchRAbrBScoC	A.fcs	11696
PchRAbrBScoC	A.fcs	14892
PchRAbrBScoC	A.fcs	20645
PchRAbrBScoC	A.fcs	13512
PchRAbrBScoC	A.fcs	17271
PchRAbrBScoC	A.fcs	15617
PchRAbrBScoC	A.fcs	11046
PchRAbrBScoC	A.fcs	16861
PchRAbrBScoC	A.fcs	30626
PchRAbrBScoC	A.fcs	13630
PchRAbrBScoC	A.fcs	24019
PchRAbrBScoC	A.fcs	40187
PchRAbrBScoC	A.fcs	24828
PchRAbrBScoC	A.fcs	24926
PchRAbrBScoC	A.fcs	18911
PchRAbrBScoC	A.fcs	87374
PchRAbrBScoC	A.fcs	23569
PchRAbrBScoC	A.fcs	15805
PchRAbrBScoC	A.fcs	15776
PchRAbrBScoC	A.fcs	9926
PchRAbrBScoC	A.fcs	33739
PchRAbrBScoC	A.fcs	11859
PchRAbrBScoC	A.fcs	20317
PchRAbrBScoC	A.fcs	10892
PchRAbrBScoC	A.fcs	16896
PchRAbrBScoC	A.fcs	28936
PchRAbrBScoC	A.fcs	18443
PchRAbrBScoC	A.fcs	19670
PchRAbrBScoC	A.fcs	9775
PchRAbrBScoC	A.fcs	7524
PchRAbrBScoC	A.fcs	23390
PchRAbrBScoC	A.fcs	25676
PchRAbrBScoC	A.fcs	12522
PchRAbrBScoC	A.fcs	35227
PchRAbrBScoC	A.fcs	49837
PchRAbrBScoC	A.fcs	13710
PchRAbrBScoC	A.fcs	27733
PchRAbrBScoC	A.fcs	13021
PchRAbrBScoC	A.fcs	8448
PchRAbrBScoC	A.fcs	20439
PchRAbrBScoC	A.fcs	17394
PchRAbrBScoC	A.fcs	15624
PchRAbrBScoC	A.fcs	14012
PchRAbrBScoC	A.fcs	38942
PchRAbrBScoC	A.fcs	9611
PchRAbrBScoC	A.fcs	14886
PchRAbrBScoC	A.fcs	19763
PchRAbrBScoC	A.fcs	14091
PchRAbrBScoC	A.fcs	38615
PchRAbrBScoC	A.fcs	34570
PchRAbrBScoC	A.fcs	22710
PchRAbrBScoC	A.fcs	19566
PchRAbrBScoC	A.fcs	22608
PchRAbrBScoC	A.fcs	33305
PchRAbrBScoC	A.fcs	23801
PchRAbrBScoC	A.fcs	18734
PchRAbrBScoC	A.fcs	25715
PchRAbrBScoC	A.fcs	15466
PchRAbrBScoC	A.fcs	14102
PchRAbrBScoC	A.fcs	32000
PchRAbrBScoC	A.fcs	9608
PchRAbrBScoC	A.fcs	17721
PchRAbrBScoC	A.fcs	15538
PchRAbrBScoC	A.fcs	27738
PchRAbrBScoC	A.fcs	96912
PchRAbrBScoC	A.fcs	12406
PchRAbrBScoC	A.fcs	14001
PchRAbrBScoC	A.fcs	17768
PchRAbrBScoC	A.fcs	14069
PchRAbrBScoC	A.fcs	21883
PchRAbrBScoC	A.fcs	16039
PchRAbrBScoC	A.fcs	35795
PchRAbrBScoC	A.fcs	17867
PchRAbrBScoC	A.fcs	14814
PchRAbrBScoC	A.fcs	17733
PchRAbrBScoC	A.fcs	30536
PchRAbrBScoC	A.fcs	26906
PchRAbrBScoC	A.fcs	19480
PchRAbrBScoC	A.fcs	26405
PchRAbrBScoC	A.fcs	21661
PchRAbrBScoC	A.fcs	21122
PchRAbrBScoC	A.fcs	11875
PchRAbrBScoC	A.fcs	16744
PchRAbrBScoC	A.fcs	24060
PchRAbrBScoC	A.fcs	17677
PchRAbrBScoC	A.fcs	16413
PchRAbrBScoC	A.fcs	11456
PchRAbrBScoC	A.fcs	10738
PchRAbrBScoC	A.fcs	54754
PchRAbrBScoC	A.fcs	16616
PchRAbrBScoC	A.fcs	30496
PchRAbrBScoC	A.fcs	54481
PchRAbrBScoC	A.fcs	14503
PchRAbrBScoC	A.fcs	11500
PchRAbrBScoC	A.fcs	15497
PchRAbrBScoC	A.fcs	18403
PchRAbrBScoC	A.fcs	26514
PchRAbrBScoC	A.fcs	28692
PchRAbrBScoC	A.fcs	16837
PchRAbrBScoC	A.fcs	25161
PchRAbrBScoC	A.fcs	37433
PchRAbrBScoC	A.fcs	21632
PchRAbrBScoC	A.fcs	16532
PchRAbrBScoC	A.fcs	24126
PchRAbrBScoC	A.fcs	13085
PchRAbrBScoC	A.fcs	18944
PchRAbrBScoC	A.fcs	7477
PchRAbrBScoC	A.fcs	24925
PchRAbrBScoC	A.fcs	19803
PchRAbrBScoC	A.fcs	13250
PchRAbrBScoC	A.fcs	25375
PchRAbrBScoC	A.fcs	10978
PchRAbrBScoC	A.fcs	16900
PchRAbrBScoC	A.fcs	13853
PchRAbrBScoC	A.fcs	11267
PchRAbrBScoC	A.fcs	32806
PchRAbrBScoC	A.fcs	17680
PchRAbrBScoC	A.fcs	16285
PchRAbrBScoC	A.fcs	19120
PchRAbrBScoC	A.fcs	19788
PchRAbrBScoC	A.fcs	9985
PchRAbrBScoC	A.fcs	14830
PchRAbrBScoC	A.fcs	21269
PchRAbrBScoC	A.fcs	27958
PchRAbrBScoC	A.fcs	21915
PchRAbrBScoC	A.fcs	14470
PchRAbrBScoC	A.fcs	28921
PchRAbrBScoC	A.fcs	13862
PchRAbrBScoC	A.fcs	25731
PchRAbrBScoC	A.fcs	12935
PchRAbrBScoC	A.fcs	16287
PchRAbrBScoC	A.fcs	8829
PchRAbrBScoC	A.fcs	19728
PchRAbrBScoC	A.fcs	17979
PchRAbrBScoC	A.fcs	18442
PchRAbrBScoC	A.fcs	16587
PchRAbrBScoC	A.fcs	22950
PchRAbrBScoC	A.fcs	37151
PchRAbrBScoC	A.fcs	22060
PchRAbrBScoC	A.fcs	23502
PchRAbrBScoC	A.fcs	9426
PchRAbrBScoC	A.fcs	14174
PchRAbrBScoC	A.fcs	19506
PchRAbrBScoC	A.fcs	20462
PchRAbrBScoC	A.fcs	12450
PchRAbrBScoC	A.fcs	19233
PchRAbrBScoC	A.fcs	17315
PchRAbrBScoC	A.fcs	24333
PchRAbrBScoC	A.fcs	23887
PchRAbrBScoC	A.fcs	20174
PchRAbrBScoC	A.fcs	13449
PchRAbrBScoC	A.fcs	42469
PchRAbrBScoC	A.fcs	55386
PchRAbrBScoC	A.fcs	12298
PchRAbrBScoC	A.fcs	21103
PchRAbrBScoC	A.fcs	14341
PchRAbrBScoC	A.fcs	8782
PchRAbrBScoC	A.fcs	16892
PchRAbrBScoC	A.fcs	26571
PchRAbrBScoC	A.fcs	15796
PchRAbrBScoC	A.fcs	34861
PchRAbrBScoC	A.fcs	58879
PchRAbrBScoC	A.fcs	30527
PchRAbrBScoC	A.fcs	13804
PchRAbrBScoC	A.fcs	14637
PchRAbrBScoC	A.fcs	12479
PchRAbrBScoC	A.fcs	11965
PchRAbrBScoC	A.fcs	27595
PchRAbrBScoC	A.fcs	50668
PchRAbrBScoC	A.fcs	20225
PchRAbrBScoC	A.fcs	21501
PchRAbrBScoC	A.fcs	5683
PchRAbrBScoC	A.fcs	15043
PchRAbrBScoC	A.fcs	27991
PchRAbrBScoC	A.fcs	21839
PchRAbrBScoC	A.fcs	15189
PchRAbrBScoC	A.fcs	10662
PchRAbrBScoC	A.fcs	33143
PchRAbrBScoC	A.fcs	38627
PchRAbrBScoC	A.fcs	14430
PchRAbrBScoC	A.fcs	6794
PchRAbrBScoC	A.fcs	15081
PchRAbrBScoC	A.fcs	21998
PchRAbrBScoC	A.fcs	21094
PchRAbrBScoC	A.fcs	48596
PchRAbrBScoC	A.fcs	22006
PchRAbrBScoC	A.fcs	31662
PchRAbrBScoC	A.fcs	15284
PchRAbrBScoC	A.fcs	11130
PchRAbrBScoC	A.fcs	30844
PchRAbrBScoC	A.fcs	11563
PchRAbrBScoC	A.fcs	34691
PchRAbrBScoC	A.fcs	5011
PchRAbrBScoC	A.fcs	35800
PchRAbrBScoC	A.fcs	15582
PchRAbrBScoC	A.fcs	10220
PchRAbrBScoC	A.fcs	16829
PchRAbrBScoC	A.fcs	18805
PchRAbrBScoC	A.fcs	42322
PchRAbrBScoC	A.fcs	25663
PchRAbrBScoC	A.fcs	15381
PchRAbrBScoC	A.fcs	14454
PchRAbrBScoC	A.fcs	12104
PchRAbrBScoC	A.fcs	22534
PchRAbrBScoC	A.fcs	18892
PchRAbrBScoC	A.fcs	29623
PchRAbrBScoC	A.fcs	28066
PchRAbrBScoC	A.fcs	22061
PchRAbrBScoC	A.fcs	19911
PchRAbrBScoC	A.fcs	99232
PchRAbrBScoC	A.fcs	15947
PchRAbrBScoC	A.fcs	21633
PchRAbrBScoC	A.fcs	16272
PchRAbrBScoC	A.fcs	10088
PchRAbrBScoC	A.fcs	22278
PchRAbrBScoC	A.fcs	20119
PchRAbrBScoC	A.fcs	67272
PchRAbrBScoC	A.fcs	73612
PchRAbrBScoC	A.fcs	15999
PchRAbrBScoC	A.fcs	42858
PchRAbrBScoC	A.fcs	27120
PchRAbrBScoC	A.fcs	47914
PchRAbrBScoC	A.fcs	24558
PchRAbrBScoC	A.fcs	22861
PchRAbrBScoC	A.fcs	12215
PchRAbrBScoC	A.fcs	10435
PchRAbrBScoC	A.fcs	31880
PchRAbrBScoC	A.fcs	28049
PchRAbrBScoC	A.fcs	15940
PchRAbrBScoC	A.fcs	8218
PchRAbrBScoC	A.fcs	13327
PchRAbrBScoC	A.fcs	11106
PchRAbrBScoC	A.fcs	30425
PchRAbrBScoC	A.fcs	41642
PchRAbrBScoC	A.fcs	13318
PchRAbrBScoC	A.fcs	40496
PchRAbrBScoC	A.fcs	24466
PchRAbrBScoC	A.fcs	6289
PchRAbrBScoC	A.fcs	21373
PchRAbrBScoC	A.fcs	8426
PchRAbrBScoC	A.fcs	27323
PchRAbrBScoC	A.fcs	21258
PchRAbrBScoC	A.fcs	18940
PchRAbrBScoC	A.fcs	19813
PchRAbrBScoC	A.fcs	31885
PchRAbrBScoC	A.fcs	18752
PchRAbrBScoC	A.fcs	12826
PchRAbrBScoC	A.fcs	6410
PchRAbrBScoC	A.fcs	6854
PchRAbrBScoC	A.fcs	15039
PchRAbrBScoC	A.fcs	12770
PchRAbrBScoC	A.fcs	11951
PchRAbrBScoC	A.fcs	18986
PchRAbrBScoC	A.fcs	87323
PchRAbrBScoC	A.fcs	14377
PchRAbrBScoC	A.fcs	12763
PchRAbrBScoC	A.fcs	33698
PchRAbrBScoC	A.fcs	54626
PchRAbrBScoC	A.fcs	29365
PchRAbrBScoC	A.fcs	11601
PchRAbrBScoC	A.fcs	8551
PchRAbrBScoC	A.fcs	12540
PchRAbrBScoC	A.fcs	13492
PchRAbrBScoC	A.fcs	95796
PchRAbrBScoC	A.fcs	19977
PchRAbrBScoC	A.fcs	13922
PchRAbrBScoC	A.fcs	23568
PchRAbrBScoC	A.fcs	28064
PchRAbrBScoC	A.fcs	12519
PchRAbrBScoC	A.fcs	18739
PchRAbrBScoC	A.fcs	16812
PchRAbrBScoC	A.fcs	19170
PchRAbrBScoC	A.fcs	13600
PchRAbrBScoC	A.fcs	10530
PchRAbrBScoC	A.fcs	13576
PchRAbrBScoC	A.fcs	21617
PchRAbrBScoC	A.fcs	30732
PchRAbrBScoC	A.fcs	26858
PchRAbrBScoC	A.fcs	17003
PchRAbrBScoC	A.fcs	16733
PchRAbrBScoC	A.fcs	14781
PchRAbrBScoC	A.fcs	17721
PchRAbrBScoC	A.fcs	26412
PchRAbrBScoC	A.fcs	9632
PchRAbrBScoC	A.fcs	28449
PchRAbrBScoC	A.fcs	10372
PchRAbrBScoC	A.fcs	33663
PchRAbrBScoC	A.fcs	14127
PchRAbrBScoC	A.fcs	91835
PchRAbrBScoC	A.fcs	26818
PchRAbrBScoC	A.fcs	37634
PchRAbrBScoC	A.fcs	47575
PchRAbrBScoC	A.fcs	15721
PchRAbrBScoC	A.fcs	20161
PchRAbrBScoC	A.fcs	23806
PchRAbrBScoC	A.fcs	23014
PchRAbrBScoC	A.fcs	23738
PchRAbrBScoC	A.fcs	26552
PchRAbrBScoC	A.fcs	12828
PchRAbrBScoC	A.fcs	8314
PchRAbrBScoC	A.fcs	13634
PchRAbrBScoC	A.fcs	21027
PchRAbrBScoC	A.fcs	24360
PchRAbrBScoC	A.fcs	28845
PchRAbrBScoC	A.fcs	11630
PchRAbrBScoC	A.fcs	63611
PchRAbrBScoC	A.fcs	44117
PchRAbrBScoC	A.fcs	27009
PchRAbrBScoC	A.fcs	20869
PchRAbrBScoC	A.fcs	12685
PchRAbrBScoC	A.fcs	19583
PchRAbrBScoC	A.fcs	18534
PchRAbrBScoC	A.fcs	35544
PchRAbrBScoC	A.fcs	16145
PchRAbrBScoC	A.fcs	46594
PchRAbrBScoC	A.fcs	36163
PchRAbrBScoC	A.fcs	13289
PchRAbrBScoC	A.fcs	14897
PchRAbrBScoC	A.fcs	26508
PchRAbrBScoC	A.fcs	11055
PchRAbrBScoC	A.fcs	50006
PchRAbrBScoC	A.fcs	16881
PchRAbrBScoC	A.fcs	28617
PchRAbrBScoC	A.fcs	16910
PchRAbrBScoC	A.fcs	20862
PchRAbrBScoC	A.fcs	27295
PchRAbrBScoC	A.fcs	26752
PchRAbrBScoC	A.fcs	31151
PchRAbrBScoC	A.fcs	10015
PchRAbrBScoC	A.fcs	16465
PchRAbrBScoC	A.fcs	14450
PchRAbrBScoC	A.fcs	14638
PchRAbrBScoC	A.fcs	23531
PchRAbrBScoC	A.fcs	12325
PchRAbrBScoC	A.fcs	16099
PchRAbrBScoC	A.fcs	17150
PchRAbrBScoC	A.fcs	10087
PchRAbrBScoC	A.fcs	7308
PchRAbrBScoC	A.fcs	22668
PchRAbrBScoC	A.fcs	15025
PchRAbrBScoC	A.fcs	16651
PchRAbrBScoC	A.fcs	85689
PchRAbrBScoC	A.fcs	21818
PchRAbrBScoC	A.fcs	69568
PchRAbrBScoC	A.fcs	46014
PchRAbrBScoC	A.fcs	15068
PchRAbrBScoC	A.fcs	35237
PchRAbrBScoC	A.fcs	21035
PchRAbrBScoC	A.fcs	24126
PchRAbrBScoC	A.fcs	70718
PchRAbrBScoC	A.fcs	23735
PchRAbrBScoC	A.fcs	33858
PchRAbrBScoC	A.fcs	19781
PchRAbrBScoC	A.fcs	22527
PchRAbrBScoC	A.fcs	8894
PchRAbrBScoC	A.fcs	13755
PchRAbrBScoC	A.fcs	17425
PchRAbrBScoC	A.fcs	10827
PchRAbrBScoC	A.fcs	31387
PchRAbrBScoC	A.fcs	15163
PchRAbrBScoC	A.fcs	28738
PchRAbrBScoC	A.fcs	19626
PchRAbrBScoC	A.fcs	10264
PchRAbrBScoC	A.fcs	19585
PchRAbrBScoC	A.fcs	19183
PchRAbrBScoC	A.fcs	12153
PchRAbrBScoC	A.fcs	14552
PchRAbrBScoC	A.fcs	18959
PchRAbrBScoC	A.fcs	21898
PchRAbrBScoC	A.fcs	18221
PchRAbrBScoC	A.fcs	7642
PchRAbrBScoC	A.fcs	18259
PchRAbrBScoC	A.fcs	32603
PchRAbrBScoC	A.fcs	15213
PchRAbrBScoC	A.fcs	16058
PchRAbrBScoC	A.fcs	26971
PchRAbrBScoC	A.fcs	14943
PchRAbrBScoC	A.fcs	55519
PchRAbrBScoC	A.fcs	10566
PchRAbrBScoC	A.fcs	16835
PchRAbrBScoC	A.fcs	31288
PchRAbrBScoC	A.fcs	31634
PchRAbrBScoC	A.fcs	41009
PchRAbrBScoC	A.fcs	12233
PchRAbrBScoC	A.fcs	25201
PchRAbrBScoC	A.fcs	10913
PchRAbrBScoC	A.fcs	18047
PchRAbrBScoC	A.fcs	28081
PchRAbrBScoC	A.fcs	44875
PchRAbrBScoC	A.fcs	8846
PchRAbrBScoC	A.fcs	14772
PchRAbrBScoC	A.fcs	26541
PchRAbrBScoC	A.fcs	12286
PchRAbrBScoC	A.fcs	12924
PchRAbrBScoC	A.fcs	94798
PchRAbrBScoC	A.fcs	15995
PchRAbrBScoC	A.fcs	22906
PchRAbrBScoC	A.fcs	33411
PchRAbrBScoC	A.fcs	45149
PchRAbrBScoC	A.fcs	20967
PchRAbrBScoC	A.fcs	12734
PchRAbrBScoC	A.fcs	14416
PchRAbrBScoC	A.fcs	15051
PchRAbrBScoC	A.fcs	56347
PchRAbrBScoC	A.fcs	63689
PchRAbrBScoC	A.fcs	16354
PchRAbrBScoC	A.fcs	28083
PchRAbrBScoC	A.fcs	33291
PchRAbrBScoC	A.fcs	17458
PchRAbrBScoC	A.fcs	23364
PchRAbrBScoC	A.fcs	41345
PchRAbrBScoC	A.fcs	12760
PchRAbrBScoC	A.fcs	17375
PchRAbrBScoC	A.fcs	24312
PchRAbrBScoC	A.fcs	24885
PchRAbrBScoC	A.fcs	10302
PchRAbrBScoC	A.fcs	23439
PchRAbrBScoC	A.fcs	22831
PchRAbrBScoC	A.fcs	10843
PchRAbrBScoC	A.fcs	14637
PchRAbrBScoC	A.fcs	33788
PchRAbrBScoC	A.fcs	10618
PchRAbrBScoC	A.fcs	14753
PchRAbrBScoC	A.fcs	80908
PchRAbrBScoC	A.fcs	23288
PchRAbrBScoC	A.fcs	20659
PchRAbrBScoC	A.fcs	14229
PchRAbrBScoC	A.fcs	13306
PchRAbrBScoC	A.fcs	19049
PchRAbrBScoC	A.fcs	68839
PchRAbrBScoC	A.fcs	17563
PchRAbrBScoC	A.fcs	8685
PchRAbrBScoC	A.fcs	18332
PchRAbrBScoC	A.fcs	15264
PchRAbrBScoC	A.fcs	27430
PchRAbrBScoC	A.fcs	38071
PchRAbrBScoC	A.fcs	11280
PchRAbrBScoC	A.fcs	23087
PchRAbrBScoC	A.fcs	14443
PchRAbrBScoC	A.fcs	28515
PchRAbrBScoC	A.fcs	16423
PchRAbrBScoC	A.fcs	6607
PchRAbrBScoC	A.fcs	34974
PchRAbrBScoC	A.fcs	6149
PchRAbrBScoC	A.fcs	23452
PchRAbrBScoC	A.fcs	16424
PchRAbrBScoC	A.fcs	13913
PchRAbrBScoC	A.fcs	45385
PchRAbrBScoC	A.fcs	21268
PchRAbrBScoC	A.fcs	31042
PchRAbrBScoC	A.fcs	11267
PchRAbrBScoC	A.fcs	11624
PchRAbrBScoC	A.fcs	10195
PchRAbrBScoC	A.fcs	14650
PchRAbrBScoC	A.fcs	10292
PchRAbrBScoC	A.fcs	15047
PchRAbrBScoC	A.fcs	9110
PchRAbrBScoC	A.fcs	13237
PchRAbrBScoC	A.fcs	30398
PchRAbrBScoC	A.fcs	20275
PchRAbrBScoC	A.fcs	29965
PchRAbrBScoC	A.fcs	15971
PchRAbrBScoC	A.fcs	19641
PchRAbrBScoC	A.fcs	12963
PchRAbrBScoC	A.fcs	19763
PchRAbrBScoC	A.fcs	20068
PchRAbrBScoC	A.fcs	12096
PchRAbrBScoC	A.fcs	10857
PchRAbrBScoC	A.fcs	26488
PchRAbrBScoC	A.fcs	8434
PchRAbrBScoC	A.fcs	15516
PchRAbrBScoC	A.fcs	17044
PchRAbrBScoC	A.fcs	20902
PchRAbrBScoC	A.fcs	26647
PchRAbrBScoC	A.fcs	21893
PchRAbrBScoC	A.fcs	7990
PchRAbrBScoC	A.fcs	20490
PchRAbrBScoC	A.fcs	31345
PchRAbrBScoC	A.fcs	7790
PchRAbrBScoC	A.fcs	19128
PchRAbrBScoC	A.fcs	16930
PchRAbrBScoC	A.fcs	8325
PchRAbrBScoC	A.fcs	24043
PchRAbrBScoC	A.fcs	30525
PchRAbrBScoC	A.fcs	15920
PchRAbrBScoC	A.fcs	19015
PchRAbrBScoC	A.fcs	31211
PchRAbrBScoC	A.fcs	38170
PchRAbrBScoC	A.fcs	62164
PchRAbrBScoC	A.fcs	23208
PchRAbrBScoC	A.fcs	14770
PchRAbrBScoC	A.fcs	15915
PchRAbrBScoC	A.fcs	10489
PchRAbrBScoC	A.fcs	11924
PchRAbrBScoC	A.fcs	13357
PchRAbrBScoC	A.fcs	15694
PchRAbrBScoC	A.fcs	8163
PchRAbrBScoC	A.fcs	11507
PchRAbrBScoC	A.fcs	23193
PchRAbrBScoC	A.fcs	20391
PchRAbrBScoC	A.fcs	9406
PchRAbrBScoC	A.fcs	14605
PchRAbrBScoC	A.fcs	16883
PchRAbrBScoC	A.fcs	15411
PchRAbrBScoC	A.fcs	21410
PchRAbrBScoC	A.fcs	22868
PchRAbrBScoC	A.fcs	21232
PchRAbrBScoC	A.fcs	39638
PchRAbrBScoC	A.fcs	6848
PchRAbrBScoC	A.fcs	24921
PchRAbrBScoC	A.fcs	12987
PchRAbrBScoC	A.fcs	26994
PchRAbrBScoC	A.fcs	14327
PchRAbrBScoC	A.fcs	15812
PchRAbrBScoC	A.fcs	24551
PchRAbrBScoC	A.fcs	10971
PchRAbrBScoC	A.fcs	7992
PchRAbrBScoC	A.fcs	20889
PchRAbrBScoC	A.fcs	26193
PchRAbrBScoC	A.fcs	20505
PchRAbrBScoC	A.fcs	29269
PchRAbrBScoC	A.fcs	11641
PchRAbrBScoC	A.fcs	14608
PchRAbrBScoC	A.fcs	27209
PchRAbrBScoC	A.fcs	14609
PchRAbrBScoC	A.fcs	16942
PchRAbrBScoC	A.fcs	24195
PchRAbrBScoC	A.fcs	16394
PchRAbrBScoC	A.fcs	37524
PchRAbrBScoC	A.fcs	82744
PchRAbrBScoC	A.fcs	9174
PchRAbrBScoC	A.fcs	23855
PchRAbrBScoC	A.fcs	20122
PchRAbrBScoC	A.fcs	19033
PchRAbrBScoC	A.fcs	39234
PchRAbrBScoC	A.fcs	16953
PchRAbrBScoC	A.fcs	14893
PchRAbrBScoC	A.fcs	51617
PchRAbrBScoC	A.fcs	19201
PchRAbrBScoC	A.fcs	14130
PchRAbrBScoC	A.fcs	19348
PchRAbrBScoC	A.fcs	19684
PchRAbrBScoC	A.fcs	17304
PchRAbrBScoC	A.fcs	13055
PchRAbrBScoC	A.fcs	38610
PchRAbrBScoC	A.fcs	46078
PchRAbrBScoC	A.fcs	12660
PchRAbrBScoC	A.fcs	31055
PchRAbrBScoC	A.fcs	14844
PchRAbrBScoC	A.fcs	11777
PchRAbrBScoC	A.fcs	17015
PchRAbrBScoC	A.fcs	10283
PchRAbrBScoC	A.fcs	24172
PchRAbrBScoC	A.fcs	26144
PchRAbrBScoC	A.fcs	15667
PchRAbrBScoC	A.fcs	15252
PchRAbrBScoC	A.fcs	43348
PchRAbrBScoC	A.fcs	16738
PchRAbrBScoC	A.fcs	19594
PchRAbrBScoC	A.fcs	23048
PchRAbrBScoC	A.fcs	16240
PchRAbrBScoC	A.fcs	49874
PchRAbrBScoC	A.fcs	43448
PchRAbrBScoC	A.fcs	18116
PchRAbrBScoC	A.fcs	14748
PchRAbrBScoC	A.fcs	13369
PchRAbrBScoC	A.fcs	20756
PchRAbrBScoC	A.fcs	23225
PchRAbrBScoC	A.fcs	12661
PchRAbrBScoC	A.fcs	23441
PchRAbrBScoC	A.fcs	60932
PchRAbrBScoC	A.fcs	39989
PchRAbrBScoC	A.fcs	6537
PchRAbrBScoC	A.fcs	17146
PchRAbrBScoC	A.fcs	19124
PchRAbrBScoC	A.fcs	9637
PchRAbrBScoC	A.fcs	11719
PchRAbrBScoC	A.fcs	84842
PchRAbrBScoC	A.fcs	17927
PchRAbrBScoC	A.fcs	21666
PchRAbrBScoC	A.fcs	18576
PchRAbrBScoC	A.fcs	20172
PchRAbrBScoC	A.fcs	8478
PchRAbrBScoC	A.fcs	30299
PchRAbrBScoC	A.fcs	21111
PchRAbrBScoC	A.fcs	11156
PchRAbrBScoC	A.fcs	35316
PchRAbrBScoC	A.fcs	27099
PchRAbrBScoC	A.fcs	23795
PchRAbrBScoC	A.fcs	14717
PchRAbrBScoC	A.fcs	21304
PchRAbrBScoC	A.fcs	30180
PchRAbrBScoC	A.fcs	16460
PchRAbrBScoC	A.fcs	16486
PchRAbrBScoC	A.fcs	14972
PchRAbrBScoC	A.fcs	29364
PchRAbrBScoC	A.fcs	40764
PchRAbrBScoC	A.fcs	15049
PchRAbrBScoC	A.fcs	23387
PchRAbrBScoC	A.fcs	19527
PchRAbrBScoC	A.fcs	24194
PchRAbrBScoC	A.fcs	19215
PchRAbrBScoC	A.fcs	33926
PchRAbrBScoC	A.fcs	17747
PchRAbrBScoC	A.fcs	29261
PchRAbrBScoC	A.fcs	17352
PchRAbrBScoC	A.fcs	15520
PchRAbrBScoC	A.fcs	7177
PchRAbrBScoC	A.fcs	19005
PchRAbrBScoC	A.fcs	51342
PchRAbrBScoC	A.fcs	16091
PchRAbrBScoC	A.fcs	48786
PchRAbrBScoC	A.fcs	28785
PchRAbrBScoC	A.fcs	30436
PchRAbrBScoC	A.fcs	15581
PchRAbrBScoC	A.fcs	38212
PchRAbrBScoC	A.fcs	15202
PchRAbrBScoC	A.fcs	12317
PchRAbrBScoC	A.fcs	28841
PchRAbrBScoC	A.fcs	62003
PchRAbrBScoC	A.fcs	18431
PchRAbrBScoC	A.fcs	23678
PchRAbrBScoC	A.fcs	8690
PchRAbrBScoC	A.fcs	91357
PchRAbrBScoC	A.fcs	11905
PchRAbrBScoC	A.fcs	19420
PchRAbrBScoC	A.fcs	9410
PchRAbrBScoC	A.fcs	22196
PchRAbrBScoC	A.fcs	8753
PchRAbrBScoC	A.fcs	14646
PchRAbrBScoC	A.fcs	26221
PchRAbrBScoC	A.fcs	16044
PchRAbrBScoC	A.fcs	16729
PchRAbrBScoC	A.fcs	23936
PchRAbrBScoC	A.fcs	10146
PchRAbrBScoC	A.fcs	8931
PchRAbrBScoC	A.fcs	11913
PchRAbrBScoC	A.fcs	15852
PchRAbrBScoC	A.fcs	15208
PchRAbrBScoC	A.fcs	28736
PchRAbrBScoC	A.fcs	19395
PchRAbrBScoC	A.fcs	32316
PchRAbrBScoC	A.fcs	21584
PchRAbrBScoC	A.fcs	15520
PchRAbrBScoC	A.fcs	23152
PchRAbrBScoC	A.fcs	27760
PchRAbrBScoC	A.fcs	21360
PchRAbrBScoC	A.fcs	19358
PchRAbrBScoC	A.fcs	39505
PchRAbrBScoC	A.fcs	15959
PchRAbrBScoC	A.fcs	13476
PchRAbrBScoC	A.fcs	13280
PchRAbrBScoC	A.fcs	23397
PchRAbrBScoC	A.fcs	27199
PchRAbrBScoC	A.fcs	22524
PchRAbrBScoC	A.fcs	17149
PchRAbrBScoC	A.fcs	19617
PchRAbrBScoC	A.fcs	48601
PchRAbrBScoC	A.fcs	32072
PchRAbrBScoC	A.fcs	39062
PchRAbrBScoC	A.fcs	10909
PchRAbrBScoC	A.fcs	10048
PchRAbrBScoC	A.fcs	31744
PchRAbrBScoC	A.fcs	20330
PchRAbrBScoC	A.fcs	21691
PchRAbrBScoC	A.fcs	28979
PchRAbrBScoC	A.fcs	13419
PchRAbrBScoC	A.fcs	58006
PchRAbrBScoC	A.fcs	17357
PchRAbrBScoC	A.fcs	9284
PchRAbrBScoC	A.fcs	11938
PchRAbrBScoC	A.fcs	29530
PchRAbrBScoC	A.fcs	8491
PchRAbrBScoC	A.fcs	19735
PchRAbrBScoC	A.fcs	23732
PchRAbrBScoC	A.fcs	19274
PchRAbrBScoC	A.fcs	43456
PchRAbrBScoC	A.fcs	23046
PchRAbrBScoC	A.fcs	15411
PchRAbrBScoC	A.fcs	14910
PchRAbrBScoC	A.fcs	44135
PchRAbrBScoC	A.fcs	18482
PchRAbrBScoC	A.fcs	33832
PchRAbrBScoC	A.fcs	16912
PchRAbrBScoC	A.fcs	21964
PchRAbrBScoC	A.fcs	30724
PchRAbrBScoC	A.fcs	11433
PchRAbrBScoC	A.fcs	14799
PchRAbrBScoC	A.fcs	12239
PchRAbrBScoC	A.fcs	25472
PchRAbrBScoC	A.fcs	23154
PchRAbrBScoC	A.fcs	21934
PchRAbrBScoC	A.fcs	14587
PchRAbrBScoC	A.fcs	18436
PchRAbrBScoC	A.fcs	8942
PchRAbrBScoC	A.fcs	14525
PchRAbrBScoC	A.fcs	33515
PchRAbrBScoC	A.fcs	40414
PchRAbrBScoC	A.fcs	25846
PchRAbrBScoC	A.fcs	13023
PchRAbrBScoC	A.fcs	10948
PchRAbrBScoC	A.fcs	12396
PchRAbrBScoC	A.fcs	15254
PchRAbrBScoC	A.fcs	21302
PchRAbrBScoC	A.fcs	16537
PchRAbrBScoC	A.fcs	16320
PchRAbrBScoC	A.fcs	18408
PchRAbrBScoC	A.fcs	14822
PchRAbrBScoC	A.fcs	8758
PchRAbrBScoC	A.fcs	7301
PchRAbrBScoC	A.fcs	17572
PchRAbrBScoC	A.fcs	75355
PchRAbrBScoC	A.fcs	14274
PchRAbrBScoC	A.fcs	26782
PchRAbrBScoC	A.fcs	39458
PchRAbrBScoC	A.fcs	30290
PchRAbrBScoC	A.fcs	20332
PchRAbrBScoC	A.fcs	14183
PchRAbrBScoC	A.fcs	21118
PchRAbrBScoC	A.fcs	30059
PchRAbrBScoC	A.fcs	21120
PchRAbrBScoC	A.fcs	14755
PchRAbrBScoC	A.fcs	15223
PchRAbrBScoC	A.fcs	52244
PchRAbrBScoC	A.fcs	29531
PchRAbrBScoC	A.fcs	22234
PchRAbrBScoC	A.fcs	11842
PchRAbrBScoC	A.fcs	49839
PchRAbrBScoC	A.fcs	15013
PchRAbrBScoC	A.fcs	23542
PchRAbrBScoC	A.fcs	46752
PchRAbrBScoC	A.fcs	71163
PchRAbrBScoC	A.fcs	18646
PchRAbrBScoC	A.fcs	12237
PchRAbrBScoC	A.fcs	5070
PchRAbrBScoC	A.fcs	23199
PchRAbrBScoC	A.fcs	11661
PchRAbrBScoC	A.fcs	83687
PchRAbrBScoC	A.fcs	40557
PchRAbrBScoC	A.fcs	27476
PchRAbrBScoC	A.fcs	21165
PchRAbrBScoC	A.fcs	16448
PchRAbrBScoC	A.fcs	15715
PchRAbrBScoC	A.fcs	54654
PchRAbrBScoC	A.fcs	29995
PchRAbrBScoC	A.fcs	14106
PchRAbrBScoC	A.fcs	16020
PchRAbrBScoC	A.fcs	27839
PchRAbrBScoC	A.fcs	22042
PchRAbrBScoC	A.fcs	23628
PchRAbrBScoC	A.fcs	28229
PchRAbrBScoC	A.fcs	22515
PchRAbrBScoC	A.fcs	6585
PchRAbrBScoC	A.fcs	18300
PchRAbrBScoC	A.fcs	24446
PchRAbrBScoC	A.fcs	34516
PchRAbrBScoC	A.fcs	15567
PchRAbrBScoC	A.fcs	7421
PchRAbrBScoC	A.fcs	53766
PchRAbrBScoC	A.fcs	21619
PchRAbrBScoC	A.fcs	3877
PchRAbrBScoC	A.fcs	21008
PchRAbrBScoC	A.fcs	13666
PchRAbrBScoC	A.fcs	17294
PchRAbrBScoC	A.fcs	13701
PchRAbrBScoC	A.fcs	90393
PchRAbrBScoC	A.fcs	20704
PchRAbrBScoC	A.fcs	14124
PchRAbrBScoC	A.fcs	16709
PchRAbrBScoC	A.fcs	34582
PchRAbrBScoC	A.fcs	18641
PchRAbrBScoC	A.fcs	12565
PchRAbrBScoC	A.fcs	20130
PchRAbrBScoC	A.fcs	13604
PchRAbrBScoC	A.fcs	16327
PchRAbrBScoC	A.fcs	97516
PchRAbrBScoC	A.fcs	15233
PchRAbrBScoC	A.fcs	28496
PchRAbrBScoC	A.fcs	41536
PchRAbrBScoC	A.fcs	16923
PchRAbrBScoC	A.fcs	48509
PchRAbrBScoC	A.fcs	14253
PchRAbrBScoC	A.fcs	20770
PchRAbrBScoC	A.fcs	37505
PchRAbrBScoC	A.fcs	24883
PchRAbrBScoC	A.fcs	13938
PchRAbrBScoC	A.fcs	14679
PchRAbrBScoC	A.fcs	22563
PchRAbrBScoC	A.fcs	35922
PchRAbrBScoC	A.fcs	31090
PchRAbrBScoC	A.fcs	31391
PchRAbrBScoC	A.fcs	39923
PchRAbrBScoC	A.fcs	17996
PchRAbrBScoC	A.fcs	29052
PchRAbrBScoC	A.fcs	17983
PchRAbrBScoC	A.fcs	29847
PchRAbrBScoC	A.fcs	18827
PchRAbrBScoC	A.fcs	17491
PchRAbrBScoC	A.fcs	28000
PchRAbrBScoC	A.fcs	30823
PchRAbrBScoC	A.fcs	15710
PchRAbrBScoC	A.fcs	21393
PchRAbrBScoC	A.fcs	17176
PchRAbrBScoC	A.fcs	13631
PchRAbrBScoC	A.fcs	24543
PchRAbrBScoC	A.fcs	23288
PchRAbrBScoC	A.fcs	32978
PchRAbrBScoC	A.fcs	17293
PchRAbrBScoC	A.fcs	55658
PchRAbrBScoC	A.fcs	21336
PchRAbrBScoC	A.fcs	24761
PchRAbrBScoC	A.fcs	12050
PchRAbrBScoC	A.fcs	20468
PchRAbrBScoC	A.fcs	15134
PchRAbrBScoC	A.fcs	20709
PchRAbrBScoC	A.fcs	17684
PchRAbrBScoC	A.fcs	16521
PchRAbrBScoC	A.fcs	27599
PchRAbrBScoC	A.fcs	14226
PchRAbrBScoC	A.fcs	67409
PchRAbrBScoC	A.fcs	13020
PchRAbrBScoC	A.fcs	16261
PchRAbrBScoC	A.fcs	13522
PchRAbrBScoC	A.fcs	13071
PchRAbrBScoC	A.fcs	60685
PchRAbrBScoC	A.fcs	11248
PchRAbrBScoC	A.fcs	17556
PchRAbrBScoC	A.fcs	18629
PchRAbrBScoC	A.fcs	17418
PchRAbrBScoC	A.fcs	14469
PchRAbrBScoC	A.fcs	14681
PchRAbrBScoC	A.fcs	28826
PchRAbrBScoC	A.fcs	25862
PchRAbrBScoC	A.fcs	16723
PchRAbrBScoC	A.fcs	17985
PchRAbrBScoC	A.fcs	25525
PchRAbrBScoC	A.fcs	16981
PchRAbrBScoC	A.fcs	19595
PchRAbrBScoC	A.fcs	17405
PchRAbrBScoC	A.fcs	10978
PchRAbrBScoC	A.fcs	28190
PchRAbrBScoC	A.fcs	16848
PchRAbrBScoC	A.fcs	12533
PchRAbrBScoC	A.fcs	15513
PchRAbrBScoC	A.fcs	25652
PchRAbrBScoC	A.fcs	18311
PchRAbrBScoC	A.fcs	17415
PchRAbrBScoC	A.fcs	17311
PchRAbrBScoC	A.fcs	10518
PchRAbrBScoC	A.fcs	14774
PchRAbrBScoC	A.fcs	6305
PchRAbrBScoC	A.fcs	23921
PchRAbrBScoC	A.fcs	11324
PchRAbrBScoC	A.fcs	19076
PchRAbrBScoC	A.fcs	12394
PchRAbrBScoC	A.fcs	15338
PchRAbrBScoC	A.fcs	13125
PchRAbrBScoC	A.fcs	23715
PchRAbrBScoC	A.fcs	29739
PchRAbrBScoC	A.fcs	38823
PchRAbrBScoC	A.fcs	12131
PchRAbrBScoC	A.fcs	40652
PchRAbrBScoC	A.fcs	19662
PchRAbrBScoC	A.fcs	11935
PchRAbrBScoC	A.fcs	20039
PchRAbrBScoC	A.fcs	18161
PchRAbrBScoC	A.fcs	13930
PchRAbrBScoC	A.fcs	22408
PchRAbrBScoC	A.fcs	48490
PchRAbrBScoC	A.fcs	15891
PchRAbrBScoC	A.fcs	10340
PchRAbrBScoC	A.fcs	11226
PchRAbrBScoC	A.fcs	13424
PchRAbrBScoC	A.fcs	30800
PchRAbrBScoC	A.fcs	36319
PchRAbrBScoC	A.fcs	24458
PchRAbrBScoC	A.fcs	15260
PchRAbrBScoC	A.fcs	15745
PchRAbrBScoC	A.fcs	51732
PchRAbrBScoC	A.fcs	18238
PchRAbrBScoC	A.fcs	13279
PchRAbrBScoC	A.fcs	17060
PchRAbrBScoC	A.fcs	17695
PchRAbrBScoC	A.fcs	20194
PchRAbrBScoC	A.fcs	15677
PchRAbrBScoC	A.fcs	35176
PchRAbrBScoC	A.fcs	26172
PchRAbrBScoC	A.fcs	43799
PchRAbrBScoC	A.fcs	14988
PchRAbrBScoC	A.fcs	25881
PchRAbrBScoC	A.fcs	11709
PchRAbrBScoC	A.fcs	15747
PchRAbrBScoC	A.fcs	27266
PchRAbrBScoC	A.fcs	8545
PchRAbrBScoC	A.fcs	18545
PchRAbrBScoC	A.fcs	14405
PchRAbrBScoC	A.fcs	12592
PchRAbrBScoC	A.fcs	20379
PchRAbrBScoC	A.fcs	29565
PchRAbrBScoC	A.fcs	81878
PchRAbrBScoC	A.fcs	17100
PchRAbrBScoC	A.fcs	13213
PchRAbrBScoC	A.fcs	13137
PchRAbrBScoC	A.fcs	12183
PchRAbrBScoC	A.fcs	84137
PchRAbrBScoC	A.fcs	12445
PchRAbrBScoC	A.fcs	46190
PchRAbrBScoC	A.fcs	4730
PchRAbrBScoC	A.fcs	24679
PchRAbrBScoC	A.fcs	18046
PchRAbrBScoC	A.fcs	29063
PchRAbrBScoC	A.fcs	27996
PchRAbrBScoC	A.fcs	24108
PchRAbrBScoC	A.fcs	9480
PchRAbrBScoC	A.fcs	20421
PchRAbrBScoC	A.fcs	18826
PchRAbrBScoC	A.fcs	24091
PchRAbrBScoC	A.fcs	13152
PchRAbrBScoC	A.fcs	12376
PchRAbrBScoC	A.fcs	17685
PchRAbrBScoC	A.fcs	18324
PchRAbrBScoC	A.fcs	9765
PchRAbrBScoC	A.fcs	22622
PchRAbrBScoC	A.fcs	17429
PchRAbrBScoC	A.fcs	21516
PchRAbrBScoC	A.fcs	20812
PchRAbrBScoC	A.fcs	21850
PchRAbrBScoC	A.fcs	30857
PchRAbrBScoC	A.fcs	45864
PchRAbrBScoC	A.fcs	55435
PchRAbrBScoC	A.fcs	18675
PchRAbrBScoC	A.fcs	30914
PchRAbrBScoC	A.fcs	14879
PchRAbrBScoC	A.fcs	27271
PchRAbrBScoC	A.fcs	17580
PchRAbrBScoC	A.fcs	13873
PchRAbrBScoC	A.fcs	7202
PchRAbrBScoC	A.fcs	23212
[truncated: 245,097+ more rows]
