# Supplementary material for: Two distinct regulatory systems control pulcherrimin biosynthesis in Bacillus subtilis
Source: PLoS Genet. 2024 May 16;20(5):e1011283. doi: 10.1371/journal.pgen.1011283 (PMC11135676; doi:10.1371/journal.pgen.1011283)
Supplement: S1 Data — (ZIP) [file pgen.1011283.s009.zip › Underlying_Data/Figure4A/Numerical_Data_Fig4A_Negative.xlsx]

## Sheet: Sheet1
Strain	Replicate	BL1.H
Negative	A.fcs	943
Negative	A.fcs	77
Negative	A.fcs	487
Negative	A.fcs	522
Negative	A.fcs	247
Negative	A.fcs	410
Negative	A.fcs	265
Negative	A.fcs	172
Negative	A.fcs	575
Negative	A.fcs	234
Negative	A.fcs	778
Negative	A.fcs	380
Negative	A.fcs	1038
Negative	A.fcs	226
Negative	A.fcs	316
Negative	A.fcs	436
Negative	A.fcs	630
Negative	A.fcs	223
Negative	A.fcs	242
Negative	A.fcs	531
Negative	A.fcs	519
Negative	A.fcs	789
Negative	A.fcs	212
Negative	A.fcs	203
Negative	A.fcs	539
Negative	A.fcs	345
Negative	A.fcs	420
Negative	A.fcs	129
Negative	A.fcs	388
Negative	A.fcs	326
Negative	A.fcs	197
Negative	A.fcs	204
Negative	A.fcs	418
Negative	A.fcs	224
Negative	A.fcs	253
Negative	A.fcs	396
Negative	A.fcs	1027
Negative	A.fcs	269
Negative	A.fcs	461
Negative	A.fcs	708
Negative	A.fcs	226
Negative	A.fcs	163
Negative	A.fcs	250
Negative	A.fcs	372
Negative	A.fcs	761
Negative	A.fcs	117
Negative	A.fcs	730
Negative	A.fcs	454
Negative	A.fcs	362
Negative	A.fcs	788
Negative	A.fcs	446
Negative	A.fcs	455
Negative	A.fcs	279
Negative	A.fcs	354
Negative	A.fcs	554
Negative	A.fcs	426
Negative	A.fcs	585
Negative	A.fcs	306
Negative	A.fcs	353
Negative	A.fcs	221
Negative	A.fcs	302
Negative	A.fcs	325
Negative	A.fcs	362
Negative	A.fcs	270
Negative	A.fcs	264
Negative	A.fcs	425
Negative	A.fcs	318
Negative	A.fcs	1177
Negative	A.fcs	752
Negative	A.fcs	253
Negative	A.fcs	531
Negative	A.fcs	328
Negative	A.fcs	792
Negative	A.fcs	311
Negative	A.fcs	129
Negative	A.fcs	566
Negative	A.fcs	370
Negative	A.fcs	571
Negative	A.fcs	657
Negative	A.fcs	470
Negative	A.fcs	490
Negative	A.fcs	793
Negative	A.fcs	264
Negative	A.fcs	135
Negative	A.fcs	747
Negative	A.fcs	452
Negative	A.fcs	274
Negative	A.fcs	335
Negative	A.fcs	508
Negative	A.fcs	342
Negative	A.fcs	786
Negative	A.fcs	466
Negative	A.fcs	261
Negative	A.fcs	438
Negative	A.fcs	604
Negative	A.fcs	601
Negative	A.fcs	476
Negative	A.fcs	316
Negative	A.fcs	216
Negative	A.fcs	382
Negative	A.fcs	366
Negative	A.fcs	789
Negative	A.fcs	106
Negative	A.fcs	230
Negative	A.fcs	168
Negative	A.fcs	57
Negative	A.fcs	369
Negative	A.fcs	110
Negative	A.fcs	307
Negative	A.fcs	503
Negative	A.fcs	918
Negative	A.fcs	397
Negative	A.fcs	1083
Negative	A.fcs	598
Negative	A.fcs	539
Negative	A.fcs	483
Negative	A.fcs	208
Negative	A.fcs	457
Negative	A.fcs	355
Negative	A.fcs	1003
Negative	A.fcs	279
Negative	A.fcs	456
Negative	A.fcs	446
Negative	A.fcs	749
Negative	A.fcs	234
Negative	A.fcs	329
Negative	A.fcs	934
Negative	A.fcs	253
Negative	A.fcs	411
Negative	A.fcs	1213
Negative	A.fcs	451
Negative	A.fcs	299
Negative	A.fcs	373
Negative	A.fcs	349
Negative	A.fcs	217
Negative	A.fcs	319
Negative	A.fcs	200
Negative	A.fcs	353
Negative	A.fcs	145
Negative	A.fcs	162
Negative	A.fcs	642
Negative	A.fcs	408
Negative	A.fcs	230
Negative	A.fcs	334
Negative	A.fcs	368
Negative	A.fcs	494
Negative	A.fcs	549
Negative	A.fcs	826
Negative	A.fcs	468
Negative	A.fcs	371
Negative	A.fcs	440
Negative	A.fcs	193
Negative	A.fcs	195
Negative	A.fcs	63
Negative	A.fcs	391
Negative	A.fcs	561
Negative	A.fcs	250
Negative	A.fcs	314
Negative	A.fcs	286
Negative	A.fcs	222
Negative	A.fcs	610
Negative	A.fcs	375
Negative	A.fcs	588
Negative	A.fcs	290
Negative	A.fcs	293
Negative	A.fcs	572
Negative	A.fcs	235
Negative	A.fcs	254
Negative	A.fcs	387
Negative	A.fcs	600
Negative	A.fcs	259
Negative	A.fcs	639
Negative	A.fcs	159
Negative	A.fcs	962
Negative	A.fcs	387
Negative	A.fcs	435
Negative	A.fcs	44
Negative	A.fcs	325
Negative	A.fcs	452
Negative	A.fcs	466
Negative	A.fcs	1317
Negative	A.fcs	430
Negative	A.fcs	616
Negative	A.fcs	326
Negative	A.fcs	553
Negative	A.fcs	552
Negative	A.fcs	83
Negative	A.fcs	462
Negative	A.fcs	103
Negative	A.fcs	616
Negative	A.fcs	177
Negative	A.fcs	518
Negative	A.fcs	459
Negative	A.fcs	947
Negative	A.fcs	211
Negative	A.fcs	315
Negative	A.fcs	1134
Negative	A.fcs	307
Negative	A.fcs	508
Negative	A.fcs	786
Negative	A.fcs	257
Negative	A.fcs	1571
Negative	A.fcs	394
Negative	A.fcs	264
Negative	A.fcs	166
Negative	A.fcs	717
Negative	A.fcs	653
Negative	A.fcs	1582
Negative	A.fcs	495
Negative	A.fcs	647
Negative	A.fcs	603
Negative	A.fcs	639
Negative	A.fcs	335
Negative	A.fcs	808
Negative	A.fcs	529
Negative	A.fcs	227
Negative	A.fcs	214
Negative	A.fcs	398
Negative	A.fcs	1047
Negative	A.fcs	528
Negative	A.fcs	831
Negative	A.fcs	285
Negative	A.fcs	380
Negative	A.fcs	389
Negative	A.fcs	410
Negative	A.fcs	256
Negative	A.fcs	182
Negative	A.fcs	376
Negative	A.fcs	376
Negative	A.fcs	389
Negative	A.fcs	724
Negative	A.fcs	693
Negative	A.fcs	424
Negative	A.fcs	305
Negative	A.fcs	51
Negative	A.fcs	268
Negative	A.fcs	240
Negative	A.fcs	461
Negative	A.fcs	471
Negative	A.fcs	377
Negative	A.fcs	688
Negative	A.fcs	625
Negative	A.fcs	445
Negative	A.fcs	98
Negative	A.fcs	145
Negative	A.fcs	564
Negative	A.fcs	590
Negative	A.fcs	480
Negative	A.fcs	248
Negative	A.fcs	319
Negative	A.fcs	760
Negative	A.fcs	319
Negative	A.fcs	771
Negative	A.fcs	154
Negative	A.fcs	847
Negative	A.fcs	233
Negative	A.fcs	193
Negative	A.fcs	375
Negative	A.fcs	400
Negative	A.fcs	577
Negative	A.fcs	1013
Negative	A.fcs	391
Negative	A.fcs	202
Negative	A.fcs	49
Negative	A.fcs	994
Negative	A.fcs	513
Negative	A.fcs	504
Negative	A.fcs	370
Negative	A.fcs	329
Negative	A.fcs	441
Negative	A.fcs	357
Negative	A.fcs	964
Negative	A.fcs	723
Negative	A.fcs	1394
Negative	A.fcs	629
Negative	A.fcs	269
Negative	A.fcs	325
Negative	A.fcs	394
Negative	A.fcs	178
Negative	A.fcs	435
Negative	A.fcs	414
Negative	A.fcs	201
Negative	A.fcs	610
Negative	A.fcs	552
Negative	A.fcs	521
Negative	A.fcs	287
Negative	A.fcs	369
Negative	A.fcs	247
Negative	A.fcs	15
Negative	A.fcs	335
Negative	A.fcs	505
Negative	A.fcs	172
Negative	A.fcs	603
Negative	A.fcs	116
Negative	A.fcs	78
Negative	A.fcs	592
Negative	A.fcs	835
Negative	A.fcs	600
Negative	A.fcs	545
Negative	A.fcs	639
Negative	A.fcs	531
Negative	A.fcs	151
Negative	A.fcs	351
Negative	A.fcs	764
Negative	A.fcs	621
Negative	A.fcs	372
Negative	A.fcs	713
Negative	A.fcs	967
Negative	A.fcs	732
Negative	A.fcs	59
Negative	A.fcs	386
Negative	A.fcs	75
Negative	A.fcs	476
Negative	A.fcs	253
Negative	A.fcs	162
Negative	A.fcs	453
Negative	A.fcs	410
Negative	A.fcs	461
Negative	A.fcs	192
Negative	A.fcs	508
Negative	A.fcs	242
Negative	A.fcs	155
Negative	A.fcs	216
Negative	A.fcs	73
Negative	A.fcs	708
Negative	A.fcs	228
Negative	A.fcs	321
Negative	A.fcs	405
Negative	A.fcs	204
Negative	A.fcs	484
Negative	A.fcs	245
Negative	A.fcs	252
Negative	A.fcs	219
Negative	A.fcs	691
Negative	A.fcs	360
Negative	A.fcs	111
Negative	A.fcs	862
Negative	A.fcs	243
Negative	A.fcs	368
Negative	A.fcs	341
Negative	A.fcs	575
Negative	A.fcs	419
Negative	A.fcs	606
Negative	A.fcs	292
Negative	A.fcs	564
Negative	A.fcs	400
Negative	A.fcs	957
Negative	A.fcs	508
Negative	A.fcs	258
Negative	A.fcs	162
Negative	A.fcs	227
Negative	A.fcs	689
Negative	A.fcs	251
Negative	A.fcs	398
Negative	A.fcs	678
Negative	A.fcs	278
Negative	A.fcs	410
Negative	A.fcs	335
Negative	A.fcs	464
Negative	A.fcs	1042
Negative	A.fcs	563
Negative	A.fcs	291
Negative	A.fcs	525
Negative	A.fcs	1042
Negative	A.fcs	906
Negative	A.fcs	185
Negative	A.fcs	140
Negative	A.fcs	292
Negative	A.fcs	1015
Negative	A.fcs	71
Negative	A.fcs	438
Negative	A.fcs	286
Negative	A.fcs	186
Negative	A.fcs	297
Negative	A.fcs	344
Negative	A.fcs	483
Negative	A.fcs	482
Negative	A.fcs	380
Negative	A.fcs	560
Negative	A.fcs	272
Negative	A.fcs	377
Negative	A.fcs	318
Negative	A.fcs	677
Negative	A.fcs	287
Negative	A.fcs	416
Negative	A.fcs	338
Negative	A.fcs	354
Negative	A.fcs	479
Negative	A.fcs	2334
Negative	A.fcs	464
Negative	A.fcs	123
Negative	A.fcs	470
Negative	A.fcs	572
Negative	A.fcs	476
Negative	A.fcs	230
Negative	A.fcs	979
Negative	A.fcs	530
Negative	A.fcs	261
Negative	A.fcs	341
Negative	A.fcs	549
Negative	A.fcs	101
Negative	A.fcs	499
Negative	A.fcs	655
Negative	A.fcs	794
Negative	A.fcs	404
Negative	A.fcs	289
Negative	A.fcs	428
Negative	A.fcs	664
Negative	A.fcs	440
Negative	A.fcs	286
Negative	A.fcs	1022
Negative	A.fcs	500
Negative	A.fcs	607
Negative	A.fcs	584
Negative	A.fcs	1011
Negative	A.fcs	565
Negative	A.fcs	350
Negative	A.fcs	766
Negative	A.fcs	158
Negative	A.fcs	361
Negative	A.fcs	341
Negative	A.fcs	925
Negative	A.fcs	210
Negative	A.fcs	596
Negative	A.fcs	440
Negative	A.fcs	334
Negative	A.fcs	159
Negative	A.fcs	394
Negative	A.fcs	932
Negative	A.fcs	119
Negative	A.fcs	595
Negative	A.fcs	473
Negative	A.fcs	443
Negative	A.fcs	183
Negative	A.fcs	114
Negative	A.fcs	283
Negative	A.fcs	476
Negative	A.fcs	367
Negative	A.fcs	640
Negative	A.fcs	600
Negative	A.fcs	382
Negative	A.fcs	521
Negative	A.fcs	452
Negative	A.fcs	791
Negative	A.fcs	918
Negative	A.fcs	259
Negative	A.fcs	542
Negative	A.fcs	302
Negative	A.fcs	2697
Negative	A.fcs	267
Negative	A.fcs	139
Negative	A.fcs	813
Negative	A.fcs	527
Negative	A.fcs	393
Negative	A.fcs	864
Negative	A.fcs	735
Negative	A.fcs	824
Negative	A.fcs	268
Negative	A.fcs	536
Negative	A.fcs	600
Negative	A.fcs	230
Negative	A.fcs	264
Negative	A.fcs	255
Negative	A.fcs	362
Negative	A.fcs	228
Negative	A.fcs	453
Negative	A.fcs	808
Negative	A.fcs	552
Negative	A.fcs	295
Negative	A.fcs	968
Negative	A.fcs	146
Negative	A.fcs	493
Negative	A.fcs	2328
Negative	A.fcs	269
Negative	A.fcs	642
Negative	A.fcs	803
Negative	A.fcs	150
Negative	A.fcs	268
Negative	A.fcs	512
Negative	A.fcs	1099
Negative	A.fcs	670
Negative	A.fcs	317
Negative	A.fcs	458
Negative	A.fcs	522
Negative	A.fcs	648
Negative	A.fcs	705
Negative	A.fcs	414
Negative	A.fcs	182
Negative	A.fcs	873
Negative	A.fcs	274
Negative	A.fcs	347
Negative	A.fcs	201
Negative	A.fcs	334
Negative	A.fcs	1107
Negative	A.fcs	674
Negative	A.fcs	373
Negative	A.fcs	398
Negative	A.fcs	672
Negative	A.fcs	1121
Negative	A.fcs	1607
Negative	A.fcs	232
Negative	A.fcs	482
Negative	A.fcs	275
Negative	A.fcs	389
Negative	A.fcs	322
Negative	A.fcs	565
Negative	A.fcs	206
Negative	A.fcs	298
Negative	A.fcs	731
Negative	A.fcs	123
Negative	A.fcs	516
Negative	A.fcs	712
Negative	A.fcs	466
Negative	A.fcs	1762
Negative	A.fcs	534
Negative	A.fcs	564
Negative	A.fcs	273
Negative	A.fcs	385
Negative	A.fcs	531
Negative	A.fcs	833
Negative	A.fcs	591
Negative	A.fcs	281
Negative	A.fcs	158
Negative	A.fcs	311
Negative	A.fcs	249
Negative	A.fcs	1152
Negative	A.fcs	432
Negative	A.fcs	886
Negative	A.fcs	686
Negative	A.fcs	327
Negative	A.fcs	469
Negative	A.fcs	265
Negative	A.fcs	314
Negative	A.fcs	642
Negative	A.fcs	188
Negative	A.fcs	858
Negative	A.fcs	433
Negative	A.fcs	131
Negative	A.fcs	177
Negative	A.fcs	446
Negative	A.fcs	291
Negative	A.fcs	401
Negative	A.fcs	281
Negative	A.fcs	563
Negative	A.fcs	218
Negative	A.fcs	325
Negative	A.fcs	746
Negative	A.fcs	537
Negative	A.fcs	229
Negative	A.fcs	333
Negative	A.fcs	342
Negative	A.fcs	705
Negative	A.fcs	3084
Negative	A.fcs	295
Negative	A.fcs	575
Negative	A.fcs	494
Negative	A.fcs	501
Negative	A.fcs	551
Negative	A.fcs	206
Negative	A.fcs	1473
Negative	A.fcs	708
Negative	A.fcs	560
Negative	A.fcs	66
Negative	A.fcs	83
Negative	A.fcs	686
Negative	A.fcs	735
Negative	A.fcs	426
Negative	A.fcs	164
Negative	A.fcs	231
Negative	A.fcs	350
Negative	A.fcs	438
Negative	A.fcs	141
Negative	A.fcs	622
Negative	A.fcs	463
Negative	A.fcs	241
Negative	A.fcs	155
Negative	A.fcs	851
Negative	A.fcs	357
Negative	A.fcs	64
Negative	A.fcs	692
Negative	A.fcs	667
Negative	A.fcs	424
Negative	A.fcs	352
Negative	A.fcs	378
Negative	A.fcs	225
Negative	A.fcs	186
Negative	A.fcs	960
Negative	A.fcs	383
Negative	A.fcs	469
Negative	A.fcs	279
Negative	A.fcs	710
Negative	A.fcs	125
Negative	A.fcs	485
Negative	A.fcs	444
Negative	A.fcs	418
Negative	A.fcs	510
Negative	A.fcs	393
Negative	A.fcs	389
Negative	A.fcs	472
Negative	A.fcs	663
Negative	A.fcs	992
Negative	A.fcs	351
Negative	A.fcs	733
Negative	A.fcs	553
Negative	A.fcs	731
Negative	A.fcs	420
Negative	A.fcs	1090
Negative	A.fcs	282
Negative	A.fcs	252
Negative	A.fcs	76
Negative	A.fcs	87
Negative	A.fcs	665
Negative	A.fcs	176
Negative	A.fcs	584
Negative	A.fcs	214
Negative	A.fcs	526
Negative	A.fcs	498
Negative	A.fcs	281
Negative	A.fcs	453
Negative	A.fcs	487
Negative	A.fcs	396
Negative	A.fcs	1978
Negative	A.fcs	248
Negative	A.fcs	319
Negative	A.fcs	373
Negative	A.fcs	414
Negative	A.fcs	334
Negative	A.fcs	198
Negative	A.fcs	2349
Negative	A.fcs	413
Negative	A.fcs	161
Negative	A.fcs	172
Negative	A.fcs	307
Negative	A.fcs	299
Negative	A.fcs	609
Negative	A.fcs	296
Negative	A.fcs	744
Negative	A.fcs	221
Negative	A.fcs	736
Negative	A.fcs	453
Negative	A.fcs	434
Negative	A.fcs	537
Negative	A.fcs	631
Negative	A.fcs	468
Negative	A.fcs	185
Negative	A.fcs	537
Negative	A.fcs	626
Negative	A.fcs	439
Negative	A.fcs	868
Negative	A.fcs	695
Negative	A.fcs	722
Negative	A.fcs	764
Negative	A.fcs	1047
Negative	A.fcs	425
Negative	A.fcs	263
Negative	A.fcs	220
Negative	A.fcs	15
Negative	A.fcs	467
Negative	A.fcs	285
Negative	A.fcs	640
Negative	A.fcs	205
Negative	A.fcs	251
Negative	A.fcs	221
Negative	A.fcs	466
Negative	A.fcs	804
Negative	A.fcs	169
Negative	A.fcs	361
Negative	A.fcs	331
Negative	A.fcs	186
Negative	A.fcs	379
Negative	A.fcs	280
Negative	A.fcs	210
Negative	A.fcs	474
Negative	A.fcs	586
Negative	A.fcs	324
Negative	A.fcs	343
Negative	A.fcs	555
Negative	A.fcs	720
Negative	A.fcs	398
Negative	A.fcs	411
Negative	A.fcs	337
Negative	A.fcs	54
Negative	A.fcs	1004
Negative	A.fcs	232
Negative	A.fcs	408
Negative	A.fcs	435
Negative	A.fcs	1276
Negative	A.fcs	613
Negative	A.fcs	451
Negative	A.fcs	230
Negative	A.fcs	578
Negative	A.fcs	360
Negative	A.fcs	486
Negative	A.fcs	481
Negative	A.fcs	964
Negative	A.fcs	874
Negative	A.fcs	655
Negative	A.fcs	114
Negative	A.fcs	229
Negative	A.fcs	881
Negative	A.fcs	203
Negative	A.fcs	941
Negative	A.fcs	485
Negative	A.fcs	306
Negative	A.fcs	305
Negative	A.fcs	265
Negative	A.fcs	481
Negative	A.fcs	309
Negative	A.fcs	179
Negative	A.fcs	241
Negative	A.fcs	1622
Negative	A.fcs	169
Negative	A.fcs	364
Negative	A.fcs	564
Negative	A.fcs	268
Negative	A.fcs	835
Negative	A.fcs	847
Negative	A.fcs	209
Negative	A.fcs	218
Negative	A.fcs	608
Negative	A.fcs	157
Negative	A.fcs	214
Negative	A.fcs	176
Negative	A.fcs	246
Negative	A.fcs	449
Negative	A.fcs	414
Negative	A.fcs	165
Negative	A.fcs	419
Negative	A.fcs	999
Negative	A.fcs	608
Negative	A.fcs	361
Negative	A.fcs	618
Negative	A.fcs	795
Negative	A.fcs	63
Negative	A.fcs	280
Negative	A.fcs	636
Negative	A.fcs	721
Negative	A.fcs	833
Negative	A.fcs	561
Negative	A.fcs	503
Negative	A.fcs	556
Negative	A.fcs	380
Negative	A.fcs	123
Negative	A.fcs	97
Negative	A.fcs	414
Negative	A.fcs	494
Negative	A.fcs	305
Negative	A.fcs	2307
Negative	A.fcs	214
Negative	A.fcs	308
Negative	A.fcs	1304
Negative	A.fcs	534
Negative	A.fcs	560
Negative	A.fcs	203
Negative	A.fcs	773
Negative	A.fcs	623
Negative	A.fcs	172
Negative	A.fcs	544
Negative	A.fcs	445
Negative	A.fcs	751
Negative	A.fcs	433
Negative	A.fcs	1290
Negative	A.fcs	1484
Negative	A.fcs	232
Negative	A.fcs	771
Negative	A.fcs	297
Negative	A.fcs	517
Negative	A.fcs	234
Negative	A.fcs	376
Negative	A.fcs	448
Negative	A.fcs	127
Negative	A.fcs	633
Negative	A.fcs	458
Negative	A.fcs	592
Negative	A.fcs	426
Negative	A.fcs	466
Negative	A.fcs	1056
Negative	A.fcs	447
Negative	A.fcs	346
Negative	A.fcs	516
Negative	A.fcs	210
Negative	A.fcs	421
Negative	A.fcs	375
Negative	A.fcs	574
Negative	A.fcs	307
Negative	A.fcs	1073
Negative	A.fcs	198
Negative	A.fcs	381
Negative	A.fcs	203
Negative	A.fcs	867
Negative	A.fcs	172
Negative	A.fcs	312
Negative	A.fcs	163
Negative	A.fcs	405
Negative	A.fcs	995
Negative	A.fcs	605
Negative	A.fcs	310
Negative	A.fcs	273
Negative	A.fcs	660
Negative	A.fcs	309
Negative	A.fcs	694
Negative	A.fcs	819
Negative	A.fcs	316
Negative	A.fcs	200
Negative	A.fcs	427
Negative	A.fcs	306
Negative	A.fcs	698
Negative	A.fcs	181
Negative	A.fcs	86
Negative	A.fcs	36
Negative	A.fcs	295
Negative	A.fcs	872
Negative	A.fcs	304
Negative	A.fcs	215
Negative	A.fcs	233
Negative	A.fcs	500
Negative	A.fcs	350
Negative	A.fcs	169
Negative	A.fcs	992
Negative	A.fcs	285
Negative	A.fcs	473
Negative	A.fcs	406
Negative	A.fcs	315
Negative	A.fcs	484
Negative	A.fcs	228
Negative	A.fcs	398
Negative	A.fcs	155
Negative	A.fcs	611
Negative	A.fcs	1049
Negative	A.fcs	362
Negative	A.fcs	735
Negative	A.fcs	306
Negative	A.fcs	166
Negative	A.fcs	244
Negative	A.fcs	694
Negative	A.fcs	828
Negative	A.fcs	494
Negative	A.fcs	125
Negative	A.fcs	286
Negative	A.fcs	180
Negative	A.fcs	281
Negative	A.fcs	74
Negative	A.fcs	193
Negative	A.fcs	982
Negative	A.fcs	507
Negative	A.fcs	360
Negative	A.fcs	261
Negative	A.fcs	339
Negative	A.fcs	226
Negative	A.fcs	110
Negative	A.fcs	231
Negative	A.fcs	749
Negative	A.fcs	347
Negative	A.fcs	645
Negative	A.fcs	764
Negative	A.fcs	201
Negative	A.fcs	665
Negative	A.fcs	280
Negative	A.fcs	199
Negative	A.fcs	210
Negative	A.fcs	136
Negative	A.fcs	626
Negative	A.fcs	920
Negative	A.fcs	674
Negative	A.fcs	411
Negative	A.fcs	206
Negative	A.fcs	515
Negative	A.fcs	684
Negative	A.fcs	395
Negative	A.fcs	942
Negative	A.fcs	874
Negative	A.fcs	922
Negative	A.fcs	612
Negative	A.fcs	115
Negative	A.fcs	232
Negative	A.fcs	535
Negative	A.fcs	327
Negative	A.fcs	281
Negative	A.fcs	151
Negative	A.fcs	269
Negative	A.fcs	433
Negative	A.fcs	594
Negative	A.fcs	1407
Negative	A.fcs	250
Negative	A.fcs	658
Negative	A.fcs	391
Negative	A.fcs	390
Negative	A.fcs	306
Negative	A.fcs	248
Negative	A.fcs	336
Negative	A.fcs	295
Negative	A.fcs	239
Negative	A.fcs	318
Negative	A.fcs	814
Negative	A.fcs	652
Negative	A.fcs	644
Negative	A.fcs	345
Negative	A.fcs	511
Negative	A.fcs	321
Negative	A.fcs	290
Negative	A.fcs	629
Negative	A.fcs	830
Negative	A.fcs	470
Negative	A.fcs	680
Negative	A.fcs	277
Negative	A.fcs	313
Negative	A.fcs	497
Negative	A.fcs	172
Negative	A.fcs	723
Negative	A.fcs	706
Negative	A.fcs	240
Negative	A.fcs	131
Negative	A.fcs	243
Negative	A.fcs	358
Negative	A.fcs	347
Negative	A.fcs	498
Negative	A.fcs	540
Negative	A.fcs	639
Negative	A.fcs	533
Negative	A.fcs	564
Negative	A.fcs	200
Negative	A.fcs	321
Negative	A.fcs	482
Negative	A.fcs	235
Negative	A.fcs	226
Negative	A.fcs	198
Negative	A.fcs	224
Negative	A.fcs	330
Negative	A.fcs	467
Negative	A.fcs	568
Negative	A.fcs	535
Negative	A.fcs	110
Negative	A.fcs	276
Negative	A.fcs	606
Negative	A.fcs	368
Negative	A.fcs	229
Negative	A.fcs	705
Negative	A.fcs	427
Negative	A.fcs	316
Negative	A.fcs	647
Negative	A.fcs	482
Negative	A.fcs	468
Negative	A.fcs	285
Negative	A.fcs	279
Negative	A.fcs	507
Negative	A.fcs	299
Negative	A.fcs	229
Negative	A.fcs	297
Negative	A.fcs	391
Negative	A.fcs	1833
Negative	A.fcs	434
Negative	A.fcs	703
Negative	A.fcs	1569
Negative	A.fcs	92
Negative	A.fcs	349
Negative	A.fcs	221
Negative	A.fcs	368
Negative	A.fcs	524
Negative	A.fcs	332
Negative	A.fcs	373
Negative	A.fcs	1667
Negative	A.fcs	120
Negative	A.fcs	951
Negative	A.fcs	747
Negative	A.fcs	201
Negative	A.fcs	524
Negative	A.fcs	478
Negative	A.fcs	344
Negative	A.fcs	1423
Negative	A.fcs	265
Negative	A.fcs	450
Negative	A.fcs	455
Negative	A.fcs	481
Negative	A.fcs	346
Negative	A.fcs	444
Negative	A.fcs	707
Negative	A.fcs	953
Negative	A.fcs	539
Negative	A.fcs	825
Negative	A.fcs	232
Negative	A.fcs	424
Negative	A.fcs	485
Negative	A.fcs	146
Negative	A.fcs	258
Negative	A.fcs	434
Negative	A.fcs	364
Negative	A.fcs	796
Negative	A.fcs	1005
Negative	A.fcs	418
Negative	A.fcs	101
Negative	A.fcs	532
Negative	A.fcs	770
Negative	A.fcs	801
Negative	A.fcs	268
Negative	A.fcs	458
Negative	A.fcs	789
Negative	A.fcs	946
Negative	A.fcs	114
Negative	A.fcs	360
Negative	A.fcs	538
Negative	A.fcs	340
Negative	A.fcs	458
Negative	A.fcs	605
Negative	A.fcs	327
Negative	A.fcs	545
Negative	A.fcs	282
Negative	A.fcs	626
Negative	A.fcs	204
Negative	A.fcs	60
Negative	A.fcs	474
Negative	A.fcs	430
Negative	A.fcs	519
Negative	A.fcs	296
Negative	A.fcs	756
Negative	A.fcs	592
Negative	A.fcs	122
Negative	A.fcs	263
Negative	A.fcs	264
Negative	A.fcs	109
Negative	A.fcs	401
Negative	A.fcs	375
Negative	A.fcs	288
Negative	A.fcs	541
Negative	A.fcs	574
Negative	A.fcs	1059
Negative	A.fcs	354
Negative	A.fcs	329
Negative	A.fcs	650
Negative	A.fcs	456
Negative	A.fcs	255
Negative	A.fcs	318
Negative	A.fcs	129
Negative	A.fcs	396
Negative	A.fcs	610
Negative	A.fcs	777
Negative	A.fcs	208
Negative	A.fcs	469
Negative	A.fcs	729
Negative	A.fcs	779
Negative	A.fcs	444
Negative	A.fcs	480
Negative	A.fcs	650
Negative	A.fcs	706
Negative	A.fcs	807
Negative	A.fcs	344
Negative	A.fcs	703
Negative	A.fcs	1115
Negative	A.fcs	556
Negative	A.fcs	273
Negative	A.fcs	662
Negative	A.fcs	344
Negative	A.fcs	4
Negative	A.fcs	319
Negative	A.fcs	661
Negative	A.fcs	281
Negative	A.fcs	730
Negative	A.fcs	290
Negative	A.fcs	319
Negative	A.fcs	272
Negative	A.fcs	100
Negative	A.fcs	243
Negative	A.fcs	84
Negative	A.fcs	1001
Negative	A.fcs	1410
Negative	A.fcs	839
Negative	A.fcs	221
Negative	A.fcs	1225
Negative	A.fcs	654
Negative	A.fcs	414
Negative	A.fcs	339
Negative	A.fcs	586
Negative	A.fcs	382
Negative	A.fcs	468
Negative	A.fcs	510
Negative	A.fcs	98
Negative	A.fcs	428
Negative	A.fcs	292
Negative	A.fcs	302
Negative	A.fcs	447
Negative	A.fcs	715
Negative	A.fcs	431
Negative	A.fcs	84
Negative	A.fcs	334
Negative	A.fcs	271
Negative	A.fcs	502
Negative	A.fcs	445
Negative	A.fcs	317
Negative	A.fcs	406
Negative	A.fcs	427
Negative	A.fcs	573
Negative	A.fcs	883
Negative	A.fcs	720
Negative	A.fcs	234
Negative	A.fcs	157
Negative	A.fcs	678
Negative	A.fcs	750
Negative	A.fcs	382
Negative	A.fcs	405
Negative	A.fcs	955
Negative	A.fcs	425
Negative	A.fcs	563
Negative	A.fcs	554
Negative	A.fcs	433
Negative	A.fcs	176
Negative	A.fcs	369
Negative	A.fcs	317
Negative	A.fcs	768
Negative	A.fcs	467
Negative	A.fcs	527
Negative	A.fcs	294
Negative	A.fcs	551
Negative	A.fcs	351
Negative	A.fcs	228
Negative	A.fcs	312
Negative	A.fcs	272
Negative	A.fcs	764
Negative	A.fcs	302
Negative	A.fcs	329
Negative	A.fcs	558
Negative	A.fcs	198
Negative	A.fcs	274
Negative	A.fcs	569
Negative	A.fcs	791
Negative	A.fcs	545
Negative	A.fcs	471
Negative	A.fcs	601
Negative	A.fcs	1050
Negative	A.fcs	142
Negative	A.fcs	236
Negative	A.fcs	361
Negative	A.fcs	1175
Negative	A.fcs	255
Negative	A.fcs	387
Negative	A.fcs	259
Negative	A.fcs	567
Negative	A.fcs	388
Negative	A.fcs	481
Negative	A.fcs	421
Negative	A.fcs	280
Negative	A.fcs	201
Negative	A.fcs	264
Negative	A.fcs	631
Negative	A.fcs	999
Negative	A.fcs	372
Negative	A.fcs	451
Negative	A.fcs	710
Negative	A.fcs	734
Negative	A.fcs	766
Negative	A.fcs	651
Negative	A.fcs	299
Negative	A.fcs	486
Negative	A.fcs	506
Negative	A.fcs	322
Negative	A.fcs	208
Negative	A.fcs	644
Negative	A.fcs	478
Negative	A.fcs	502
Negative	A.fcs	678
Negative	A.fcs	468
Negative	A.fcs	463
Negative	A.fcs	485
Negative	A.fcs	339
Negative	A.fcs	505
Negative	A.fcs	650
Negative	A.fcs	373
Negative	A.fcs	900
Negative	A.fcs	1339
Negative	A.fcs	2543
Negative	A.fcs	496
Negative	A.fcs	443
Negative	A.fcs	476
Negative	A.fcs	917
Negative	A.fcs	878
Negative	A.fcs	332
Negative	A.fcs	507
Negative	A.fcs	376
Negative	A.fcs	243
Negative	A.fcs	308
Negative	A.fcs	341
Negative	A.fcs	659
Negative	A.fcs	777
Negative	A.fcs	264
Negative	A.fcs	503
Negative	A.fcs	238
Negative	A.fcs	347
Negative	A.fcs	1097
Negative	A.fcs	310
Negative	A.fcs	44
Negative	A.fcs	220
Negative	A.fcs	259
Negative	A.fcs	374
Negative	A.fcs	399
Negative	A.fcs	892
Negative	A.fcs	375
Negative	A.fcs	505
Negative	A.fcs	632
Negative	A.fcs	372
Negative	A.fcs	177
Negative	A.fcs	391
Negative	A.fcs	777
Negative	A.fcs	358
Negative	A.fcs	285
Negative	A.fcs	676
Negative	A.fcs	298
Negative	A.fcs	83
Negative	A.fcs	665
Negative	A.fcs	548
Negative	A.fcs	503
Negative	A.fcs	429
Negative	A.fcs	458
Negative	A.fcs	690
Negative	A.fcs	430
Negative	A.fcs	248
Negative	A.fcs	381
Negative	A.fcs	524
Negative	A.fcs	617
Negative	A.fcs	465
Negative	A.fcs	294
Negative	A.fcs	689
Negative	A.fcs	174
Negative	A.fcs	342
Negative	A.fcs	272
Negative	A.fcs	500
Negative	A.fcs	687
Negative	A.fcs	283
Negative	A.fcs	223
Negative	A.fcs	205
Negative	A.fcs	862
Negative	A.fcs	404
Negative	A.fcs	730
Negative	A.fcs	1240
Negative	A.fcs	254
Negative	A.fcs	494
Negative	A.fcs	208
Negative	A.fcs	575
Negative	A.fcs	373
Negative	A.fcs	297
Negative	A.fcs	180
Negative	A.fcs	247
Negative	A.fcs	349
Negative	A.fcs	320
Negative	A.fcs	249
Negative	A.fcs	418
Negative	A.fcs	514
Negative	A.fcs	248
Negative	A.fcs	359
Negative	A.fcs	640
Negative	A.fcs	677
Negative	A.fcs	304
Negative	A.fcs	515
Negative	A.fcs	356
Negative	A.fcs	519
Negative	A.fcs	591
Negative	A.fcs	926
Negative	A.fcs	202
Negative	A.fcs	244
Negative	A.fcs	367
Negative	A.fcs	511
Negative	A.fcs	261
Negative	A.fcs	211
Negative	A.fcs	431
Negative	A.fcs	549
Negative	A.fcs	1261
Negative	A.fcs	369
Negative	A.fcs	271
Negative	A.fcs	253
Negative	A.fcs	567
Negative	A.fcs	839
Negative	A.fcs	721
Negative	A.fcs	704
Negative	A.fcs	1071
Negative	A.fcs	330
Negative	A.fcs	237
Negative	A.fcs	152
Negative	A.fcs	372
Negative	A.fcs	345
Negative	A.fcs	351
Negative	A.fcs	439
Negative	A.fcs	211
Negative	A.fcs	238
Negative	A.fcs	149
Negative	A.fcs	581
Negative	A.fcs	790
Negative	A.fcs	665
Negative	A.fcs	1594
Negative	A.fcs	532
Negative	A.fcs	411
Negative	A.fcs	353
Negative	A.fcs	269
Negative	A.fcs	425
Negative	A.fcs	314
Negative	A.fcs	1015
Negative	A.fcs	325
Negative	A.fcs	541
Negative	A.fcs	415
Negative	A.fcs	640
Negative	A.fcs	636
Negative	A.fcs	1036
Negative	A.fcs	470
Negative	A.fcs	413
Negative	A.fcs	508
Negative	A.fcs	1018
Negative	A.fcs	320
Negative	A.fcs	271
Negative	A.fcs	379
Negative	A.fcs	426
Negative	A.fcs	256
Negative	A.fcs	196
Negative	A.fcs	583
Negative	A.fcs	187
Negative	A.fcs	904
Negative	A.fcs	848
Negative	A.fcs	846
Negative	A.fcs	340
Negative	A.fcs	981
Negative	A.fcs	37
Negative	A.fcs	455
Negative	A.fcs	456
Negative	A.fcs	410
Negative	A.fcs	954
Negative	A.fcs	124
Negative	A.fcs	804
Negative	A.fcs	388
Negative	A.fcs	762
Negative	A.fcs	290
Negative	A.fcs	967
Negative	A.fcs	946
Negative	A.fcs	135
Negative	A.fcs	218
Negative	A.fcs	125
Negative	A.fcs	371
Negative	A.fcs	1050
Negative	A.fcs	597
Negative	A.fcs	345
Negative	A.fcs	755
Negative	A.fcs	232
Negative	A.fcs	197
Negative	A.fcs	618
Negative	A.fcs	378
Negative	A.fcs	411
Negative	A.fcs	325
Negative	A.fcs	262
Negative	A.fcs	617
Negative	A.fcs	392
Negative	A.fcs	847
Negative	A.fcs	300
Negative	A.fcs	793
Negative	A.fcs	243
Negative	A.fcs	547
Negative	A.fcs	206
Negative	A.fcs	567
Negative	A.fcs	98
Negative	A.fcs	235
Negative	A.fcs	563
Negative	A.fcs	586
Negative	A.fcs	474
Negative	A.fcs	460
Negative	A.fcs	378
Negative	A.fcs	793
Negative	A.fcs	273
Negative	A.fcs	351
Negative	A.fcs	480
Negative	A.fcs	452
Negative	A.fcs	670
Negative	A.fcs	752
Negative	A.fcs	679
Negative	A.fcs	333
Negative	A.fcs	353
Negative	A.fcs	171
Negative	A.fcs	250
Negative	A.fcs	522
Negative	A.fcs	514
Negative	A.fcs	544
Negative	A.fcs	920
Negative	A.fcs	488
Negative	A.fcs	409
Negative	A.fcs	270
Negative	A.fcs	264
Negative	A.fcs	511
Negative	A.fcs	715
Negative	A.fcs	354
Negative	A.fcs	300
Negative	A.fcs	445
Negative	A.fcs	440
Negative	A.fcs	285
Negative	A.fcs	582
Negative	A.fcs	470
Negative	A.fcs	832
Negative	A.fcs	465
Negative	A.fcs	854
Negative	A.fcs	366
Negative	A.fcs	748
Negative	A.fcs	468
Negative	A.fcs	95
Negative	A.fcs	107
Negative	A.fcs	510
Negative	A.fcs	434
Negative	A.fcs	905
Negative	A.fcs	1093
Negative	A.fcs	520
Negative	A.fcs	276
Negative	A.fcs	434
Negative	A.fcs	272
Negative	A.fcs	452
Negative	A.fcs	96
Negative	A.fcs	381
Negative	A.fcs	470
Negative	A.fcs	205
Negative	A.fcs	517
Negative	A.fcs	913
Negative	A.fcs	400
Negative	A.fcs	452
Negative	A.fcs	444
Negative	A.fcs	243
Negative	A.fcs	488
Negative	A.fcs	694
Negative	A.fcs	301
Negative	A.fcs	404
Negative	A.fcs	611
Negative	A.fcs	136
Negative	A.fcs	379
Negative	A.fcs	270
Negative	A.fcs	264
Negative	A.fcs	819
Negative	A.fcs	154
Negative	A.fcs	342
Negative	A.fcs	166
Negative	A.fcs	215
Negative	A.fcs	194
Negative	A.fcs	430
Negative	A.fcs	577
Negative	A.fcs	291
Negative	A.fcs	314
Negative	A.fcs	458
Negative	A.fcs	641
Negative	A.fcs	275
Negative	A.fcs	386
Negative	A.fcs	219
Negative	A.fcs	235
Negative	A.fcs	919
Negative	A.fcs	778
Negative	A.fcs	300
Negative	A.fcs	1068
Negative	A.fcs	652
Negative	A.fcs	480
Negative	A.fcs	991
Negative	A.fcs	1268
Negative	A.fcs	483
Negative	A.fcs	897
Negative	A.fcs	701
Negative	A.fcs	552
Negative	A.fcs	224
Negative	A.fcs	267
Negative	A.fcs	85
Negative	A.fcs	179
Negative	A.fcs	327
Negative	A.fcs	207
Negative	A.fcs	378
Negative	A.fcs	782
Negative	A.fcs	186
Negative	A.fcs	453
Negative	A.fcs	581
Negative	A.fcs	548
Negative	A.fcs	282
Negative	A.fcs	446
Negative	A.fcs	1700
Negative	A.fcs	2104
Negative	A.fcs	232
Negative	A.fcs	498
Negative	A.fcs	385
Negative	A.fcs	250
Negative	A.fcs	509
Negative	A.fcs	639
Negative	A.fcs	199
Negative	A.fcs	513
Negative	A.fcs	390
Negative	A.fcs	308
Negative	A.fcs	491
Negative	A.fcs	153
Negative	A.fcs	394
Negative	A.fcs	275
Negative	A.fcs	513
Negative	A.fcs	290
Negative	A.fcs	111
Negative	A.fcs	168
Negative	A.fcs	421
Negative	A.fcs	523
Negative	A.fcs	616
Negative	A.fcs	571
Negative	A.fcs	314
Negative	A.fcs	204
Negative	A.fcs	743
Negative	A.fcs	555
Negative	A.fcs	345
Negative	A.fcs	319
Negative	A.fcs	577
Negative	A.fcs	662
Negative	A.fcs	698
Negative	A.fcs	169
Negative	A.fcs	544
Negative	A.fcs	415
Negative	A.fcs	353
Negative	A.fcs	831
Negative	A.fcs	322
Negative	A.fcs	243
Negative	A.fcs	450
Negative	A.fcs	508
Negative	A.fcs	447
Negative	A.fcs	497
Negative	A.fcs	362
Negative	A.fcs	344
Negative	A.fcs	376
Negative	A.fcs	450
Negative	A.fcs	423
Negative	A.fcs	363
Negative	A.fcs	176
Negative	A.fcs	577
Negative	A.fcs	165
Negative	A.fcs	373
Negative	A.fcs	1174
Negative	A.fcs	22
Negative	A.fcs	529
Negative	A.fcs	416
Negative	A.fcs	231
Negative	A.fcs	591
Negative	A.fcs	352
Negative	A.fcs	633
Negative	A.fcs	376
Negative	A.fcs	323
Negative	A.fcs	281
Negative	A.fcs	107
Negative	A.fcs	161
Negative	A.fcs	503
Negative	A.fcs	759
Negative	A.fcs	327
Negative	A.fcs	1226
Negative	A.fcs	211
Negative	A.fcs	398
Negative	A.fcs	301
Negative	A.fcs	540
Negative	A.fcs	474
Negative	A.fcs	207
Negative	A.fcs	385
Negative	A.fcs	686
Negative	A.fcs	508
Negative	A.fcs	609
Negative	A.fcs	365
Negative	A.fcs	263
Negative	A.fcs	241
Negative	A.fcs	601
Negative	A.fcs	201
Negative	A.fcs	360
Negative	A.fcs	399
Negative	A.fcs	732
Negative	A.fcs	380
Negative	A.fcs	680
Negative	A.fcs	868
Negative	A.fcs	164
Negative	A.fcs	1306
Negative	A.fcs	114
Negative	A.fcs	124
Negative	A.fcs	551
Negative	A.fcs	610
Negative	A.fcs	360
Negative	A.fcs	814
Negative	A.fcs	76
Negative	A.fcs	337
Negative	A.fcs	318
Negative	A.fcs	688
Negative	A.fcs	304
Negative	A.fcs	267
Negative	A.fcs	245
Negative	A.fcs	518
Negative	A.fcs	349
Negative	A.fcs	748
Negative	A.fcs	321
Negative	A.fcs	346
Negative	A.fcs	353
Negative	A.fcs	734
Negative	A.fcs	365
Negative	A.fcs	256
Negative	A.fcs	394
Negative	A.fcs	677
Negative	A.fcs	340
Negative	A.fcs	376
Negative	A.fcs	948
Negative	A.fcs	397
Negative	A.fcs	506
Negative	A.fcs	253
Negative	A.fcs	405
Negative	A.fcs	485
Negative	A.fcs	102
Negative	A.fcs	361
Negative	A.fcs	543
Negative	A.fcs	393
Negative	A.fcs	617
Negative	A.fcs	795
Negative	A.fcs	407
Negative	A.fcs	287
Negative	A.fcs	347
Negative	A.fcs	155
Negative	A.fcs	409
Negative	A.fcs	943
Negative	A.fcs	556
Negative	A.fcs	267
Negative	A.fcs	199
Negative	A.fcs	223
Negative	A.fcs	541
Negative	A.fcs	490
Negative	A.fcs	344
Negative	A.fcs	431
Negative	A.fcs	930
Negative	A.fcs	133
Negative	A.fcs	325
Negative	A.fcs	886
Negative	A.fcs	230
Negative	A.fcs	192
Negative	A.fcs	910
Negative	A.fcs	369
Negative	A.fcs	134
Negative	A.fcs	326
Negative	A.fcs	597
Negative	A.fcs	472
Negative	A.fcs	291
Negative	A.fcs	278
Negative	A.fcs	602
Negative	A.fcs	506
Negative	A.fcs	428
Negative	A.fcs	267
Negative	A.fcs	354
Negative	A.fcs	730
Negative	A.fcs	238
Negative	A.fcs	551
Negative	A.fcs	572
Negative	A.fcs	88
Negative	A.fcs	748
Negative	A.fcs	304
Negative	A.fcs	252
Negative	A.fcs	359
Negative	A.fcs	897
Negative	A.fcs	603
Negative	A.fcs	653
Negative	A.fcs	490
Negative	A.fcs	155
Negative	A.fcs	147
Negative	A.fcs	95
Negative	A.fcs	509
Negative	A.fcs	233
Negative	A.fcs	870
Negative	A.fcs	431
Negative	A.fcs	534
Negative	A.fcs	491
Negative	A.fcs	203
Negative	A.fcs	601
Negative	A.fcs	457
Negative	A.fcs	687
Negative	A.fcs	175
Negative	A.fcs	539
Negative	A.fcs	837
Negative	A.fcs	385
Negative	A.fcs	519
Negative	A.fcs	436
Negative	A.fcs	172
Negative	A.fcs	410
Negative	A.fcs	422
Negative	A.fcs	448
Negative	A.fcs	273
Negative	A.fcs	284
Negative	A.fcs	1360
Negative	A.fcs	458
Negative	A.fcs	529
Negative	A.fcs	215
Negative	A.fcs	850
Negative	A.fcs	339
Negative	A.fcs	642
Negative	A.fcs	179
Negative	A.fcs	272
Negative	A.fcs	293
Negative	A.fcs	368
Negative	A.fcs	466
Negative	A.fcs	383
Negative	A.fcs	634
Negative	A.fcs	189
Negative	A.fcs	148
Negative	A.fcs	678
Negative	A.fcs	223
Negative	A.fcs	479
Negative	A.fcs	126
Negative	A.fcs	425
Negative	A.fcs	406
Negative	A.fcs	354
Negative	A.fcs	203
Negative	A.fcs	340
Negative	A.fcs	956
Negative	A.fcs	537
Negative	A.fcs	788
Negative	A.fcs	444
Negative	A.fcs	332
Negative	A.fcs	524
Negative	A.fcs	697
Negative	A.fcs	881
Negative	A.fcs	243
Negative	A.fcs	157
Negative	A.fcs	232
Negative	A.fcs	393
Negative	A.fcs	243
Negative	A.fcs	650
Negative	A.fcs	322
Negative	A.fcs	187
Negative	A.fcs	891
Negative	A.fcs	587
Negative	A.fcs	364
Negative	A.fcs	347
Negative	A.fcs	253
Negative	A.fcs	768
Negative	A.fcs	592
Negative	A.fcs	388
Negative	A.fcs	499
Negative	A.fcs	13
Negative	A.fcs	515
Negative	A.fcs	634
Negative	A.fcs	643
Negative	A.fcs	744
Negative	A.fcs	317
Negative	A.fcs	384
Negative	A.fcs	828
Negative	A.fcs	444
Negative	A.fcs	167
Negative	A.fcs	924
Negative	A.fcs	724
Negative	A.fcs	376
Negative	A.fcs	433
Negative	A.fcs	1021
Negative	A.fcs	320
Negative	A.fcs	806
Negative	A.fcs	217
Negative	A.fcs	449
Negative	A.fcs	523
Negative	A.fcs	474
Negative	A.fcs	1104
Negative	A.fcs	173
Negative	A.fcs	285
Negative	A.fcs	286
Negative	A.fcs	649
Negative	A.fcs	498
Negative	A.fcs	153
Negative	A.fcs	657
Negative	A.fcs	509
Negative	A.fcs	538
Negative	A.fcs	656
Negative	A.fcs	436
Negative	A.fcs	398
Negative	A.fcs	350
Negative	A.fcs	345
Negative	A.fcs	343
Negative	A.fcs	408
Negative	A.fcs	1123
Negative	A.fcs	462
Negative	A.fcs	428
Negative	A.fcs	317
Negative	A.fcs	460
Negative	A.fcs	146
Negative	A.fcs	237
Negative	A.fcs	694
Negative	A.fcs	520
Negative	A.fcs	388
Negative	A.fcs	159
Negative	A.fcs	434
Negative	A.fcs	510
Negative	A.fcs	855
Negative	A.fcs	1087
Negative	A.fcs	117
Negative	A.fcs	495
Negative	A.fcs	263
Negative	A.fcs	52
Negative	A.fcs	317
Negative	A.fcs	501
Negative	A.fcs	1106
Negative	A.fcs	365
Negative	A.fcs	226
Negative	A.fcs	373
Negative	A.fcs	416
Negative	A.fcs	285
Negative	A.fcs	877
Negative	A.fcs	617
Negative	A.fcs	2387
Negative	A.fcs	275
Negative	A.fcs	214
Negative	A.fcs	874
Negative	A.fcs	618
Negative	A.fcs	518
Negative	A.fcs	471
Negative	A.fcs	515
Negative	A.fcs	414
Negative	A.fcs	282
Negative	A.fcs	446
Negative	A.fcs	467
Negative	A.fcs	47
Negative	A.fcs	783
Negative	A.fcs	225
Negative	A.fcs	146
Negative	A.fcs	418
Negative	A.fcs	312
Negative	A.fcs	351
Negative	A.fcs	1011
Negative	A.fcs	598
Negative	A.fcs	670
Negative	A.fcs	700
Negative	A.fcs	994
Negative	A.fcs	14
Negative	A.fcs	282
Negative	A.fcs	704
Negative	A.fcs	514
Negative	A.fcs	177
Negative	A.fcs	135
Negative	A.fcs	538
Negative	A.fcs	271
Negative	A.fcs	411
Negative	A.fcs	594
Negative	A.fcs	627
Negative	A.fcs	1500
Negative	A.fcs	529
Negative	A.fcs	1245
Negative	A.fcs	381
Negative	A.fcs	543
Negative	A.fcs	548
Negative	A.fcs	422
Negative	A.fcs	206
Negative	A.fcs	427
Negative	A.fcs	272
Negative	A.fcs	84
Negative	A.fcs	452
Negative	A.fcs	425
Negative	A.fcs	483
Negative	A.fcs	698
Negative	A.fcs	180
Negative	A.fcs	524
Negative	A.fcs	271
Negative	A.fcs	244
Negative	A.fcs	367
Negative	A.fcs	713
Negative	A.fcs	420
Negative	A.fcs	361
Negative	A.fcs	862
Negative	A.fcs	550
Negative	A.fcs	511
Negative	A.fcs	458
Negative	A.fcs	1
Negative	A.fcs	213
Negative	A.fcs	219
Negative	A.fcs	289
Negative	A.fcs	780
Negative	A.fcs	542
Negative	A.fcs	189
Negative	A.fcs	537
Negative	A.fcs	307
Negative	A.fcs	158
Negative	A.fcs	571
Negative	A.fcs	571
Negative	A.fcs	601
Negative	A.fcs	165
Negative	A.fcs	488
Negative	A.fcs	183
Negative	A.fcs	503
Negative	A.fcs	618
Negative	A.fcs	362
Negative	A.fcs	163
Negative	A.fcs	348
Negative	A.fcs	208
Negative	A.fcs	418
Negative	A.fcs	582
Negative	A.fcs	282
Negative	A.fcs	201
Negative	A.fcs	452
Negative	A.fcs	326
Negative	A.fcs	553
Negative	A.fcs	297
Negative	A.fcs	410
Negative	A.fcs	274
Negative	A.fcs	350
Negative	A.fcs	1062
Negative	A.fcs	522
Negative	A.fcs	260
Negative	A.fcs	401
Negative	A.fcs	745
Negative	A.fcs	979
Negative	A.fcs	244
Negative	A.fcs	538
Negative	A.fcs	253
Negative	A.fcs	251
Negative	A.fcs	733
Negative	A.fcs	88
Negative	A.fcs	301
Negative	A.fcs	326
Negative	A.fcs	534
Negative	A.fcs	361
Negative	A.fcs	712
Negative	A.fcs	653
Negative	A.fcs	495
Negative	A.fcs	521
Negative	A.fcs	282
Negative	A.fcs	271
Negative	A.fcs	246
Negative	A.fcs	394
Negative	A.fcs	433
Negative	A.fcs	586
Negative	A.fcs	441
Negative	A.fcs	610
Negative	A.fcs	729
Negative	A.fcs	1132
Negative	A.fcs	318
Negative	A.fcs	321
Negative	A.fcs	186
Negative	A.fcs	772
Negative	A.fcs	458
Negative	A.fcs	338
Negative	A.fcs	550
Negative	A.fcs	459
Negative	A.fcs	531
Negative	A.fcs	419
Negative	A.fcs	572
Negative	A.fcs	394
Negative	A.fcs	886
Negative	A.fcs	148
Negative	A.fcs	585
Negative	A.fcs	921
Negative	A.fcs	221
Negative	A.fcs	375
Negative	A.fcs	1022
Negative	A.fcs	229
Negative	A.fcs	166
Negative	A.fcs	313
Negative	A.fcs	536
Negative	A.fcs	1719
Negative	A.fcs	1028
Negative	A.fcs	781
Negative	A.fcs	543
Negative	A.fcs	409
Negative	A.fcs	895
Negative	A.fcs	536
Negative	A.fcs	103
Negative	A.fcs	227
Negative	A.fcs	410
Negative	A.fcs	311
Negative	A.fcs	627
Negative	A.fcs	410
Negative	A.fcs	655
Negative	A.fcs	391
Negative	A.fcs	263
Negative	A.fcs	452
Negative	A.fcs	518
Negative	A.fcs	406
Negative	A.fcs	422
Negative	A.fcs	597
Negative	A.fcs	771
Negative	A.fcs	1024
Negative	A.fcs	495
Negative	A.fcs	167
Negative	A.fcs	220
Negative	A.fcs	255
Negative	A.fcs	316
Negative	A.fcs	615
Negative	A.fcs	135
Negative	A.fcs	351
Negative	A.fcs	262
Negative	A.fcs	799
Negative	A.fcs	468
Negative	A.fcs	646
Negative	A.fcs	262
Negative	A.fcs	835
Negative	A.fcs	669
Negative	A.fcs	249
Negative	A.fcs	386
Negative	A.fcs	468
Negative	A.fcs	861
Negative	A.fcs	327
Negative	A.fcs	181
Negative	A.fcs	377
Negative	A.fcs	247
Negative	A.fcs	165
Negative	A.fcs	1102
Negative	A.fcs	337
Negative	A.fcs	58
Negative	A.fcs	717
Negative	A.fcs	670
Negative	A.fcs	434
Negative	A.fcs	762
Negative	A.fcs	86
Negative	A.fcs	505
Negative	A.fcs	391
Negative	A.fcs	467
Negative	A.fcs	552
Negative	A.fcs	705
Negative	A.fcs	467
Negative	A.fcs	295
Negative	A.fcs	555
Negative	A.fcs	480
Negative	A.fcs	168
Negative	A.fcs	346
[truncated: 246,980+ more rows]
