# Supplementary material for: Two distinct regulatory systems control pulcherrimin biosynthesis in Bacillus subtilis
Source: PLoS Genet. 2024 May 16;20(5):e1011283. doi: 10.1371/journal.pgen.1011283 (PMC11135676; doi:10.1371/journal.pgen.1011283)
Supplement: S1 Data — (ZIP) [file pgen.1011283.s009.zip › Underlying_Data/Figure4A/Numerical_Data_Fig4A_PchRScoC.xlsx]

## Sheet: Sheet1
Strain	Replicate	BL1.H
PchRScoC	A.fcs	6134
PchRScoC	A.fcs	7985
PchRScoC	A.fcs	5160
PchRScoC	A.fcs	8523
PchRScoC	A.fcs	3003
PchRScoC	A.fcs	5461
PchRScoC	A.fcs	6295
PchRScoC	A.fcs	5160
PchRScoC	A.fcs	7917
PchRScoC	A.fcs	10453
PchRScoC	A.fcs	10732
PchRScoC	A.fcs	9541
PchRScoC	A.fcs	6193
PchRScoC	A.fcs	1933
PchRScoC	A.fcs	5734
PchRScoC	A.fcs	2332
PchRScoC	A.fcs	15210
PchRScoC	A.fcs	3045
PchRScoC	A.fcs	7064
PchRScoC	A.fcs	3927
PchRScoC	A.fcs	3766
PchRScoC	A.fcs	11345
PchRScoC	A.fcs	8341
PchRScoC	A.fcs	8494
PchRScoC	A.fcs	9065
PchRScoC	A.fcs	156
PchRScoC	A.fcs	16030
PchRScoC	A.fcs	1290
PchRScoC	A.fcs	5510
PchRScoC	A.fcs	9199
PchRScoC	A.fcs	72876
PchRScoC	A.fcs	6265
PchRScoC	A.fcs	3475
PchRScoC	A.fcs	7039
PchRScoC	A.fcs	18867
PchRScoC	A.fcs	49990
PchRScoC	A.fcs	3419
PchRScoC	A.fcs	8817
PchRScoC	A.fcs	7504
PchRScoC	A.fcs	8451
PchRScoC	A.fcs	20957
PchRScoC	A.fcs	14204
PchRScoC	A.fcs	5975
PchRScoC	A.fcs	12666
PchRScoC	A.fcs	7068
PchRScoC	A.fcs	7015
PchRScoC	A.fcs	20277
PchRScoC	A.fcs	5333
PchRScoC	A.fcs	5133
PchRScoC	A.fcs	8557
PchRScoC	A.fcs	4018
PchRScoC	A.fcs	4719
PchRScoC	A.fcs	3429
PchRScoC	A.fcs	3664
PchRScoC	A.fcs	14774
PchRScoC	A.fcs	4009
PchRScoC	A.fcs	3043
PchRScoC	A.fcs	4183
PchRScoC	A.fcs	6011
PchRScoC	A.fcs	8525
PchRScoC	A.fcs	8350
PchRScoC	A.fcs	6495
PchRScoC	A.fcs	13927
PchRScoC	A.fcs	9042
PchRScoC	A.fcs	8236
PchRScoC	A.fcs	6831
PchRScoC	A.fcs	6004
PchRScoC	A.fcs	6090
PchRScoC	A.fcs	4930
PchRScoC	A.fcs	7783
PchRScoC	A.fcs	23940
PchRScoC	A.fcs	9639
PchRScoC	A.fcs	13087
PchRScoC	A.fcs	827
PchRScoC	A.fcs	3440
PchRScoC	A.fcs	9004
PchRScoC	A.fcs	12486
PchRScoC	A.fcs	56551
PchRScoC	A.fcs	4858
PchRScoC	A.fcs	15329
PchRScoC	A.fcs	4551
PchRScoC	A.fcs	5095
PchRScoC	A.fcs	8398
PchRScoC	A.fcs	10276
PchRScoC	A.fcs	8879
PchRScoC	A.fcs	6354
PchRScoC	A.fcs	6306
PchRScoC	A.fcs	5726
PchRScoC	A.fcs	6837
PchRScoC	A.fcs	8802
PchRScoC	A.fcs	383
PchRScoC	A.fcs	4365
PchRScoC	A.fcs	4129
PchRScoC	A.fcs	3659
PchRScoC	A.fcs	68275
PchRScoC	A.fcs	12379
PchRScoC	A.fcs	11032
PchRScoC	A.fcs	16348
PchRScoC	A.fcs	9072
PchRScoC	A.fcs	7351
PchRScoC	A.fcs	3608
PchRScoC	A.fcs	21633
PchRScoC	A.fcs	11839
PchRScoC	A.fcs	5642
PchRScoC	A.fcs	5844
PchRScoC	A.fcs	4168
PchRScoC	A.fcs	48502
PchRScoC	A.fcs	59421
PchRScoC	A.fcs	11442
PchRScoC	A.fcs	2903
PchRScoC	A.fcs	8768
PchRScoC	A.fcs	7234
PchRScoC	A.fcs	7302
PchRScoC	A.fcs	7128
PchRScoC	A.fcs	10336
PchRScoC	A.fcs	5999
PchRScoC	A.fcs	10348
PchRScoC	A.fcs	2818
PchRScoC	A.fcs	2621
PchRScoC	A.fcs	6508
PchRScoC	A.fcs	7821
PchRScoC	A.fcs	3408
PchRScoC	A.fcs	6487
PchRScoC	A.fcs	4420
PchRScoC	A.fcs	21998
PchRScoC	A.fcs	11880
PchRScoC	A.fcs	8055
PchRScoC	A.fcs	5057
PchRScoC	A.fcs	25351
PchRScoC	A.fcs	2383
PchRScoC	A.fcs	15007
PchRScoC	A.fcs	9225
PchRScoC	A.fcs	6018
PchRScoC	A.fcs	13551
PchRScoC	A.fcs	10337
PchRScoC	A.fcs	3881
PchRScoC	A.fcs	7384
PchRScoC	A.fcs	10084
PchRScoC	A.fcs	15869
PchRScoC	A.fcs	5739
PchRScoC	A.fcs	6054
PchRScoC	A.fcs	13663
PchRScoC	A.fcs	5225
PchRScoC	A.fcs	4554
PchRScoC	A.fcs	9219
PchRScoC	A.fcs	8516
PchRScoC	A.fcs	4344
PchRScoC	A.fcs	5957
PchRScoC	A.fcs	27899
PchRScoC	A.fcs	8260
PchRScoC	A.fcs	7776
PchRScoC	A.fcs	6730
PchRScoC	A.fcs	11491
PchRScoC	A.fcs	4817
PchRScoC	A.fcs	4807
PchRScoC	A.fcs	10796
PchRScoC	A.fcs	6134
PchRScoC	A.fcs	12080
PchRScoC	A.fcs	10511
PchRScoC	A.fcs	9168
PchRScoC	A.fcs	14056
PchRScoC	A.fcs	2516
PchRScoC	A.fcs	7778
PchRScoC	A.fcs	13319
PchRScoC	A.fcs	10747
PchRScoC	A.fcs	12199
PchRScoC	A.fcs	6391
PchRScoC	A.fcs	7766
PchRScoC	A.fcs	9272
PchRScoC	A.fcs	20101
PchRScoC	A.fcs	10351
PchRScoC	A.fcs	3996
PchRScoC	A.fcs	4262
PchRScoC	A.fcs	8951
PchRScoC	A.fcs	35000
PchRScoC	A.fcs	5285
PchRScoC	A.fcs	4695
PchRScoC	A.fcs	12056
PchRScoC	A.fcs	10451
PchRScoC	A.fcs	4788
PchRScoC	A.fcs	3899
PchRScoC	A.fcs	5008
PchRScoC	A.fcs	7898
PchRScoC	A.fcs	10322
PchRScoC	A.fcs	14374
PchRScoC	A.fcs	6943
PchRScoC	A.fcs	5208
PchRScoC	A.fcs	9353
PchRScoC	A.fcs	6587
PchRScoC	A.fcs	5954
PchRScoC	A.fcs	5321
PchRScoC	A.fcs	10884
PchRScoC	A.fcs	9933
PchRScoC	A.fcs	4434
PchRScoC	A.fcs	4339
PchRScoC	A.fcs	4411
PchRScoC	A.fcs	8009
PchRScoC	A.fcs	6511
PchRScoC	A.fcs	7509
PchRScoC	A.fcs	9423
PchRScoC	A.fcs	14072
PchRScoC	A.fcs	11961
PchRScoC	A.fcs	10385
PchRScoC	A.fcs	7329
PchRScoC	A.fcs	13402
PchRScoC	A.fcs	752
PchRScoC	A.fcs	7963
PchRScoC	A.fcs	6681
PchRScoC	A.fcs	6842
PchRScoC	A.fcs	5856
PchRScoC	A.fcs	10609
PchRScoC	A.fcs	3947
PchRScoC	A.fcs	24440
PchRScoC	A.fcs	4130
PchRScoC	A.fcs	12781
PchRScoC	A.fcs	10255
PchRScoC	A.fcs	11219
PchRScoC	A.fcs	10491
PchRScoC	A.fcs	5788
PchRScoC	A.fcs	8879
PchRScoC	A.fcs	4562
PchRScoC	A.fcs	8030
PchRScoC	A.fcs	8511
PchRScoC	A.fcs	9060
PchRScoC	A.fcs	3624
PchRScoC	A.fcs	4621
PchRScoC	A.fcs	7274
PchRScoC	A.fcs	8463
PchRScoC	A.fcs	4897
PchRScoC	A.fcs	8426
PchRScoC	A.fcs	4193
PchRScoC	A.fcs	6194
PchRScoC	A.fcs	9737
PchRScoC	A.fcs	12569
PchRScoC	A.fcs	7420
PchRScoC	A.fcs	4461
PchRScoC	A.fcs	11172
PchRScoC	A.fcs	4817
PchRScoC	A.fcs	7642
PchRScoC	A.fcs	4824
PchRScoC	A.fcs	3690
PchRScoC	A.fcs	10885
PchRScoC	A.fcs	3218
PchRScoC	A.fcs	10747
PchRScoC	A.fcs	5878
PchRScoC	A.fcs	5282
PchRScoC	A.fcs	18439
PchRScoC	A.fcs	6424
PchRScoC	A.fcs	10296
PchRScoC	A.fcs	3040
PchRScoC	A.fcs	16927
PchRScoC	A.fcs	10679
PchRScoC	A.fcs	3916
PchRScoC	A.fcs	10223
PchRScoC	A.fcs	20879
PchRScoC	A.fcs	5131
PchRScoC	A.fcs	8264
PchRScoC	A.fcs	5168
PchRScoC	A.fcs	19932
PchRScoC	A.fcs	4661
PchRScoC	A.fcs	11593
PchRScoC	A.fcs	8534
PchRScoC	A.fcs	1535
PchRScoC	A.fcs	2626
PchRScoC	A.fcs	7514
PchRScoC	A.fcs	206
PchRScoC	A.fcs	7589
PchRScoC	A.fcs	6409
PchRScoC	A.fcs	4866
PchRScoC	A.fcs	5387
PchRScoC	A.fcs	9968
PchRScoC	A.fcs	8906
PchRScoC	A.fcs	4216
PchRScoC	A.fcs	6131
PchRScoC	A.fcs	10793
PchRScoC	A.fcs	7946
PchRScoC	A.fcs	7604
PchRScoC	A.fcs	13559
PchRScoC	A.fcs	7695
PchRScoC	A.fcs	4568
PchRScoC	A.fcs	6445
PchRScoC	A.fcs	8987
PchRScoC	A.fcs	10899
PchRScoC	A.fcs	92425
PchRScoC	A.fcs	12538
PchRScoC	A.fcs	3937
PchRScoC	A.fcs	6561
PchRScoC	A.fcs	4152
PchRScoC	A.fcs	5451
PchRScoC	A.fcs	4980
PchRScoC	A.fcs	13427
PchRScoC	A.fcs	6942
PchRScoC	A.fcs	7681
PchRScoC	A.fcs	23798
PchRScoC	A.fcs	7359
PchRScoC	A.fcs	5280
PchRScoC	A.fcs	3421
PchRScoC	A.fcs	200
PchRScoC	A.fcs	8134
PchRScoC	A.fcs	4880
PchRScoC	A.fcs	11420
PchRScoC	A.fcs	9309
PchRScoC	A.fcs	3113
PchRScoC	A.fcs	9275
PchRScoC	A.fcs	12110
PchRScoC	A.fcs	26167
PchRScoC	A.fcs	7301
PchRScoC	A.fcs	4932
PchRScoC	A.fcs	4224
PchRScoC	A.fcs	11106
PchRScoC	A.fcs	9837
PchRScoC	A.fcs	7248
PchRScoC	A.fcs	6354
PchRScoC	A.fcs	10200
PchRScoC	A.fcs	8361
PchRScoC	A.fcs	5957
PchRScoC	A.fcs	6121
PchRScoC	A.fcs	11718
PchRScoC	A.fcs	6544
PchRScoC	A.fcs	154
PchRScoC	A.fcs	9760
PchRScoC	A.fcs	4291
PchRScoC	A.fcs	6644
PchRScoC	A.fcs	19050
PchRScoC	A.fcs	3035
PchRScoC	A.fcs	14551
PchRScoC	A.fcs	6533
PchRScoC	A.fcs	1414
PchRScoC	A.fcs	1907
PchRScoC	A.fcs	49172
PchRScoC	A.fcs	6398
PchRScoC	A.fcs	6264
PchRScoC	A.fcs	20910
PchRScoC	A.fcs	3373
PchRScoC	A.fcs	3663
PchRScoC	A.fcs	10861
PchRScoC	A.fcs	5392
PchRScoC	A.fcs	1881
PchRScoC	A.fcs	4000
PchRScoC	A.fcs	9250
PchRScoC	A.fcs	10551
PchRScoC	A.fcs	10421
PchRScoC	A.fcs	5525
PchRScoC	A.fcs	6700
PchRScoC	A.fcs	7916
PchRScoC	A.fcs	7571
PchRScoC	A.fcs	6355
PchRScoC	A.fcs	3479
PchRScoC	A.fcs	8769
PchRScoC	A.fcs	12634
PchRScoC	A.fcs	3852
PchRScoC	A.fcs	4580
PchRScoC	A.fcs	8403
PchRScoC	A.fcs	10249
PchRScoC	A.fcs	5883
PchRScoC	A.fcs	12079
PchRScoC	A.fcs	4618
PchRScoC	A.fcs	9287
PchRScoC	A.fcs	3633
PchRScoC	A.fcs	5421
PchRScoC	A.fcs	3229
PchRScoC	A.fcs	9037
PchRScoC	A.fcs	6075
PchRScoC	A.fcs	7868
PchRScoC	A.fcs	9171
PchRScoC	A.fcs	10994
PchRScoC	A.fcs	9029
PchRScoC	A.fcs	11705
PchRScoC	A.fcs	7524
PchRScoC	A.fcs	7327
PchRScoC	A.fcs	7406
PchRScoC	A.fcs	10492
PchRScoC	A.fcs	7736
PchRScoC	A.fcs	8123
PchRScoC	A.fcs	7992
PchRScoC	A.fcs	12316
PchRScoC	A.fcs	6230
PchRScoC	A.fcs	29157
PchRScoC	A.fcs	5359
PchRScoC	A.fcs	13232
PchRScoC	A.fcs	12963
PchRScoC	A.fcs	1391
PchRScoC	A.fcs	6000
PchRScoC	A.fcs	8788
PchRScoC	A.fcs	6683
PchRScoC	A.fcs	3936
PchRScoC	A.fcs	5526
PchRScoC	A.fcs	8197
PchRScoC	A.fcs	9493
PchRScoC	A.fcs	4205
PchRScoC	A.fcs	4437
PchRScoC	A.fcs	7851
PchRScoC	A.fcs	2913
PchRScoC	A.fcs	43278
PchRScoC	A.fcs	9436
PchRScoC	A.fcs	34531
PchRScoC	A.fcs	8178
PchRScoC	A.fcs	5549
PchRScoC	A.fcs	5408
PchRScoC	A.fcs	4845
PchRScoC	A.fcs	9002
PchRScoC	A.fcs	5891
PchRScoC	A.fcs	11907
PchRScoC	A.fcs	12414
PchRScoC	A.fcs	10073
PchRScoC	A.fcs	6248
PchRScoC	A.fcs	4875
PchRScoC	A.fcs	3683
PchRScoC	A.fcs	6304
PchRScoC	A.fcs	8161
PchRScoC	A.fcs	13713
PchRScoC	A.fcs	4426
PchRScoC	A.fcs	2995
PchRScoC	A.fcs	10358
PchRScoC	A.fcs	8157
PchRScoC	A.fcs	7628
PchRScoC	A.fcs	7006
PchRScoC	A.fcs	5959
PchRScoC	A.fcs	3538
PchRScoC	A.fcs	19157
PchRScoC	A.fcs	12083
PchRScoC	A.fcs	13594
PchRScoC	A.fcs	6904
PchRScoC	A.fcs	5094
PchRScoC	A.fcs	1428
PchRScoC	A.fcs	13795
PchRScoC	A.fcs	6095
PchRScoC	A.fcs	6000
PchRScoC	A.fcs	11882
PchRScoC	A.fcs	6903
PchRScoC	A.fcs	4175
PchRScoC	A.fcs	26612
PchRScoC	A.fcs	4681
PchRScoC	A.fcs	6103
PchRScoC	A.fcs	5228
PchRScoC	A.fcs	5026
PchRScoC	A.fcs	12891
PchRScoC	A.fcs	5221
PchRScoC	A.fcs	11678
PchRScoC	A.fcs	4787
PchRScoC	A.fcs	10042
PchRScoC	A.fcs	15021
PchRScoC	A.fcs	6051
PchRScoC	A.fcs	4688
PchRScoC	A.fcs	5201
PchRScoC	A.fcs	3595
PchRScoC	A.fcs	7192
PchRScoC	A.fcs	12065
PchRScoC	A.fcs	5391
PchRScoC	A.fcs	25202
PchRScoC	A.fcs	8291
PchRScoC	A.fcs	24150
PchRScoC	A.fcs	15592
PchRScoC	A.fcs	4835
PchRScoC	A.fcs	12065
PchRScoC	A.fcs	4385
PchRScoC	A.fcs	2962
PchRScoC	A.fcs	8055
PchRScoC	A.fcs	6711
PchRScoC	A.fcs	8366
PchRScoC	A.fcs	1571
PchRScoC	A.fcs	6611
PchRScoC	A.fcs	6032
PchRScoC	A.fcs	7739
PchRScoC	A.fcs	2197
PchRScoC	A.fcs	4898
PchRScoC	A.fcs	4049
PchRScoC	A.fcs	5267
PchRScoC	A.fcs	12007
PchRScoC	A.fcs	9884
PchRScoC	A.fcs	4480
PchRScoC	A.fcs	11737
PchRScoC	A.fcs	2767
PchRScoC	A.fcs	6390
PchRScoC	A.fcs	7611
PchRScoC	A.fcs	4243
PchRScoC	A.fcs	6188
PchRScoC	A.fcs	7344
PchRScoC	A.fcs	4067
PchRScoC	A.fcs	6014
PchRScoC	A.fcs	9554
PchRScoC	A.fcs	2627
PchRScoC	A.fcs	5219
PchRScoC	A.fcs	40197
PchRScoC	A.fcs	4020
PchRScoC	A.fcs	3923
PchRScoC	A.fcs	4045
PchRScoC	A.fcs	16470
PchRScoC	A.fcs	7146
PchRScoC	A.fcs	2548
PchRScoC	A.fcs	2326
PchRScoC	A.fcs	11054
PchRScoC	A.fcs	10522
PchRScoC	A.fcs	3167
PchRScoC	A.fcs	285
PchRScoC	A.fcs	3324
PchRScoC	A.fcs	5692
PchRScoC	A.fcs	5069
PchRScoC	A.fcs	9808
PchRScoC	A.fcs	2048
PchRScoC	A.fcs	5619
PchRScoC	A.fcs	9364
PchRScoC	A.fcs	5765
PchRScoC	A.fcs	6123
PchRScoC	A.fcs	4941
PchRScoC	A.fcs	13634
PchRScoC	A.fcs	5900
PchRScoC	A.fcs	5507
PchRScoC	A.fcs	12727
PchRScoC	A.fcs	3796
PchRScoC	A.fcs	4058
PchRScoC	A.fcs	7601
PchRScoC	A.fcs	7973
PchRScoC	A.fcs	536
PchRScoC	A.fcs	8644
PchRScoC	A.fcs	2567
PchRScoC	A.fcs	3378
PchRScoC	A.fcs	2878
PchRScoC	A.fcs	10184
PchRScoC	A.fcs	19121
PchRScoC	A.fcs	2710
PchRScoC	A.fcs	4782
PchRScoC	A.fcs	4102
PchRScoC	A.fcs	576
PchRScoC	A.fcs	4802
PchRScoC	A.fcs	5094
PchRScoC	A.fcs	3024
PchRScoC	A.fcs	4025
PchRScoC	A.fcs	9913
PchRScoC	A.fcs	13602
PchRScoC	A.fcs	4956
PchRScoC	A.fcs	2913
PchRScoC	A.fcs	4054
PchRScoC	A.fcs	5830
PchRScoC	A.fcs	3278
PchRScoC	A.fcs	18854
PchRScoC	A.fcs	15
PchRScoC	A.fcs	2457
PchRScoC	A.fcs	5896
PchRScoC	A.fcs	6371
PchRScoC	A.fcs	16704
PchRScoC	A.fcs	12354
PchRScoC	A.fcs	13872
PchRScoC	A.fcs	8275
PchRScoC	A.fcs	5436
PchRScoC	A.fcs	5221
PchRScoC	A.fcs	9700
PchRScoC	A.fcs	12398
PchRScoC	A.fcs	4235
PchRScoC	A.fcs	13085
PchRScoC	A.fcs	9873
PchRScoC	A.fcs	12900
PchRScoC	A.fcs	8166
PchRScoC	A.fcs	5580
PchRScoC	A.fcs	6231
PchRScoC	A.fcs	5346
PchRScoC	A.fcs	4814
PchRScoC	A.fcs	10247
PchRScoC	A.fcs	552
PchRScoC	A.fcs	6110
PchRScoC	A.fcs	4276
PchRScoC	A.fcs	11224
PchRScoC	A.fcs	12223
PchRScoC	A.fcs	58522
PchRScoC	A.fcs	4056
PchRScoC	A.fcs	8869
PchRScoC	A.fcs	7955
PchRScoC	A.fcs	5183
PchRScoC	A.fcs	9310
PchRScoC	A.fcs	4734
PchRScoC	A.fcs	9764
PchRScoC	A.fcs	8155
PchRScoC	A.fcs	16460
PchRScoC	A.fcs	17068
PchRScoC	A.fcs	4867
PchRScoC	A.fcs	4161
PchRScoC	A.fcs	5831
PchRScoC	A.fcs	6883
PchRScoC	A.fcs	4466
PchRScoC	A.fcs	12129
PchRScoC	A.fcs	219
PchRScoC	A.fcs	5030
PchRScoC	A.fcs	7026
PchRScoC	A.fcs	8198
PchRScoC	A.fcs	4008
PchRScoC	A.fcs	64243
PchRScoC	A.fcs	12585
PchRScoC	A.fcs	4721
PchRScoC	A.fcs	9119
PchRScoC	A.fcs	8634
PchRScoC	A.fcs	6363
PchRScoC	A.fcs	5434
PchRScoC	A.fcs	2031
PchRScoC	A.fcs	7536
PchRScoC	A.fcs	7614
PchRScoC	A.fcs	6412
PchRScoC	A.fcs	10876
PchRScoC	A.fcs	6270
PchRScoC	A.fcs	11788
PchRScoC	A.fcs	4476
PchRScoC	A.fcs	5385
PchRScoC	A.fcs	6051
PchRScoC	A.fcs	3571
PchRScoC	A.fcs	21580
PchRScoC	A.fcs	6515
PchRScoC	A.fcs	8248
PchRScoC	A.fcs	5272
PchRScoC	A.fcs	3901
PchRScoC	A.fcs	2978
PchRScoC	A.fcs	3441
PchRScoC	A.fcs	13740
PchRScoC	A.fcs	826
PchRScoC	A.fcs	24346
PchRScoC	A.fcs	18659
PchRScoC	A.fcs	8418
PchRScoC	A.fcs	5198
PchRScoC	A.fcs	7442
PchRScoC	A.fcs	7967
PchRScoC	A.fcs	4707
PchRScoC	A.fcs	14357
PchRScoC	A.fcs	10915
PchRScoC	A.fcs	9928
PchRScoC	A.fcs	5117
PchRScoC	A.fcs	9810
PchRScoC	A.fcs	6223
PchRScoC	A.fcs	4472
PchRScoC	A.fcs	5122
PchRScoC	A.fcs	1806
PchRScoC	A.fcs	5818
PchRScoC	A.fcs	9202
PchRScoC	A.fcs	12201
PchRScoC	A.fcs	4763
PchRScoC	A.fcs	1219
PchRScoC	A.fcs	7259
PchRScoC	A.fcs	8971
PchRScoC	A.fcs	10081
PchRScoC	A.fcs	8317
PchRScoC	A.fcs	5963
PchRScoC	A.fcs	5178
PchRScoC	A.fcs	5256
PchRScoC	A.fcs	8726
PchRScoC	A.fcs	5801
PchRScoC	A.fcs	3441
PchRScoC	A.fcs	3071
PchRScoC	A.fcs	4186
PchRScoC	A.fcs	5090
PchRScoC	A.fcs	7900
PchRScoC	A.fcs	9134
PchRScoC	A.fcs	6992
PchRScoC	A.fcs	79
PchRScoC	A.fcs	19591
PchRScoC	A.fcs	3408
PchRScoC	A.fcs	5285
PchRScoC	A.fcs	7267
PchRScoC	A.fcs	9356
PchRScoC	A.fcs	6740
PchRScoC	A.fcs	4447
PchRScoC	A.fcs	1284
PchRScoC	A.fcs	3176
PchRScoC	A.fcs	17425
PchRScoC	A.fcs	12155
PchRScoC	A.fcs	15042
PchRScoC	A.fcs	3049
PchRScoC	A.fcs	4411
PchRScoC	A.fcs	5002
PchRScoC	A.fcs	7692
PchRScoC	A.fcs	30069
PchRScoC	A.fcs	18482
PchRScoC	A.fcs	10286
PchRScoC	A.fcs	12703
PchRScoC	A.fcs	5802
PchRScoC	A.fcs	3532
PchRScoC	A.fcs	19051
PchRScoC	A.fcs	57
PchRScoC	A.fcs	12941
PchRScoC	A.fcs	5156
PchRScoC	A.fcs	7704
PchRScoC	A.fcs	2357
PchRScoC	A.fcs	9171
PchRScoC	A.fcs	5467
PchRScoC	A.fcs	6168
PchRScoC	A.fcs	6871
PchRScoC	A.fcs	5482
PchRScoC	A.fcs	10719
PchRScoC	A.fcs	11910
PchRScoC	A.fcs	5804
PchRScoC	A.fcs	6426
PchRScoC	A.fcs	7370
PchRScoC	A.fcs	5395
PchRScoC	A.fcs	3212
PchRScoC	A.fcs	3491
PchRScoC	A.fcs	5778
PchRScoC	A.fcs	11949
PchRScoC	A.fcs	6038
PchRScoC	A.fcs	3725
PchRScoC	A.fcs	4257
PchRScoC	A.fcs	7998
PchRScoC	A.fcs	4215
PchRScoC	A.fcs	8490
PchRScoC	A.fcs	9668
PchRScoC	A.fcs	691
PchRScoC	A.fcs	1536
PchRScoC	A.fcs	11137
PchRScoC	A.fcs	4711
PchRScoC	A.fcs	4211
PchRScoC	A.fcs	3573
PchRScoC	A.fcs	7523
PchRScoC	A.fcs	3349
PchRScoC	A.fcs	11536
PchRScoC	A.fcs	5053
PchRScoC	A.fcs	2901
PchRScoC	A.fcs	19788
PchRScoC	A.fcs	7931
PchRScoC	A.fcs	4802
PchRScoC	A.fcs	5031
PchRScoC	A.fcs	12311
PchRScoC	A.fcs	8374
PchRScoC	A.fcs	3869
PchRScoC	A.fcs	7470
PchRScoC	A.fcs	16276
PchRScoC	A.fcs	9076
PchRScoC	A.fcs	7339
PchRScoC	A.fcs	4618
PchRScoC	A.fcs	6902
PchRScoC	A.fcs	11729
PchRScoC	A.fcs	11786
PchRScoC	A.fcs	18135
PchRScoC	A.fcs	7773
PchRScoC	A.fcs	5338
PchRScoC	A.fcs	5089
PchRScoC	A.fcs	15046
PchRScoC	A.fcs	9266
PchRScoC	A.fcs	10155
PchRScoC	A.fcs	1127
PchRScoC	A.fcs	3133
PchRScoC	A.fcs	5408
PchRScoC	A.fcs	9003
PchRScoC	A.fcs	15612
PchRScoC	A.fcs	2769
PchRScoC	A.fcs	37145
PchRScoC	A.fcs	45
PchRScoC	A.fcs	85329
PchRScoC	A.fcs	4513
PchRScoC	A.fcs	8716
PchRScoC	A.fcs	12745
PchRScoC	A.fcs	15928
PchRScoC	A.fcs	7055
PchRScoC	A.fcs	4671
PchRScoC	A.fcs	3474
PchRScoC	A.fcs	5493
PchRScoC	A.fcs	2705
PchRScoC	A.fcs	2115
PchRScoC	A.fcs	3795
PchRScoC	A.fcs	5716
PchRScoC	A.fcs	8745
PchRScoC	A.fcs	10759
PchRScoC	A.fcs	9875
PchRScoC	A.fcs	4366
PchRScoC	A.fcs	10604
PchRScoC	A.fcs	5496
PchRScoC	A.fcs	8224
PchRScoC	A.fcs	7317
PchRScoC	A.fcs	9786
PchRScoC	A.fcs	7665
PchRScoC	A.fcs	13641
PchRScoC	A.fcs	4291
PchRScoC	A.fcs	7921
PchRScoC	A.fcs	3056
PchRScoC	A.fcs	12835
PchRScoC	A.fcs	2861
PchRScoC	A.fcs	3153
PchRScoC	A.fcs	11637
PchRScoC	A.fcs	6068
PchRScoC	A.fcs	7555
PchRScoC	A.fcs	5913
PchRScoC	A.fcs	10674
PchRScoC	A.fcs	7978
PchRScoC	A.fcs	9131
PchRScoC	A.fcs	6384
PchRScoC	A.fcs	9985
PchRScoC	A.fcs	8050
PchRScoC	A.fcs	7940
PchRScoC	A.fcs	10308
PchRScoC	A.fcs	5115
PchRScoC	A.fcs	2987
PchRScoC	A.fcs	26892
PchRScoC	A.fcs	9148
PchRScoC	A.fcs	5425
PchRScoC	A.fcs	13547
PchRScoC	A.fcs	9087
PchRScoC	A.fcs	19223
PchRScoC	A.fcs	6331
PchRScoC	A.fcs	3546
PchRScoC	A.fcs	4096
PchRScoC	A.fcs	8591
PchRScoC	A.fcs	3980
PchRScoC	A.fcs	15681
PchRScoC	A.fcs	363
PchRScoC	A.fcs	18011
PchRScoC	A.fcs	3002
PchRScoC	A.fcs	7368
PchRScoC	A.fcs	12947
PchRScoC	A.fcs	8906
PchRScoC	A.fcs	15833
PchRScoC	A.fcs	8583
PchRScoC	A.fcs	3540
PchRScoC	A.fcs	7652
PchRScoC	A.fcs	21770
PchRScoC	A.fcs	9359
PchRScoC	A.fcs	5072
PchRScoC	A.fcs	6184
PchRScoC	A.fcs	12127
PchRScoC	A.fcs	14617
PchRScoC	A.fcs	6630
PchRScoC	A.fcs	10101
PchRScoC	A.fcs	9049
PchRScoC	A.fcs	6519
PchRScoC	A.fcs	8306
PchRScoC	A.fcs	6102
PchRScoC	A.fcs	5602
PchRScoC	A.fcs	9897
PchRScoC	A.fcs	5686
PchRScoC	A.fcs	5066
PchRScoC	A.fcs	13675
PchRScoC	A.fcs	7018
PchRScoC	A.fcs	5677
PchRScoC	A.fcs	7122
PchRScoC	A.fcs	3305
PchRScoC	A.fcs	8402
PchRScoC	A.fcs	5913
PchRScoC	A.fcs	5905
PchRScoC	A.fcs	5205
PchRScoC	A.fcs	7928
PchRScoC	A.fcs	8649
PchRScoC	A.fcs	6378
PchRScoC	A.fcs	6564
PchRScoC	A.fcs	5812
PchRScoC	A.fcs	6123
PchRScoC	A.fcs	4469
PchRScoC	A.fcs	19275
PchRScoC	A.fcs	12001
PchRScoC	A.fcs	5601
PchRScoC	A.fcs	7635
PchRScoC	A.fcs	3401
PchRScoC	A.fcs	6626
PchRScoC	A.fcs	3022
PchRScoC	A.fcs	3520
PchRScoC	A.fcs	10552
PchRScoC	A.fcs	12055
PchRScoC	A.fcs	16273
PchRScoC	A.fcs	41
PchRScoC	A.fcs	3012
PchRScoC	A.fcs	10205
PchRScoC	A.fcs	4802
PchRScoC	A.fcs	6504
PchRScoC	A.fcs	7819
PchRScoC	A.fcs	17074
PchRScoC	A.fcs	5108
PchRScoC	A.fcs	5722
PchRScoC	A.fcs	15164
PchRScoC	A.fcs	11105
PchRScoC	A.fcs	15703
PchRScoC	A.fcs	9973
PchRScoC	A.fcs	6630
PchRScoC	A.fcs	78776
PchRScoC	A.fcs	4520
PchRScoC	A.fcs	13938
PchRScoC	A.fcs	12829
PchRScoC	A.fcs	4517
PchRScoC	A.fcs	618
PchRScoC	A.fcs	3241
PchRScoC	A.fcs	8489
PchRScoC	A.fcs	11843
PchRScoC	A.fcs	1983
PchRScoC	A.fcs	6001
PchRScoC	A.fcs	4715
PchRScoC	A.fcs	5875
PchRScoC	A.fcs	4882
PchRScoC	A.fcs	8647
PchRScoC	A.fcs	11371
PchRScoC	A.fcs	4963
PchRScoC	A.fcs	3128
PchRScoC	A.fcs	7170
PchRScoC	A.fcs	10158
PchRScoC	A.fcs	14765
PchRScoC	A.fcs	1486
PchRScoC	A.fcs	8088
PchRScoC	A.fcs	7734
PchRScoC	A.fcs	13660
PchRScoC	A.fcs	6749
PchRScoC	A.fcs	10650
PchRScoC	A.fcs	34144
PchRScoC	A.fcs	8590
PchRScoC	A.fcs	9411
PchRScoC	A.fcs	5013
PchRScoC	A.fcs	2759
PchRScoC	A.fcs	9476
PchRScoC	A.fcs	22534
PchRScoC	A.fcs	13841
PchRScoC	A.fcs	6636
PchRScoC	A.fcs	3580
PchRScoC	A.fcs	3166
PchRScoC	A.fcs	4282
PchRScoC	A.fcs	7784
PchRScoC	A.fcs	12545
PchRScoC	A.fcs	10880
PchRScoC	A.fcs	10907
PchRScoC	A.fcs	19082
PchRScoC	A.fcs	6080
PchRScoC	A.fcs	1502
PchRScoC	A.fcs	11087
PchRScoC	A.fcs	8982
PchRScoC	A.fcs	8569
PchRScoC	A.fcs	4363
PchRScoC	A.fcs	2455
PchRScoC	A.fcs	6272
PchRScoC	A.fcs	8089
PchRScoC	A.fcs	595
PchRScoC	A.fcs	7083
PchRScoC	A.fcs	11438
PchRScoC	A.fcs	11603
PchRScoC	A.fcs	2050
PchRScoC	A.fcs	9333
PchRScoC	A.fcs	15528
PchRScoC	A.fcs	4659
PchRScoC	A.fcs	5574
PchRScoC	A.fcs	6966
PchRScoC	A.fcs	8786
PchRScoC	A.fcs	7587
PchRScoC	A.fcs	2023
PchRScoC	A.fcs	4662
PchRScoC	A.fcs	4576
PchRScoC	A.fcs	601
PchRScoC	A.fcs	5623
PchRScoC	A.fcs	8384
PchRScoC	A.fcs	13431
PchRScoC	A.fcs	10636
PchRScoC	A.fcs	6117
PchRScoC	A.fcs	6425
PchRScoC	A.fcs	1564
PchRScoC	A.fcs	3177
PchRScoC	A.fcs	10507
PchRScoC	A.fcs	3909
PchRScoC	A.fcs	9557
PchRScoC	A.fcs	6389
PchRScoC	A.fcs	6100
PchRScoC	A.fcs	23029
PchRScoC	A.fcs	4101
PchRScoC	A.fcs	8614
PchRScoC	A.fcs	3749
PchRScoC	A.fcs	5150
PchRScoC	A.fcs	16429
PchRScoC	A.fcs	5004
PchRScoC	A.fcs	3336
PchRScoC	A.fcs	6484
PchRScoC	A.fcs	4671
PchRScoC	A.fcs	3310
PchRScoC	A.fcs	1816
PchRScoC	A.fcs	6123
PchRScoC	A.fcs	6687
PchRScoC	A.fcs	11301
PchRScoC	A.fcs	6897
PchRScoC	A.fcs	13009
PchRScoC	A.fcs	58179
PchRScoC	A.fcs	5825
PchRScoC	A.fcs	7121
PchRScoC	A.fcs	15982
PchRScoC	A.fcs	1305
PchRScoC	A.fcs	18908
PchRScoC	A.fcs	3512
PchRScoC	A.fcs	7646
PchRScoC	A.fcs	4710
PchRScoC	A.fcs	16615
PchRScoC	A.fcs	36069
PchRScoC	A.fcs	10453
PchRScoC	A.fcs	4406
PchRScoC	A.fcs	9567
PchRScoC	A.fcs	11936
PchRScoC	A.fcs	10610
PchRScoC	A.fcs	2376
PchRScoC	A.fcs	447
PchRScoC	A.fcs	2236
PchRScoC	A.fcs	35239
PchRScoC	A.fcs	5464
PchRScoC	A.fcs	5546
PchRScoC	A.fcs	2788
PchRScoC	A.fcs	5569
PchRScoC	A.fcs	7851
PchRScoC	A.fcs	6590
PchRScoC	A.fcs	16541
PchRScoC	A.fcs	5759
PchRScoC	A.fcs	1772
PchRScoC	A.fcs	7772
PchRScoC	A.fcs	3366
PchRScoC	A.fcs	586
PchRScoC	A.fcs	7461
PchRScoC	A.fcs	8229
PchRScoC	A.fcs	6053
PchRScoC	A.fcs	3290
PchRScoC	A.fcs	13356
PchRScoC	A.fcs	10241
PchRScoC	A.fcs	7384
PchRScoC	A.fcs	3339
PchRScoC	A.fcs	11334
PchRScoC	A.fcs	14458
PchRScoC	A.fcs	9146
PchRScoC	A.fcs	6547
PchRScoC	A.fcs	5817
PchRScoC	A.fcs	5690
PchRScoC	A.fcs	11657
PchRScoC	A.fcs	16701
PchRScoC	A.fcs	4773
PchRScoC	A.fcs	11508
PchRScoC	A.fcs	8944
PchRScoC	A.fcs	8581
PchRScoC	A.fcs	3124
PchRScoC	A.fcs	10696
PchRScoC	A.fcs	11906
PchRScoC	A.fcs	94
PchRScoC	A.fcs	11019
PchRScoC	A.fcs	81029
PchRScoC	A.fcs	10677
PchRScoC	A.fcs	3408
PchRScoC	A.fcs	8612
PchRScoC	A.fcs	3824
PchRScoC	A.fcs	5164
PchRScoC	A.fcs	2046
PchRScoC	A.fcs	3291
PchRScoC	A.fcs	9614
PchRScoC	A.fcs	12836
PchRScoC	A.fcs	16650
PchRScoC	A.fcs	12912
PchRScoC	A.fcs	13513
PchRScoC	A.fcs	11041
PchRScoC	A.fcs	7987
PchRScoC	A.fcs	45614
PchRScoC	A.fcs	7610
PchRScoC	A.fcs	4878
PchRScoC	A.fcs	7701
PchRScoC	A.fcs	3889
PchRScoC	A.fcs	22927
PchRScoC	A.fcs	13035
PchRScoC	A.fcs	1994
PchRScoC	A.fcs	158
PchRScoC	A.fcs	8313
PchRScoC	A.fcs	15676
PchRScoC	A.fcs	6369
PchRScoC	A.fcs	4385
PchRScoC	A.fcs	4331
PchRScoC	A.fcs	1819
PchRScoC	A.fcs	4324
PchRScoC	A.fcs	4288
PchRScoC	A.fcs	24451
PchRScoC	A.fcs	14864
PchRScoC	A.fcs	6639
PchRScoC	A.fcs	8490
PchRScoC	A.fcs	6413
PchRScoC	A.fcs	7230
PchRScoC	A.fcs	5216
PchRScoC	A.fcs	622
PchRScoC	A.fcs	8369
PchRScoC	A.fcs	11439
PchRScoC	A.fcs	3786
PchRScoC	A.fcs	2424
PchRScoC	A.fcs	47402
PchRScoC	A.fcs	3858
PchRScoC	A.fcs	13341
PchRScoC	A.fcs	4943
PchRScoC	A.fcs	8103
PchRScoC	A.fcs	6612
PchRScoC	A.fcs	9521
PchRScoC	A.fcs	10628
PchRScoC	A.fcs	8267
PchRScoC	A.fcs	6119
PchRScoC	A.fcs	5472
PchRScoC	A.fcs	6439
PchRScoC	A.fcs	5951
PchRScoC	A.fcs	8323
PchRScoC	A.fcs	8975
PchRScoC	A.fcs	4097
PchRScoC	A.fcs	10666
PchRScoC	A.fcs	4728
PchRScoC	A.fcs	5151
PchRScoC	A.fcs	4130
PchRScoC	A.fcs	4402
PchRScoC	A.fcs	8443
PchRScoC	A.fcs	11102
PchRScoC	A.fcs	6609
PchRScoC	A.fcs	9102
PchRScoC	A.fcs	3389
PchRScoC	A.fcs	9275
PchRScoC	A.fcs	4753
PchRScoC	A.fcs	4688
PchRScoC	A.fcs	9396
PchRScoC	A.fcs	7228
PchRScoC	A.fcs	5898
PchRScoC	A.fcs	3880
PchRScoC	A.fcs	13582
PchRScoC	A.fcs	9577
PchRScoC	A.fcs	10190
PchRScoC	A.fcs	10218
PchRScoC	A.fcs	5477
PchRScoC	A.fcs	5039
PchRScoC	A.fcs	10139
PchRScoC	A.fcs	6634
PchRScoC	A.fcs	12916
PchRScoC	A.fcs	4908
PchRScoC	A.fcs	8919
PchRScoC	A.fcs	4995
PchRScoC	A.fcs	5382
PchRScoC	A.fcs	6592
PchRScoC	A.fcs	77590
PchRScoC	A.fcs	4931
PchRScoC	A.fcs	4480
PchRScoC	A.fcs	9359
PchRScoC	A.fcs	9340
PchRScoC	A.fcs	3726
PchRScoC	A.fcs	9836
PchRScoC	A.fcs	3993
PchRScoC	A.fcs	4559
PchRScoC	A.fcs	17134
PchRScoC	A.fcs	13337
PchRScoC	A.fcs	11025
PchRScoC	A.fcs	9433
PchRScoC	A.fcs	5467
PchRScoC	A.fcs	10790
PchRScoC	A.fcs	8752
PchRScoC	A.fcs	3658
PchRScoC	A.fcs	6119
PchRScoC	A.fcs	8652
PchRScoC	A.fcs	9384
PchRScoC	A.fcs	7307
PchRScoC	A.fcs	22722
PchRScoC	A.fcs	7372
PchRScoC	A.fcs	91097
PchRScoC	A.fcs	17083
PchRScoC	A.fcs	9362
PchRScoC	A.fcs	11562
PchRScoC	A.fcs	3387
PchRScoC	A.fcs	6156
PchRScoC	A.fcs	4946
PchRScoC	A.fcs	7405
PchRScoC	A.fcs	5734
PchRScoC	A.fcs	5605
PchRScoC	A.fcs	51000
PchRScoC	A.fcs	10497
PchRScoC	A.fcs	45801
PchRScoC	A.fcs	4252
PchRScoC	A.fcs	18533
PchRScoC	A.fcs	3030
PchRScoC	A.fcs	2398
PchRScoC	A.fcs	8364
PchRScoC	A.fcs	4170
PchRScoC	A.fcs	2454
PchRScoC	A.fcs	33643
PchRScoC	A.fcs	7607
PchRScoC	A.fcs	16048
PchRScoC	A.fcs	2793
PchRScoC	A.fcs	2940
PchRScoC	A.fcs	15466
PchRScoC	A.fcs	13337
PchRScoC	A.fcs	15360
PchRScoC	A.fcs	24543
PchRScoC	A.fcs	10625
PchRScoC	A.fcs	3698
PchRScoC	A.fcs	30030
PchRScoC	A.fcs	6185
PchRScoC	A.fcs	10518
PchRScoC	A.fcs	15577
PchRScoC	A.fcs	12488
PchRScoC	A.fcs	10641
PchRScoC	A.fcs	8393
PchRScoC	A.fcs	6850
PchRScoC	A.fcs	10135
PchRScoC	A.fcs	14232
PchRScoC	A.fcs	49050
PchRScoC	A.fcs	9081
PchRScoC	A.fcs	9570
PchRScoC	A.fcs	8871
PchRScoC	A.fcs	13199
PchRScoC	A.fcs	8681
PchRScoC	A.fcs	5022
PchRScoC	A.fcs	4684
PchRScoC	A.fcs	6079
PchRScoC	A.fcs	6810
PchRScoC	A.fcs	7905
PchRScoC	A.fcs	3972
PchRScoC	A.fcs	11099
PchRScoC	A.fcs	7716
PchRScoC	A.fcs	8147
PchRScoC	A.fcs	17716
PchRScoC	A.fcs	5696
PchRScoC	A.fcs	7312
PchRScoC	A.fcs	5733
PchRScoC	A.fcs	23236
PchRScoC	A.fcs	5749
PchRScoC	A.fcs	56935
PchRScoC	A.fcs	37348
PchRScoC	A.fcs	3861
PchRScoC	A.fcs	16660
PchRScoC	A.fcs	9991
PchRScoC	A.fcs	6020
PchRScoC	A.fcs	5943
PchRScoC	A.fcs	3770
PchRScoC	A.fcs	4288
PchRScoC	A.fcs	6047
PchRScoC	A.fcs	7453
PchRScoC	A.fcs	15009
PchRScoC	A.fcs	10796
PchRScoC	A.fcs	2555
PchRScoC	A.fcs	2193
PchRScoC	A.fcs	17846
PchRScoC	A.fcs	9615
PchRScoC	A.fcs	20030
PchRScoC	A.fcs	4265
PchRScoC	A.fcs	4950
PchRScoC	A.fcs	5710
PchRScoC	A.fcs	932
PchRScoC	A.fcs	54449
PchRScoC	A.fcs	34729
PchRScoC	A.fcs	7892
PchRScoC	A.fcs	7041
PchRScoC	A.fcs	2909
PchRScoC	A.fcs	6567
PchRScoC	A.fcs	23662
PchRScoC	A.fcs	11114
PchRScoC	A.fcs	5056
PchRScoC	A.fcs	9363
PchRScoC	A.fcs	2178
PchRScoC	A.fcs	3816
PchRScoC	A.fcs	167
PchRScoC	A.fcs	6136
PchRScoC	A.fcs	4024
PchRScoC	A.fcs	13557
PchRScoC	A.fcs	425
PchRScoC	A.fcs	2109
PchRScoC	A.fcs	4019
PchRScoC	A.fcs	9743
PchRScoC	A.fcs	7895
PchRScoC	A.fcs	4333
PchRScoC	A.fcs	15151
PchRScoC	A.fcs	8560
PchRScoC	A.fcs	6790
PchRScoC	A.fcs	5735
PchRScoC	A.fcs	5646
PchRScoC	A.fcs	1590
PchRScoC	A.fcs	6538
PchRScoC	A.fcs	7381
PchRScoC	A.fcs	9284
PchRScoC	A.fcs	22266
PchRScoC	A.fcs	6224
PchRScoC	A.fcs	18201
PchRScoC	A.fcs	5801
PchRScoC	A.fcs	12612
PchRScoC	A.fcs	5417
PchRScoC	A.fcs	14668
PchRScoC	A.fcs	5051
PchRScoC	A.fcs	905
PchRScoC	A.fcs	6529
PchRScoC	A.fcs	4961
PchRScoC	A.fcs	5467
PchRScoC	A.fcs	8453
PchRScoC	A.fcs	12650
PchRScoC	A.fcs	5728
PchRScoC	A.fcs	6928
PchRScoC	A.fcs	6255
PchRScoC	A.fcs	3832
PchRScoC	A.fcs	6824
PchRScoC	A.fcs	46033
PchRScoC	A.fcs	20245
PchRScoC	A.fcs	4723
PchRScoC	A.fcs	6416
PchRScoC	A.fcs	7439
PchRScoC	A.fcs	330
PchRScoC	A.fcs	8469
PchRScoC	A.fcs	6234
PchRScoC	A.fcs	16240
PchRScoC	A.fcs	4023
PchRScoC	A.fcs	4658
PchRScoC	A.fcs	5463
PchRScoC	A.fcs	3319
PchRScoC	A.fcs	5359
PchRScoC	A.fcs	862
PchRScoC	A.fcs	8636
PchRScoC	A.fcs	1994
PchRScoC	A.fcs	17396
PchRScoC	A.fcs	3484
PchRScoC	A.fcs	9423
PchRScoC	A.fcs	8524
PchRScoC	A.fcs	12119
PchRScoC	A.fcs	18089
PchRScoC	A.fcs	5931
PchRScoC	A.fcs	14323
PchRScoC	A.fcs	1408
PchRScoC	A.fcs	9094
PchRScoC	A.fcs	31522
PchRScoC	A.fcs	13354
PchRScoC	A.fcs	5569
PchRScoC	A.fcs	8383
PchRScoC	A.fcs	3879
PchRScoC	A.fcs	3793
PchRScoC	A.fcs	4174
PchRScoC	A.fcs	3710
PchRScoC	A.fcs	2215
PchRScoC	A.fcs	11620
PchRScoC	A.fcs	5943
PchRScoC	A.fcs	38531
PchRScoC	A.fcs	3825
PchRScoC	A.fcs	3985
PchRScoC	A.fcs	4833
PchRScoC	A.fcs	38794
PchRScoC	A.fcs	55508
PchRScoC	A.fcs	26028
PchRScoC	A.fcs	9796
PchRScoC	A.fcs	6446
PchRScoC	A.fcs	9783
PchRScoC	A.fcs	11560
PchRScoC	A.fcs	10264
PchRScoC	A.fcs	501
PchRScoC	A.fcs	1343
PchRScoC	A.fcs	4626
PchRScoC	A.fcs	7514
PchRScoC	A.fcs	8792
PchRScoC	A.fcs	6140
PchRScoC	A.fcs	6262
PchRScoC	A.fcs	31752
PchRScoC	A.fcs	658
PchRScoC	A.fcs	5744
PchRScoC	A.fcs	4248
PchRScoC	A.fcs	4524
PchRScoC	A.fcs	5887
PchRScoC	A.fcs	13144
PchRScoC	A.fcs	7490
PchRScoC	A.fcs	18413
PchRScoC	A.fcs	33557
PchRScoC	A.fcs	4143
PchRScoC	A.fcs	31283
PchRScoC	A.fcs	11866
PchRScoC	A.fcs	10205
PchRScoC	A.fcs	3829
PchRScoC	A.fcs	4147
PchRScoC	A.fcs	2689
PchRScoC	A.fcs	1471
PchRScoC	A.fcs	10679
PchRScoC	A.fcs	3279
PchRScoC	A.fcs	9717
PchRScoC	A.fcs	4676
PchRScoC	A.fcs	6598
PchRScoC	A.fcs	12958
PchRScoC	A.fcs	3715
PchRScoC	A.fcs	6109
PchRScoC	A.fcs	38036
PchRScoC	A.fcs	9186
PchRScoC	A.fcs	5486
PchRScoC	A.fcs	3953
PchRScoC	A.fcs	8651
PchRScoC	A.fcs	6831
PchRScoC	A.fcs	5135
PchRScoC	A.fcs	7777
PchRScoC	A.fcs	8689
PchRScoC	A.fcs	15004
PchRScoC	A.fcs	3425
PchRScoC	A.fcs	6917
PchRScoC	A.fcs	8757
PchRScoC	A.fcs	9098
PchRScoC	A.fcs	8287
PchRScoC	A.fcs	12871
PchRScoC	A.fcs	2771
PchRScoC	A.fcs	19948
PchRScoC	A.fcs	3285
PchRScoC	A.fcs	8676
PchRScoC	A.fcs	5811
PchRScoC	A.fcs	16184
PchRScoC	A.fcs	8475
PchRScoC	A.fcs	5541
PchRScoC	A.fcs	9124
PchRScoC	A.fcs	4676
PchRScoC	A.fcs	4582
PchRScoC	A.fcs	3160
PchRScoC	A.fcs	13518
PchRScoC	A.fcs	9068
PchRScoC	A.fcs	9664
PchRScoC	A.fcs	4759
PchRScoC	A.fcs	13221
PchRScoC	A.fcs	53939
PchRScoC	A.fcs	3657
PchRScoC	A.fcs	553
PchRScoC	A.fcs	4553
PchRScoC	A.fcs	4943
PchRScoC	A.fcs	34184
PchRScoC	A.fcs	6372
PchRScoC	A.fcs	7382
PchRScoC	A.fcs	5335
PchRScoC	A.fcs	4136
PchRScoC	A.fcs	1195
PchRScoC	A.fcs	4615
PchRScoC	A.fcs	20266
PchRScoC	A.fcs	31618
PchRScoC	A.fcs	5136
PchRScoC	A.fcs	5038
PchRScoC	A.fcs	8164
PchRScoC	A.fcs	7763
PchRScoC	A.fcs	3031
PchRScoC	A.fcs	15003
PchRScoC	A.fcs	31478
PchRScoC	A.fcs	4540
PchRScoC	A.fcs	4419
PchRScoC	A.fcs	5811
PchRScoC	A.fcs	17522
PchRScoC	A.fcs	7239
PchRScoC	A.fcs	4309
PchRScoC	A.fcs	6583
PchRScoC	A.fcs	2497
PchRScoC	A.fcs	8679
PchRScoC	A.fcs	12380
PchRScoC	A.fcs	16649
PchRScoC	A.fcs	7005
PchRScoC	A.fcs	3295
PchRScoC	A.fcs	10422
PchRScoC	A.fcs	4856
PchRScoC	A.fcs	13324
PchRScoC	A.fcs	91965
PchRScoC	A.fcs	5387
PchRScoC	A.fcs	7702
PchRScoC	A.fcs	6303
PchRScoC	A.fcs	2791
PchRScoC	A.fcs	17052
PchRScoC	A.fcs	60586
PchRScoC	A.fcs	4901
PchRScoC	A.fcs	4436
PchRScoC	A.fcs	9567
PchRScoC	A.fcs	9575
PchRScoC	A.fcs	5632
PchRScoC	A.fcs	5202
PchRScoC	A.fcs	4199
PchRScoC	A.fcs	5979
PchRScoC	A.fcs	4607
PchRScoC	A.fcs	6360
PchRScoC	A.fcs	5006
PchRScoC	A.fcs	7997
PchRScoC	A.fcs	9511
PchRScoC	A.fcs	3402
PchRScoC	A.fcs	12960
PchRScoC	A.fcs	13656
PchRScoC	A.fcs	7605
PchRScoC	A.fcs	10273
PchRScoC	A.fcs	7638
PchRScoC	A.fcs	17309
PchRScoC	A.fcs	9957
PchRScoC	A.fcs	4624
PchRScoC	A.fcs	7406
PchRScoC	A.fcs	13814
PchRScoC	A.fcs	7413
PchRScoC	A.fcs	4667
PchRScoC	A.fcs	8333
PchRScoC	A.fcs	6296
PchRScoC	A.fcs	23336
PchRScoC	A.fcs	3692
PchRScoC	A.fcs	5269
PchRScoC	A.fcs	2193
PchRScoC	A.fcs	10444
PchRScoC	A.fcs	7865
PchRScoC	A.fcs	9878
PchRScoC	A.fcs	3884
PchRScoC	A.fcs	11210
PchRScoC	A.fcs	4003
PchRScoC	A.fcs	1751
PchRScoC	A.fcs	5688
PchRScoC	A.fcs	3166
PchRScoC	A.fcs	178
PchRScoC	A.fcs	6118
PchRScoC	A.fcs	28280
PchRScoC	A.fcs	3511
PchRScoC	A.fcs	63795
PchRScoC	A.fcs	27820
PchRScoC	A.fcs	10633
PchRScoC	A.fcs	4611
PchRScoC	A.fcs	7907
PchRScoC	A.fcs	7711
PchRScoC	A.fcs	5921
PchRScoC	A.fcs	3857
PchRScoC	A.fcs	6648
PchRScoC	A.fcs	5824
PchRScoC	A.fcs	53568
PchRScoC	A.fcs	3773
PchRScoC	A.fcs	3815
PchRScoC	A.fcs	12396
PchRScoC	A.fcs	7563
PchRScoC	A.fcs	4925
PchRScoC	A.fcs	3121
PchRScoC	A.fcs	6340
PchRScoC	A.fcs	3298
PchRScoC	A.fcs	11726
PchRScoC	A.fcs	10895
PchRScoC	A.fcs	4064
PchRScoC	A.fcs	5443
PchRScoC	A.fcs	10252
PchRScoC	A.fcs	3817
PchRScoC	A.fcs	8416
PchRScoC	A.fcs	7199
PchRScoC	A.fcs	4259
PchRScoC	A.fcs	3759
PchRScoC	A.fcs	11575
PchRScoC	A.fcs	4361
PchRScoC	A.fcs	6748
PchRScoC	A.fcs	3429
PchRScoC	A.fcs	6611
PchRScoC	A.fcs	5780
PchRScoC	A.fcs	8729
PchRScoC	A.fcs	10306
PchRScoC	A.fcs	3194
PchRScoC	A.fcs	6248
PchRScoC	A.fcs	9194
PchRScoC	A.fcs	10647
PchRScoC	A.fcs	9723
PchRScoC	A.fcs	2933
PchRScoC	A.fcs	3457
PchRScoC	A.fcs	11563
PchRScoC	A.fcs	18817
PchRScoC	A.fcs	4857
PchRScoC	A.fcs	8291
PchRScoC	A.fcs	10471
PchRScoC	A.fcs	6586
PchRScoC	A.fcs	6515
PchRScoC	A.fcs	12961
PchRScoC	A.fcs	5572
PchRScoC	A.fcs	12075
PchRScoC	A.fcs	3270
PchRScoC	A.fcs	4876
PchRScoC	A.fcs	7104
PchRScoC	A.fcs	9360
PchRScoC	A.fcs	17019
PchRScoC	A.fcs	6906
PchRScoC	A.fcs	8375
PchRScoC	A.fcs	4717
PchRScoC	A.fcs	11680
PchRScoC	A.fcs	3098
PchRScoC	A.fcs	16078
PchRScoC	A.fcs	8998
PchRScoC	A.fcs	5136
PchRScoC	A.fcs	25574
PchRScoC	A.fcs	16270
PchRScoC	A.fcs	12030
PchRScoC	A.fcs	8800
PchRScoC	A.fcs	4297
PchRScoC	A.fcs	6043
PchRScoC	A.fcs	8499
PchRScoC	A.fcs	5284
PchRScoC	A.fcs	1975
PchRScoC	A.fcs	2372
PchRScoC	A.fcs	6121
PchRScoC	A.fcs	4419
PchRScoC	A.fcs	9104
PchRScoC	A.fcs	3356
PchRScoC	A.fcs	7120
PchRScoC	A.fcs	886
PchRScoC	A.fcs	7487
PchRScoC	A.fcs	3148
PchRScoC	A.fcs	5985
PchRScoC	A.fcs	11147
PchRScoC	A.fcs	11182
PchRScoC	A.fcs	85773
PchRScoC	A.fcs	15355
PchRScoC	A.fcs	15258
PchRScoC	A.fcs	11270
PchRScoC	A.fcs	16508
PchRScoC	A.fcs	4167
PchRScoC	A.fcs	4041
PchRScoC	A.fcs	3918
PchRScoC	A.fcs	10790
PchRScoC	A.fcs	8449
PchRScoC	A.fcs	2428
PchRScoC	A.fcs	26474
PchRScoC	A.fcs	7927
PchRScoC	A.fcs	7317
PchRScoC	A.fcs	7681
PchRScoC	A.fcs	7524
PchRScoC	A.fcs	9050
PchRScoC	A.fcs	1429
PchRScoC	A.fcs	6932
PchRScoC	A.fcs	8493
PchRScoC	A.fcs	10042
PchRScoC	A.fcs	3168
PchRScoC	A.fcs	31421
PchRScoC	A.fcs	10928
PchRScoC	A.fcs	3366
PchRScoC	A.fcs	3154
PchRScoC	A.fcs	8530
PchRScoC	A.fcs	3419
PchRScoC	A.fcs	6140
PchRScoC	A.fcs	4916
PchRScoC	A.fcs	13873
PchRScoC	A.fcs	4606
PchRScoC	A.fcs	11893
PchRScoC	A.fcs	7593
PchRScoC	A.fcs	5216
PchRScoC	A.fcs	9032
PchRScoC	A.fcs	7868
PchRScoC	A.fcs	4849
PchRScoC	A.fcs	6451
PchRScoC	A.fcs	7139
PchRScoC	A.fcs	52043
PchRScoC	A.fcs	10775
PchRScoC	A.fcs	16920
PchRScoC	A.fcs	15320
PchRScoC	A.fcs	9760
PchRScoC	A.fcs	8746
PchRScoC	A.fcs	7344
PchRScoC	A.fcs	9375
PchRScoC	A.fcs	6604
PchRScoC	A.fcs	3441
PchRScoC	A.fcs	6430
PchRScoC	A.fcs	4614
PchRScoC	A.fcs	7002
PchRScoC	A.fcs	2936
PchRScoC	A.fcs	7104
PchRScoC	A.fcs	7343
PchRScoC	A.fcs	6231
PchRScoC	A.fcs	2588
PchRScoC	A.fcs	9743
PchRScoC	A.fcs	6605
PchRScoC	A.fcs	4143
PchRScoC	A.fcs	455
PchRScoC	A.fcs	7220
PchRScoC	A.fcs	5840
PchRScoC	A.fcs	413
PchRScoC	A.fcs	374
PchRScoC	A.fcs	8823
PchRScoC	A.fcs	12822
PchRScoC	A.fcs	471
PchRScoC	A.fcs	9870
PchRScoC	A.fcs	3944
PchRScoC	A.fcs	6021
PchRScoC	A.fcs	11030
PchRScoC	A.fcs	14695
PchRScoC	A.fcs	10875
PchRScoC	A.fcs	222
PchRScoC	A.fcs	16440
PchRScoC	A.fcs	5623
PchRScoC	A.fcs	49155
PchRScoC	A.fcs	11976
PchRScoC	A.fcs	5752
PchRScoC	A.fcs	10187
PchRScoC	A.fcs	9079
PchRScoC	A.fcs	4081
PchRScoC	A.fcs	16190
PchRScoC	A.fcs	8353
PchRScoC	A.fcs	10382
PchRScoC	A.fcs	16379
PchRScoC	A.fcs	12151
PchRScoC	A.fcs	10826
PchRScoC	A.fcs	6776
PchRScoC	A.fcs	5708
PchRScoC	A.fcs	7503
PchRScoC	A.fcs	3711
PchRScoC	A.fcs	4186
PchRScoC	A.fcs	3267
PchRScoC	A.fcs	5406
PchRScoC	A.fcs	11110
PchRScoC	A.fcs	4524
PchRScoC	A.fcs	6908
PchRScoC	A.fcs	17815
PchRScoC	A.fcs	7160
PchRScoC	A.fcs	12587
PchRScoC	A.fcs	3498
PchRScoC	A.fcs	6530
PchRScoC	A.fcs	4566
PchRScoC	A.fcs	3786
PchRScoC	A.fcs	12978
PchRScoC	A.fcs	5327
PchRScoC	A.fcs	7093
PchRScoC	A.fcs	7776
PchRScoC	A.fcs	5104
PchRScoC	A.fcs	7851
PchRScoC	A.fcs	12802
PchRScoC	A.fcs	12112
PchRScoC	A.fcs	11176
PchRScoC	A.fcs	45248
PchRScoC	A.fcs	49682
PchRScoC	A.fcs	4096
PchRScoC	A.fcs	7228
PchRScoC	A.fcs	5967
PchRScoC	A.fcs	10402
PchRScoC	A.fcs	14021
PchRScoC	A.fcs	6871
PchRScoC	A.fcs	18705
PchRScoC	A.fcs	5158
PchRScoC	A.fcs	4051
PchRScoC	A.fcs	5894
PchRScoC	A.fcs	10252
PchRScoC	A.fcs	7310
PchRScoC	A.fcs	13437
PchRScoC	A.fcs	9975
PchRScoC	A.fcs	8056
PchRScoC	A.fcs	5213
PchRScoC	A.fcs	7093
PchRScoC	A.fcs	18869
PchRScoC	A.fcs	15308
PchRScoC	A.fcs	4177
PchRScoC	A.fcs	15243
PchRScoC	A.fcs	9620
PchRScoC	A.fcs	10462
PchRScoC	A.fcs	13898
PchRScoC	A.fcs	8253
PchRScoC	A.fcs	8081
PchRScoC	A.fcs	4909
PchRScoC	A.fcs	6314
PchRScoC	A.fcs	37663
PchRScoC	A.fcs	12659
PchRScoC	A.fcs	8593
PchRScoC	A.fcs	12882
PchRScoC	A.fcs	5297
PchRScoC	A.fcs	11057
PchRScoC	A.fcs	24559
PchRScoC	A.fcs	5935
PchRScoC	A.fcs	41165
PchRScoC	A.fcs	5417
PchRScoC	A.fcs	4991
PchRScoC	A.fcs	11524
PchRScoC	A.fcs	7473
PchRScoC	A.fcs	4334
PchRScoC	A.fcs	10770
PchRScoC	A.fcs	93637
PchRScoC	A.fcs	11634
PchRScoC	A.fcs	4656
PchRScoC	A.fcs	693
PchRScoC	A.fcs	3986
PchRScoC	A.fcs	6906
PchRScoC	A.fcs	11816
PchRScoC	A.fcs	392
PchRScoC	A.fcs	7594
PchRScoC	A.fcs	9700
PchRScoC	A.fcs	4921
PchRScoC	A.fcs	2902
PchRScoC	A.fcs	6299
PchRScoC	A.fcs	2589
PchRScoC	A.fcs	2071
PchRScoC	A.fcs	4854
PchRScoC	A.fcs	3091
PchRScoC	A.fcs	6064
PchRScoC	A.fcs	7625
PchRScoC	A.fcs	6560
PchRScoC	A.fcs	9439
PchRScoC	A.fcs	9446
PchRScoC	A.fcs	2030
PchRScoC	A.fcs	6044
PchRScoC	A.fcs	15386
PchRScoC	A.fcs	10693
PchRScoC	A.fcs	17517
PchRScoC	A.fcs	7926
PchRScoC	A.fcs	4643
PchRScoC	A.fcs	6273
PchRScoC	A.fcs	18346
PchRScoC	A.fcs	3577
PchRScoC	A.fcs	3762
PchRScoC	A.fcs	7539
PchRScoC	A.fcs	11090
PchRScoC	A.fcs	14120
PchRScoC	A.fcs	2874
PchRScoC	A.fcs	6834
PchRScoC	A.fcs	4241
PchRScoC	A.fcs	4587
PchRScoC	A.fcs	4330
PchRScoC	A.fcs	10419
PchRScoC	A.fcs	6828
PchRScoC	A.fcs	15515
PchRScoC	A.fcs	9254
PchRScoC	A.fcs	17003
PchRScoC	A.fcs	6361
PchRScoC	A.fcs	7276
PchRScoC	A.fcs	5475
PchRScoC	A.fcs	3921
PchRScoC	A.fcs	12338
PchRScoC	A.fcs	16025
PchRScoC	A.fcs	4702
PchRScoC	A.fcs	9013
PchRScoC	A.fcs	7773
PchRScoC	A.fcs	7314
PchRScoC	A.fcs	21699
PchRScoC	A.fcs	12063
PchRScoC	A.fcs	6717
PchRScoC	A.fcs	15522
PchRScoC	A.fcs	9971
PchRScoC	A.fcs	9973
PchRScoC	A.fcs	10484
PchRScoC	A.fcs	16879
PchRScoC	A.fcs	6093
PchRScoC	A.fcs	12993
PchRScoC	A.fcs	10413
PchRScoC	A.fcs	15739
PchRScoC	A.fcs	7744
PchRScoC	A.fcs	15970
PchRScoC	A.fcs	8933
PchRScoC	A.fcs	6527
PchRScoC	A.fcs	14383
PchRScoC	A.fcs	3505
PchRScoC	A.fcs	6057
PchRScoC	A.fcs	9461
PchRScoC	A.fcs	5976
PchRScoC	A.fcs	14325
PchRScoC	A.fcs	6366
PchRScoC	A.fcs	6466
PchRScoC	A.fcs	8004
PchRScoC	A.fcs	6009
PchRScoC	A.fcs	6649
PchRScoC	A.fcs	6602
PchRScoC	A.fcs	2567
PchRScoC	A.fcs	6185
PchRScoC	A.fcs	34926
PchRScoC	A.fcs	18672
PchRScoC	A.fcs	11543
PchRScoC	A.fcs	6270
PchRScoC	A.fcs	9984
PchRScoC	A.fcs	7139
PchRScoC	A.fcs	1516
PchRScoC	A.fcs	22424
PchRScoC	A.fcs	12839
PchRScoC	A.fcs	6821
PchRScoC	A.fcs	2412
PchRScoC	A.fcs	6820
PchRScoC	A.fcs	11853
PchRScoC	A.fcs	6502
PchRScoC	A.fcs	13817
PchRScoC	A.fcs	6901
PchRScoC	A.fcs	10986
PchRScoC	A.fcs	6713
PchRScoC	A.fcs	4693
PchRScoC	A.fcs	8431
PchRScoC	A.fcs	6878
PchRScoC	A.fcs	7704
PchRScoC	A.fcs	209
PchRScoC	A.fcs	19490
PchRScoC	A.fcs	13203
PchRScoC	A.fcs	10823
PchRScoC	A.fcs	7439
PchRScoC	A.fcs	7048
PchRScoC	A.fcs	11532
PchRScoC	A.fcs	5543
PchRScoC	A.fcs	6795
PchRScoC	A.fcs	8644
PchRScoC	A.fcs	18444
PchRScoC	A.fcs	10748
PchRScoC	A.fcs	6646
PchRScoC	A.fcs	4819
PchRScoC	A.fcs	7259
PchRScoC	A.fcs	7618
PchRScoC	A.fcs	3785
PchRScoC	A.fcs	1715
PchRScoC	A.fcs	5783
PchRScoC	A.fcs	8747
PchRScoC	A.fcs	20810
PchRScoC	A.fcs	3954
PchRScoC	A.fcs	11453
PchRScoC	A.fcs	7896
PchRScoC	A.fcs	12774
PchRScoC	A.fcs	22571
PchRScoC	A.fcs	7601
PchRScoC	A.fcs	12914
PchRScoC	A.fcs	16884
PchRScoC	A.fcs	5889
PchRScoC	A.fcs	6223
PchRScoC	A.fcs	7227
PchRScoC	A.fcs	81654
PchRScoC	A.fcs	6809
PchRScoC	A.fcs	1771
PchRScoC	A.fcs	10052
PchRScoC	A.fcs	4126
PchRScoC	A.fcs	4922
PchRScoC	A.fcs	2806
PchRScoC	A.fcs	9759
PchRScoC	A.fcs	6562
PchRScoC	A.fcs	10289
PchRScoC	A.fcs	13876
PchRScoC	A.fcs	6884
PchRScoC	A.fcs	9300
PchRScoC	A.fcs	14792
PchRScoC	A.fcs	8216
PchRScoC	A.fcs	6108
PchRScoC	A.fcs	6927
PchRScoC	A.fcs	6803
PchRScoC	A.fcs	12610
PchRScoC	A.fcs	11879
PchRScoC	A.fcs	10733
PchRScoC	A.fcs	3327
PchRScoC	A.fcs	10937
PchRScoC	A.fcs	4755
PchRScoC	A.fcs	4433
PchRScoC	A.fcs	7904
PchRScoC	A.fcs	16522
PchRScoC	A.fcs	1878
PchRScoC	A.fcs	3456
PchRScoC	A.fcs	1830
PchRScoC	A.fcs	4835
PchRScoC	A.fcs	12929
PchRScoC	A.fcs	9573
PchRScoC	A.fcs	10252
PchRScoC	A.fcs	466
PchRScoC	A.fcs	4937
PchRScoC	A.fcs	17089
PchRScoC	A.fcs	88133
PchRScoC	A.fcs	5281
PchRScoC	A.fcs	9370
PchRScoC	A.fcs	13156
PchRScoC	A.fcs	15189
PchRScoC	A.fcs	4852
PchRScoC	A.fcs	5663
PchRScoC	A.fcs	16597
PchRScoC	A.fcs	7997
PchRScoC	A.fcs	13684
PchRScoC	A.fcs	8260
PchRScoC	A.fcs	8674
PchRScoC	A.fcs	6713
PchRScoC	A.fcs	9577
PchRScoC	A.fcs	3211
PchRScoC	A.fcs	4579
PchRScoC	A.fcs	7055
PchRScoC	A.fcs	11588
PchRScoC	A.fcs	4261
PchRScoC	A.fcs	8708
PchRScoC	A.fcs	8964
PchRScoC	A.fcs	7031
PchRScoC	A.fcs	3889
PchRScoC	A.fcs	5585
PchRScoC	A.fcs	11251
PchRScoC	A.fcs	200
PchRScoC	A.fcs	4340
PchRScoC	A.fcs	4701
PchRScoC	A.fcs	15414
PchRScoC	A.fcs	7621
PchRScoC	A.fcs	4704
PchRScoC	A.fcs	3652
PchRScoC	A.fcs	5360
PchRScoC	A.fcs	5400
PchRScoC	A.fcs	6486
PchRScoC	A.fcs	6264
PchRScoC	A.fcs	6103
PchRScoC	A.fcs	13603
PchRScoC	A.fcs	7425
PchRScoC	A.fcs	5106
PchRScoC	A.fcs	8479
PchRScoC	A.fcs	7871
PchRScoC	A.fcs	8693
PchRScoC	A.fcs	7550
PchRScoC	A.fcs	3456
PchRScoC	A.fcs	4920
PchRScoC	A.fcs	37499
PchRScoC	A.fcs	7436
PchRScoC	A.fcs	4179
PchRScoC	A.fcs	2741
PchRScoC	A.fcs	10044
PchRScoC	A.fcs	7109
PchRScoC	A.fcs	6638
PchRScoC	A.fcs	6110
PchRScoC	A.fcs	31947
PchRScoC	A.fcs	5564
PchRScoC	A.fcs	4441
PchRScoC	A.fcs	1513
PchRScoC	A.fcs	4906
PchRScoC	A.fcs	24866
PchRScoC	A.fcs	10737
PchRScoC	A.fcs	10649
PchRScoC	A.fcs	1786
PchRScoC	A.fcs	7753
PchRScoC	A.fcs	11221
PchRScoC	A.fcs	11833
PchRScoC	A.fcs	4600
PchRScoC	A.fcs	3335
PchRScoC	A.fcs	6330
PchRScoC	A.fcs	3723
PchRScoC	A.fcs	10017
PchRScoC	A.fcs	5770
PchRScoC	A.fcs	2969
PchRScoC	A.fcs	13824
PchRScoC	A.fcs	10351
PchRScoC	A.fcs	20550
PchRScoC	A.fcs	6690
PchRScoC	A.fcs	12131
PchRScoC	A.fcs	2001
PchRScoC	A.fcs	8767
PchRScoC	A.fcs	14649
PchRScoC	A.fcs	10014
PchRScoC	A.fcs	5167
PchRScoC	A.fcs	5525
PchRScoC	A.fcs	11254
PchRScoC	A.fcs	423
PchRScoC	A.fcs	7094
PchRScoC	A.fcs	4759
PchRScoC	A.fcs	10737
PchRScoC	A.fcs	5985
PchRScoC	A.fcs	5638
PchRScoC	A.fcs	7919
PchRScoC	A.fcs	8809
PchRScoC	A.fcs	13126
PchRScoC	A.fcs	6988
PchRScoC	A.fcs	6520
PchRScoC	A.fcs	3451
PchRScoC	A.fcs	15507
PchRScoC	A.fcs	5435
PchRScoC	A.fcs	10931
[truncated: 244,112+ more rows]
