# Supplementary material for: Two distinct regulatory systems control pulcherrimin biosynthesis in Bacillus subtilis
Source: PLoS Genet. 2024 May 16;20(5):e1011283. doi: 10.1371/journal.pgen.1011283 (PMC11135676; doi:10.1371/journal.pgen.1011283)
Supplement: S1 Data — (ZIP) [file pgen.1011283.s009.zip › Underlying_Data/Figure4A/Numerical_Data_Fig4A_PchRAbrB.xlsx]

## Sheet: Sheet1
Strain	Replicate	BL1.H
PchRAbrB	A.fcs	21450
PchRAbrB	A.fcs	25889
PchRAbrB	A.fcs	13334
PchRAbrB	A.fcs	12927
PchRAbrB	A.fcs	33329
PchRAbrB	A.fcs	21921
PchRAbrB	A.fcs	29637
PchRAbrB	A.fcs	24837
PchRAbrB	A.fcs	27916
PchRAbrB	A.fcs	17856
PchRAbrB	A.fcs	37194
PchRAbrB	A.fcs	19543
PchRAbrB	A.fcs	13918
PchRAbrB	A.fcs	35205
PchRAbrB	A.fcs	25827
PchRAbrB	A.fcs	16530
PchRAbrB	A.fcs	6805
PchRAbrB	A.fcs	20140
PchRAbrB	A.fcs	41477
PchRAbrB	A.fcs	17773
PchRAbrB	A.fcs	27360
PchRAbrB	A.fcs	23939
PchRAbrB	A.fcs	13133
PchRAbrB	A.fcs	25153
PchRAbrB	A.fcs	24008
PchRAbrB	A.fcs	45616
PchRAbrB	A.fcs	18563
PchRAbrB	A.fcs	29801
PchRAbrB	A.fcs	15412
PchRAbrB	A.fcs	12565
PchRAbrB	A.fcs	14348
PchRAbrB	A.fcs	27448
PchRAbrB	A.fcs	25259
PchRAbrB	A.fcs	16761
PchRAbrB	A.fcs	11524
PchRAbrB	A.fcs	33130
PchRAbrB	A.fcs	15084
PchRAbrB	A.fcs	14182
PchRAbrB	A.fcs	15698
PchRAbrB	A.fcs	14123
PchRAbrB	A.fcs	31770
PchRAbrB	A.fcs	11329
PchRAbrB	A.fcs	14692
PchRAbrB	A.fcs	32073
PchRAbrB	A.fcs	17005
PchRAbrB	A.fcs	24771
PchRAbrB	A.fcs	35512
PchRAbrB	A.fcs	15907
PchRAbrB	A.fcs	17803
PchRAbrB	A.fcs	12158
PchRAbrB	A.fcs	15156
PchRAbrB	A.fcs	14607
PchRAbrB	A.fcs	7259
PchRAbrB	A.fcs	16855
PchRAbrB	A.fcs	25494
PchRAbrB	A.fcs	1607
PchRAbrB	A.fcs	22738
PchRAbrB	A.fcs	17325
PchRAbrB	A.fcs	14025
PchRAbrB	A.fcs	15773
PchRAbrB	A.fcs	12157
PchRAbrB	A.fcs	14736
PchRAbrB	A.fcs	25240
PchRAbrB	A.fcs	29626
PchRAbrB	A.fcs	21161
PchRAbrB	A.fcs	12202
PchRAbrB	A.fcs	13552
PchRAbrB	A.fcs	19966
PchRAbrB	A.fcs	14288
PchRAbrB	A.fcs	35378
PchRAbrB	A.fcs	10819
PchRAbrB	A.fcs	12188
PchRAbrB	A.fcs	10533
PchRAbrB	A.fcs	11171
PchRAbrB	A.fcs	13291
PchRAbrB	A.fcs	30307
PchRAbrB	A.fcs	41619
PchRAbrB	A.fcs	17755
PchRAbrB	A.fcs	18094
PchRAbrB	A.fcs	24989
PchRAbrB	A.fcs	14273
PchRAbrB	A.fcs	14786
PchRAbrB	A.fcs	31635
PchRAbrB	A.fcs	22656
PchRAbrB	A.fcs	19543
PchRAbrB	A.fcs	7688
PchRAbrB	A.fcs	20288
PchRAbrB	A.fcs	25236
PchRAbrB	A.fcs	12104
PchRAbrB	A.fcs	17033
PchRAbrB	A.fcs	28825
PchRAbrB	A.fcs	14689
PchRAbrB	A.fcs	31839
PchRAbrB	A.fcs	15236
PchRAbrB	A.fcs	34615
PchRAbrB	A.fcs	18998
PchRAbrB	A.fcs	11151
PchRAbrB	A.fcs	20130
PchRAbrB	A.fcs	33016
PchRAbrB	A.fcs	28371
PchRAbrB	A.fcs	8776
PchRAbrB	A.fcs	15676
PchRAbrB	A.fcs	21839
PchRAbrB	A.fcs	10871
PchRAbrB	A.fcs	42360
PchRAbrB	A.fcs	16294
PchRAbrB	A.fcs	26074
PchRAbrB	A.fcs	13466
PchRAbrB	A.fcs	16302
PchRAbrB	A.fcs	18529
PchRAbrB	A.fcs	15360
PchRAbrB	A.fcs	22881
PchRAbrB	A.fcs	15188
PchRAbrB	A.fcs	47045
PchRAbrB	A.fcs	61701
PchRAbrB	A.fcs	59773
PchRAbrB	A.fcs	15577
PchRAbrB	A.fcs	26446
PchRAbrB	A.fcs	21432
PchRAbrB	A.fcs	14240
PchRAbrB	A.fcs	22940
PchRAbrB	A.fcs	29846
PchRAbrB	A.fcs	25683
PchRAbrB	A.fcs	18581
PchRAbrB	A.fcs	12714
PchRAbrB	A.fcs	10913
PchRAbrB	A.fcs	13076
PchRAbrB	A.fcs	13690
PchRAbrB	A.fcs	23120
PchRAbrB	A.fcs	23348
PchRAbrB	A.fcs	22460
PchRAbrB	A.fcs	39523
PchRAbrB	A.fcs	15381
PchRAbrB	A.fcs	28233
PchRAbrB	A.fcs	12045
PchRAbrB	A.fcs	37564
PchRAbrB	A.fcs	14273
PchRAbrB	A.fcs	34284
PchRAbrB	A.fcs	10665
PchRAbrB	A.fcs	26413
PchRAbrB	A.fcs	13375
PchRAbrB	A.fcs	7712
PchRAbrB	A.fcs	14412
PchRAbrB	A.fcs	42816
PchRAbrB	A.fcs	25215
PchRAbrB	A.fcs	17105
PchRAbrB	A.fcs	30723
PchRAbrB	A.fcs	20920
PchRAbrB	A.fcs	28067
PchRAbrB	A.fcs	20960
PchRAbrB	A.fcs	17484
PchRAbrB	A.fcs	12311
PchRAbrB	A.fcs	6787
PchRAbrB	A.fcs	26658
PchRAbrB	A.fcs	9274
PchRAbrB	A.fcs	14673
PchRAbrB	A.fcs	9827
PchRAbrB	A.fcs	25113
PchRAbrB	A.fcs	22355
PchRAbrB	A.fcs	9162
PchRAbrB	A.fcs	18058
PchRAbrB	A.fcs	21990
PchRAbrB	A.fcs	34817
PchRAbrB	A.fcs	28666
PchRAbrB	A.fcs	17092
PchRAbrB	A.fcs	24517
PchRAbrB	A.fcs	43558
PchRAbrB	A.fcs	89906
PchRAbrB	A.fcs	10337
PchRAbrB	A.fcs	16360
PchRAbrB	A.fcs	16295
PchRAbrB	A.fcs	10013
PchRAbrB	A.fcs	29376
PchRAbrB	A.fcs	43148
PchRAbrB	A.fcs	11454
PchRAbrB	A.fcs	26644
PchRAbrB	A.fcs	8567
PchRAbrB	A.fcs	21258
PchRAbrB	A.fcs	43857
PchRAbrB	A.fcs	15409
PchRAbrB	A.fcs	10584
PchRAbrB	A.fcs	14866
PchRAbrB	A.fcs	24696
PchRAbrB	A.fcs	11982
PchRAbrB	A.fcs	13998
PchRAbrB	A.fcs	42507
PchRAbrB	A.fcs	29391
PchRAbrB	A.fcs	22942
PchRAbrB	A.fcs	58686
PchRAbrB	A.fcs	14063
PchRAbrB	A.fcs	20907
PchRAbrB	A.fcs	12410
PchRAbrB	A.fcs	11253
PchRAbrB	A.fcs	16898
PchRAbrB	A.fcs	30916
PchRAbrB	A.fcs	24599
PchRAbrB	A.fcs	19201
PchRAbrB	A.fcs	32111
PchRAbrB	A.fcs	4586
PchRAbrB	A.fcs	39763
PchRAbrB	A.fcs	13495
PchRAbrB	A.fcs	31403
PchRAbrB	A.fcs	27938
PchRAbrB	A.fcs	24497
PchRAbrB	A.fcs	19455
PchRAbrB	A.fcs	43332
PchRAbrB	A.fcs	65674
PchRAbrB	A.fcs	16281
PchRAbrB	A.fcs	13415
PchRAbrB	A.fcs	59498
PchRAbrB	A.fcs	15071
PchRAbrB	A.fcs	21696
PchRAbrB	A.fcs	18638
PchRAbrB	A.fcs	18228
PchRAbrB	A.fcs	36320
PchRAbrB	A.fcs	18910
PchRAbrB	A.fcs	14661
PchRAbrB	A.fcs	13045
PchRAbrB	A.fcs	72244
PchRAbrB	A.fcs	14461
PchRAbrB	A.fcs	21143
PchRAbrB	A.fcs	35036
PchRAbrB	A.fcs	13727
PchRAbrB	A.fcs	42576
PchRAbrB	A.fcs	12774
PchRAbrB	A.fcs	14537
PchRAbrB	A.fcs	14335
PchRAbrB	A.fcs	2673
PchRAbrB	A.fcs	12166
PchRAbrB	A.fcs	31698
PchRAbrB	A.fcs	20750
PchRAbrB	A.fcs	30936
PchRAbrB	A.fcs	12931
PchRAbrB	A.fcs	43006
PchRAbrB	A.fcs	28803
PchRAbrB	A.fcs	32676
PchRAbrB	A.fcs	21989
PchRAbrB	A.fcs	57869
PchRAbrB	A.fcs	20096
PchRAbrB	A.fcs	8508
PchRAbrB	A.fcs	33757
PchRAbrB	A.fcs	18878
PchRAbrB	A.fcs	14534
PchRAbrB	A.fcs	48616
PchRAbrB	A.fcs	64043
PchRAbrB	A.fcs	47868
PchRAbrB	A.fcs	15442
PchRAbrB	A.fcs	14268
PchRAbrB	A.fcs	19803
PchRAbrB	A.fcs	13453
PchRAbrB	A.fcs	23787
PchRAbrB	A.fcs	20614
PchRAbrB	A.fcs	99544
PchRAbrB	A.fcs	47933
PchRAbrB	A.fcs	27073
PchRAbrB	A.fcs	29529
PchRAbrB	A.fcs	27674
PchRAbrB	A.fcs	13898
PchRAbrB	A.fcs	23080
PchRAbrB	A.fcs	26285
PchRAbrB	A.fcs	21309
PchRAbrB	A.fcs	17205
PchRAbrB	A.fcs	10974
PchRAbrB	A.fcs	19568
PchRAbrB	A.fcs	13634
PchRAbrB	A.fcs	19263
PchRAbrB	A.fcs	32313
PchRAbrB	A.fcs	14561
PchRAbrB	A.fcs	15505
PchRAbrB	A.fcs	6039
PchRAbrB	A.fcs	97679
PchRAbrB	A.fcs	10070
PchRAbrB	A.fcs	22052
PchRAbrB	A.fcs	13270
PchRAbrB	A.fcs	2450
PchRAbrB	A.fcs	12567
PchRAbrB	A.fcs	8927
PchRAbrB	A.fcs	17314
PchRAbrB	A.fcs	2244
PchRAbrB	A.fcs	11336
PchRAbrB	A.fcs	18266
PchRAbrB	A.fcs	22940
PchRAbrB	A.fcs	29311
PchRAbrB	A.fcs	52195
PchRAbrB	A.fcs	33868
PchRAbrB	A.fcs	14805
PchRAbrB	A.fcs	23823
PchRAbrB	A.fcs	14893
PchRAbrB	A.fcs	14971
PchRAbrB	A.fcs	10833
PchRAbrB	A.fcs	15577
PchRAbrB	A.fcs	24635
PchRAbrB	A.fcs	26500
PchRAbrB	A.fcs	15888
PchRAbrB	A.fcs	13674
PchRAbrB	A.fcs	18936
PchRAbrB	A.fcs	19482
PchRAbrB	A.fcs	32500
PchRAbrB	A.fcs	56582
PchRAbrB	A.fcs	14296
PchRAbrB	A.fcs	10576
PchRAbrB	A.fcs	19086
PchRAbrB	A.fcs	15198
PchRAbrB	A.fcs	15968
PchRAbrB	A.fcs	16037
PchRAbrB	A.fcs	7754
PchRAbrB	A.fcs	18426
PchRAbrB	A.fcs	89128
PchRAbrB	A.fcs	29195
PchRAbrB	A.fcs	28655
PchRAbrB	A.fcs	10806
PchRAbrB	A.fcs	34404
PchRAbrB	A.fcs	20434
PchRAbrB	A.fcs	30216
PchRAbrB	A.fcs	14176
PchRAbrB	A.fcs	31107
PchRAbrB	A.fcs	13835
PchRAbrB	A.fcs	17028
PchRAbrB	A.fcs	35326
PchRAbrB	A.fcs	9677
PchRAbrB	A.fcs	91137
PchRAbrB	A.fcs	25325
PchRAbrB	A.fcs	22537
PchRAbrB	A.fcs	28567
PchRAbrB	A.fcs	39219
PchRAbrB	A.fcs	19870
PchRAbrB	A.fcs	31459
PchRAbrB	A.fcs	21758
PchRAbrB	A.fcs	80545
PchRAbrB	A.fcs	73440
PchRAbrB	A.fcs	15065
PchRAbrB	A.fcs	19222
PchRAbrB	A.fcs	20962
PchRAbrB	A.fcs	760
PchRAbrB	A.fcs	12901
PchRAbrB	A.fcs	20463
PchRAbrB	A.fcs	15463
PchRAbrB	A.fcs	8702
PchRAbrB	A.fcs	11375
PchRAbrB	A.fcs	46420
PchRAbrB	A.fcs	12733
PchRAbrB	A.fcs	21518
PchRAbrB	A.fcs	15360
PchRAbrB	A.fcs	36354
PchRAbrB	A.fcs	28511
PchRAbrB	A.fcs	53263
PchRAbrB	A.fcs	9766
PchRAbrB	A.fcs	17165
PchRAbrB	A.fcs	27123
PchRAbrB	A.fcs	13973
PchRAbrB	A.fcs	17099
PchRAbrB	A.fcs	34584
PchRAbrB	A.fcs	28877
PchRAbrB	A.fcs	13778
PchRAbrB	A.fcs	16495
PchRAbrB	A.fcs	38778
PchRAbrB	A.fcs	10037
PchRAbrB	A.fcs	8735
PchRAbrB	A.fcs	33291
PchRAbrB	A.fcs	16329
PchRAbrB	A.fcs	13301
PchRAbrB	A.fcs	26113
PchRAbrB	A.fcs	19869
PchRAbrB	A.fcs	16363
PchRAbrB	A.fcs	27518
PchRAbrB	A.fcs	21377
PchRAbrB	A.fcs	39208
PchRAbrB	A.fcs	12808
PchRAbrB	A.fcs	25241
PchRAbrB	A.fcs	19101
PchRAbrB	A.fcs	31668
PchRAbrB	A.fcs	13160
PchRAbrB	A.fcs	22662
PchRAbrB	A.fcs	25693
PchRAbrB	A.fcs	19049
PchRAbrB	A.fcs	31105
PchRAbrB	A.fcs	39385
PchRAbrB	A.fcs	18355
PchRAbrB	A.fcs	50709
PchRAbrB	A.fcs	43713
PchRAbrB	A.fcs	32951
PchRAbrB	A.fcs	9914
PchRAbrB	A.fcs	16294
PchRAbrB	A.fcs	12475
PchRAbrB	A.fcs	18909
PchRAbrB	A.fcs	22975
PchRAbrB	A.fcs	13789
PchRAbrB	A.fcs	22551
PchRAbrB	A.fcs	32583
PchRAbrB	A.fcs	17483
PchRAbrB	A.fcs	6699
PchRAbrB	A.fcs	41188
PchRAbrB	A.fcs	11693
PchRAbrB	A.fcs	21196
PchRAbrB	A.fcs	19511
PchRAbrB	A.fcs	22862
PchRAbrB	A.fcs	25787
PchRAbrB	A.fcs	60499
PchRAbrB	A.fcs	34649
PchRAbrB	A.fcs	6031
PchRAbrB	A.fcs	28874
PchRAbrB	A.fcs	18149
PchRAbrB	A.fcs	11855
PchRAbrB	A.fcs	21377
PchRAbrB	A.fcs	50465
PchRAbrB	A.fcs	39110
PchRAbrB	A.fcs	58308
PchRAbrB	A.fcs	25640
PchRAbrB	A.fcs	14149
PchRAbrB	A.fcs	20348
PchRAbrB	A.fcs	52497
PchRAbrB	A.fcs	15299
PchRAbrB	A.fcs	41208
PchRAbrB	A.fcs	38922
PchRAbrB	A.fcs	12029
PchRAbrB	A.fcs	33965
PchRAbrB	A.fcs	19827
PchRAbrB	A.fcs	27995
PchRAbrB	A.fcs	12052
PchRAbrB	A.fcs	12237
PchRAbrB	A.fcs	12616
PchRAbrB	A.fcs	18293
PchRAbrB	A.fcs	80213
PchRAbrB	A.fcs	13657
PchRAbrB	A.fcs	15433
PchRAbrB	A.fcs	12255
PchRAbrB	A.fcs	19929
PchRAbrB	A.fcs	15261
PchRAbrB	A.fcs	16734
PchRAbrB	A.fcs	17788
PchRAbrB	A.fcs	7799
PchRAbrB	A.fcs	22252
PchRAbrB	A.fcs	33137
PchRAbrB	A.fcs	13035
PchRAbrB	A.fcs	13705
PchRAbrB	A.fcs	18834
PchRAbrB	A.fcs	18827
PchRAbrB	A.fcs	42214
PchRAbrB	A.fcs	43294
PchRAbrB	A.fcs	19755
PchRAbrB	A.fcs	16569
PchRAbrB	A.fcs	16385
PchRAbrB	A.fcs	23960
PchRAbrB	A.fcs	13393
PchRAbrB	A.fcs	35220
PchRAbrB	A.fcs	15659
PchRAbrB	A.fcs	16439
PchRAbrB	A.fcs	20598
PchRAbrB	A.fcs	12958
PchRAbrB	A.fcs	22174
PchRAbrB	A.fcs	12252
PchRAbrB	A.fcs	29152
PchRAbrB	A.fcs	29152
PchRAbrB	A.fcs	13181
PchRAbrB	A.fcs	6263
PchRAbrB	A.fcs	24385
PchRAbrB	A.fcs	22637
PchRAbrB	A.fcs	13601
PchRAbrB	A.fcs	20223
PchRAbrB	A.fcs	19949
PchRAbrB	A.fcs	17290
PchRAbrB	A.fcs	11853
PchRAbrB	A.fcs	20946
PchRAbrB	A.fcs	14467
PchRAbrB	A.fcs	19459
PchRAbrB	A.fcs	18316
PchRAbrB	A.fcs	26850
PchRAbrB	A.fcs	24302
PchRAbrB	A.fcs	12107
PchRAbrB	A.fcs	12460
PchRAbrB	A.fcs	56587
PchRAbrB	A.fcs	10522
PchRAbrB	A.fcs	29950
PchRAbrB	A.fcs	20206
PchRAbrB	A.fcs	12741
PchRAbrB	A.fcs	19993
PchRAbrB	A.fcs	11911
PchRAbrB	A.fcs	50647
PchRAbrB	A.fcs	12138
PchRAbrB	A.fcs	29575
PchRAbrB	A.fcs	94275
PchRAbrB	A.fcs	35550
PchRAbrB	A.fcs	71039
PchRAbrB	A.fcs	40478
PchRAbrB	A.fcs	18258
PchRAbrB	A.fcs	16104
PchRAbrB	A.fcs	14275
PchRAbrB	A.fcs	12960
PchRAbrB	A.fcs	23393
PchRAbrB	A.fcs	31840
PchRAbrB	A.fcs	16447
PchRAbrB	A.fcs	13684
PchRAbrB	A.fcs	15240
PchRAbrB	A.fcs	19121
PchRAbrB	A.fcs	29699
PchRAbrB	A.fcs	30937
PchRAbrB	A.fcs	67178
PchRAbrB	A.fcs	28043
PchRAbrB	A.fcs	52592
PchRAbrB	A.fcs	35140
PchRAbrB	A.fcs	24759
PchRAbrB	A.fcs	16140
PchRAbrB	A.fcs	33951
PchRAbrB	A.fcs	76002
PchRAbrB	A.fcs	31592
PchRAbrB	A.fcs	15987
PchRAbrB	A.fcs	59674
PchRAbrB	A.fcs	27692
PchRAbrB	A.fcs	23112
PchRAbrB	A.fcs	15519
PchRAbrB	A.fcs	25273
PchRAbrB	A.fcs	21372
PchRAbrB	A.fcs	14753
PchRAbrB	A.fcs	19376
PchRAbrB	A.fcs	20359
PchRAbrB	A.fcs	28818
PchRAbrB	A.fcs	18373
PchRAbrB	A.fcs	12251
PchRAbrB	A.fcs	26026
PchRAbrB	A.fcs	6713
PchRAbrB	A.fcs	14288
PchRAbrB	A.fcs	15011
PchRAbrB	A.fcs	21917
PchRAbrB	A.fcs	45154
PchRAbrB	A.fcs	19240
PchRAbrB	A.fcs	21381
PchRAbrB	A.fcs	12743
PchRAbrB	A.fcs	26226
PchRAbrB	A.fcs	25288
PchRAbrB	A.fcs	32090
PchRAbrB	A.fcs	14988
PchRAbrB	A.fcs	40931
PchRAbrB	A.fcs	15124
PchRAbrB	A.fcs	16741
PchRAbrB	A.fcs	20313
PchRAbrB	A.fcs	9697
PchRAbrB	A.fcs	25181
PchRAbrB	A.fcs	25500
PchRAbrB	A.fcs	14907
PchRAbrB	A.fcs	11439
PchRAbrB	A.fcs	30585
PchRAbrB	A.fcs	25133
PchRAbrB	A.fcs	28193
PchRAbrB	A.fcs	22744
PchRAbrB	A.fcs	17613
PchRAbrB	A.fcs	29358
PchRAbrB	A.fcs	15069
PchRAbrB	A.fcs	13571
PchRAbrB	A.fcs	20528
PchRAbrB	A.fcs	20458
PchRAbrB	A.fcs	13003
PchRAbrB	A.fcs	84446
PchRAbrB	A.fcs	15966
PchRAbrB	A.fcs	45446
PchRAbrB	A.fcs	24584
PchRAbrB	A.fcs	15031
PchRAbrB	A.fcs	29824
PchRAbrB	A.fcs	17735
PchRAbrB	A.fcs	18263
PchRAbrB	A.fcs	15559
PchRAbrB	A.fcs	36025
PchRAbrB	A.fcs	15128
PchRAbrB	A.fcs	18372
PchRAbrB	A.fcs	24883
PchRAbrB	A.fcs	39732
PchRAbrB	A.fcs	17588
PchRAbrB	A.fcs	19087
PchRAbrB	A.fcs	31440
PchRAbrB	A.fcs	14199
PchRAbrB	A.fcs	50519
PchRAbrB	A.fcs	16403
PchRAbrB	A.fcs	21667
PchRAbrB	A.fcs	11002
PchRAbrB	A.fcs	13550
PchRAbrB	A.fcs	12714
PchRAbrB	A.fcs	14769
PchRAbrB	A.fcs	16865
PchRAbrB	A.fcs	22545
PchRAbrB	A.fcs	49660
PchRAbrB	A.fcs	26548
PchRAbrB	A.fcs	20856
PchRAbrB	A.fcs	15450
PchRAbrB	A.fcs	24419
PchRAbrB	A.fcs	18934
PchRAbrB	A.fcs	13052
PchRAbrB	A.fcs	14070
PchRAbrB	A.fcs	9725
PchRAbrB	A.fcs	50106
PchRAbrB	A.fcs	41741
PchRAbrB	A.fcs	33775
PchRAbrB	A.fcs	20583
PchRAbrB	A.fcs	19108
PchRAbrB	A.fcs	15724
PchRAbrB	A.fcs	11970
PchRAbrB	A.fcs	21106
PchRAbrB	A.fcs	11606
PchRAbrB	A.fcs	13252
PchRAbrB	A.fcs	33376
PchRAbrB	A.fcs	46649
PchRAbrB	A.fcs	20101
PchRAbrB	A.fcs	64872
PchRAbrB	A.fcs	13282
PchRAbrB	A.fcs	49578
PchRAbrB	A.fcs	37790
PchRAbrB	A.fcs	12513
PchRAbrB	A.fcs	21365
PchRAbrB	A.fcs	40980
PchRAbrB	A.fcs	20036
PchRAbrB	A.fcs	58233
PchRAbrB	A.fcs	20095
PchRAbrB	A.fcs	35045
PchRAbrB	A.fcs	27180
PchRAbrB	A.fcs	11309
PchRAbrB	A.fcs	26658
PchRAbrB	A.fcs	15432
PchRAbrB	A.fcs	14008
PchRAbrB	A.fcs	23320
PchRAbrB	A.fcs	34734
PchRAbrB	A.fcs	20520
PchRAbrB	A.fcs	27731
PchRAbrB	A.fcs	10417
PchRAbrB	A.fcs	9910
PchRAbrB	A.fcs	12011
PchRAbrB	A.fcs	13211
PchRAbrB	A.fcs	26572
PchRAbrB	A.fcs	32219
PchRAbrB	A.fcs	23866
PchRAbrB	A.fcs	20757
PchRAbrB	A.fcs	40377
PchRAbrB	A.fcs	21313
PchRAbrB	A.fcs	11222
PchRAbrB	A.fcs	20060
PchRAbrB	A.fcs	36150
PchRAbrB	A.fcs	94796
PchRAbrB	A.fcs	17618
PchRAbrB	A.fcs	75758
PchRAbrB	A.fcs	25479
PchRAbrB	A.fcs	28317
PchRAbrB	A.fcs	20662
PchRAbrB	A.fcs	25091
PchRAbrB	A.fcs	44979
PchRAbrB	A.fcs	14243
PchRAbrB	A.fcs	31205
PchRAbrB	A.fcs	16082
PchRAbrB	A.fcs	14353
PchRAbrB	A.fcs	15055
PchRAbrB	A.fcs	13488
PchRAbrB	A.fcs	32657
PchRAbrB	A.fcs	12479
PchRAbrB	A.fcs	31487
PchRAbrB	A.fcs	49475
PchRAbrB	A.fcs	20475
PchRAbrB	A.fcs	43131
PchRAbrB	A.fcs	12237
PchRAbrB	A.fcs	19556
PchRAbrB	A.fcs	29093
PchRAbrB	A.fcs	9249
PchRAbrB	A.fcs	417
PchRAbrB	A.fcs	22641
PchRAbrB	A.fcs	16268
PchRAbrB	A.fcs	36753
PchRAbrB	A.fcs	24823
PchRAbrB	A.fcs	20942
PchRAbrB	A.fcs	15864
PchRAbrB	A.fcs	20545
PchRAbrB	A.fcs	17306
PchRAbrB	A.fcs	48634
PchRAbrB	A.fcs	12519
PchRAbrB	A.fcs	53201
PchRAbrB	A.fcs	11641
PchRAbrB	A.fcs	11921
PchRAbrB	A.fcs	11453
PchRAbrB	A.fcs	12507
PchRAbrB	A.fcs	10147
PchRAbrB	A.fcs	6888
PchRAbrB	A.fcs	71604
PchRAbrB	A.fcs	18345
PchRAbrB	A.fcs	26261
PchRAbrB	A.fcs	24699
PchRAbrB	A.fcs	17731
PchRAbrB	A.fcs	31248
PchRAbrB	A.fcs	14174
PchRAbrB	A.fcs	13007
PchRAbrB	A.fcs	29323
PchRAbrB	A.fcs	11495
PchRAbrB	A.fcs	9916
PchRAbrB	A.fcs	39157
PchRAbrB	A.fcs	25377
PchRAbrB	A.fcs	21428
PchRAbrB	A.fcs	19261
PchRAbrB	A.fcs	50568
PchRAbrB	A.fcs	17002
PchRAbrB	A.fcs	26016
PchRAbrB	A.fcs	39968
PchRAbrB	A.fcs	27022
PchRAbrB	A.fcs	52883
PchRAbrB	A.fcs	14062
PchRAbrB	A.fcs	17285
PchRAbrB	A.fcs	26022
PchRAbrB	A.fcs	24413
PchRAbrB	A.fcs	36367
PchRAbrB	A.fcs	23111
PchRAbrB	A.fcs	14572
PchRAbrB	A.fcs	27354
PchRAbrB	A.fcs	26788
PchRAbrB	A.fcs	16017
PchRAbrB	A.fcs	35686
PchRAbrB	A.fcs	14250
PchRAbrB	A.fcs	20432
PchRAbrB	A.fcs	17019
PchRAbrB	A.fcs	11483
PchRAbrB	A.fcs	18580
PchRAbrB	A.fcs	18286
PchRAbrB	A.fcs	33907
PchRAbrB	A.fcs	24486
PchRAbrB	A.fcs	46318
PchRAbrB	A.fcs	47664
PchRAbrB	A.fcs	23027
PchRAbrB	A.fcs	54894
PchRAbrB	A.fcs	32878
PchRAbrB	A.fcs	15040
PchRAbrB	A.fcs	12957
PchRAbrB	A.fcs	20296
PchRAbrB	A.fcs	16478
PchRAbrB	A.fcs	39410
PchRAbrB	A.fcs	14733
PchRAbrB	A.fcs	26999
PchRAbrB	A.fcs	20266
PchRAbrB	A.fcs	16141
PchRAbrB	A.fcs	45058
PchRAbrB	A.fcs	7191
PchRAbrB	A.fcs	51423
PchRAbrB	A.fcs	10050
PchRAbrB	A.fcs	82296
PchRAbrB	A.fcs	9895
PchRAbrB	A.fcs	17587
PchRAbrB	A.fcs	19723
PchRAbrB	A.fcs	10799
PchRAbrB	A.fcs	14481
PchRAbrB	A.fcs	14988
PchRAbrB	A.fcs	16946
PchRAbrB	A.fcs	17079
PchRAbrB	A.fcs	21881
PchRAbrB	A.fcs	25248
PchRAbrB	A.fcs	23477
PchRAbrB	A.fcs	22859
PchRAbrB	A.fcs	25703
PchRAbrB	A.fcs	36397
PchRAbrB	A.fcs	17151
PchRAbrB	A.fcs	23462
PchRAbrB	A.fcs	38363
PchRAbrB	A.fcs	21403
PchRAbrB	A.fcs	33383
PchRAbrB	A.fcs	11514
PchRAbrB	A.fcs	20839
PchRAbrB	A.fcs	45267
PchRAbrB	A.fcs	16763
PchRAbrB	A.fcs	13604
PchRAbrB	A.fcs	17648
PchRAbrB	A.fcs	18278
PchRAbrB	A.fcs	13268
PchRAbrB	A.fcs	20144
PchRAbrB	A.fcs	13923
PchRAbrB	A.fcs	13551
PchRAbrB	A.fcs	57555
PchRAbrB	A.fcs	25600
PchRAbrB	A.fcs	20482
PchRAbrB	A.fcs	18563
PchRAbrB	A.fcs	33533
PchRAbrB	A.fcs	43668
PchRAbrB	A.fcs	21173
PchRAbrB	A.fcs	15009
PchRAbrB	A.fcs	17987
PchRAbrB	A.fcs	20792
PchRAbrB	A.fcs	14921
PchRAbrB	A.fcs	18931
PchRAbrB	A.fcs	12597
PchRAbrB	A.fcs	15398
PchRAbrB	A.fcs	44562
PchRAbrB	A.fcs	14186
PchRAbrB	A.fcs	13695
PchRAbrB	A.fcs	15012
PchRAbrB	A.fcs	14267
PchRAbrB	A.fcs	37570
PchRAbrB	A.fcs	26007
PchRAbrB	A.fcs	17948
PchRAbrB	A.fcs	38391
PchRAbrB	A.fcs	61216
PchRAbrB	A.fcs	11225
PchRAbrB	A.fcs	43581
PchRAbrB	A.fcs	24702
PchRAbrB	A.fcs	27258
PchRAbrB	A.fcs	30585
PchRAbrB	A.fcs	41797
PchRAbrB	A.fcs	30437
PchRAbrB	A.fcs	12295
PchRAbrB	A.fcs	43698
PchRAbrB	A.fcs	16551
PchRAbrB	A.fcs	27161
PchRAbrB	A.fcs	15588
PchRAbrB	A.fcs	34033
PchRAbrB	A.fcs	14568
PchRAbrB	A.fcs	12530
PchRAbrB	A.fcs	24770
PchRAbrB	A.fcs	24195
PchRAbrB	A.fcs	34220
PchRAbrB	A.fcs	6537
PchRAbrB	A.fcs	14096
PchRAbrB	A.fcs	25653
PchRAbrB	A.fcs	10323
PchRAbrB	A.fcs	12008
PchRAbrB	A.fcs	21600
PchRAbrB	A.fcs	23067
PchRAbrB	A.fcs	27662
PchRAbrB	A.fcs	14485
PchRAbrB	A.fcs	19018
PchRAbrB	A.fcs	9767
PchRAbrB	A.fcs	10424
PchRAbrB	A.fcs	39451
PchRAbrB	A.fcs	15983
PchRAbrB	A.fcs	18384
PchRAbrB	A.fcs	14915
PchRAbrB	A.fcs	18096
PchRAbrB	A.fcs	13459
PchRAbrB	A.fcs	30090
PchRAbrB	A.fcs	21444
PchRAbrB	A.fcs	23867
PchRAbrB	A.fcs	21575
PchRAbrB	A.fcs	20814
PchRAbrB	A.fcs	28064
PchRAbrB	A.fcs	11716
PchRAbrB	A.fcs	16647
PchRAbrB	A.fcs	18343
PchRAbrB	A.fcs	12086
PchRAbrB	A.fcs	24716
PchRAbrB	A.fcs	14086
PchRAbrB	A.fcs	15768
PchRAbrB	A.fcs	14857
PchRAbrB	A.fcs	39973
PchRAbrB	A.fcs	14550
PchRAbrB	A.fcs	34230
PchRAbrB	A.fcs	17308
PchRAbrB	A.fcs	32822
PchRAbrB	A.fcs	85820
PchRAbrB	A.fcs	28217
PchRAbrB	A.fcs	16307
PchRAbrB	A.fcs	41436
PchRAbrB	A.fcs	20253
PchRAbrB	A.fcs	38854
PchRAbrB	A.fcs	65206
PchRAbrB	A.fcs	15959
PchRAbrB	A.fcs	39811
PchRAbrB	A.fcs	35571
PchRAbrB	A.fcs	39164
PchRAbrB	A.fcs	42537
PchRAbrB	A.fcs	16891
PchRAbrB	A.fcs	26892
PchRAbrB	A.fcs	11994
PchRAbrB	A.fcs	14242
PchRAbrB	A.fcs	11189
PchRAbrB	A.fcs	32007
PchRAbrB	A.fcs	40659
PchRAbrB	A.fcs	17766
PchRAbrB	A.fcs	38263
PchRAbrB	A.fcs	23135
PchRAbrB	A.fcs	39819
PchRAbrB	A.fcs	11440
PchRAbrB	A.fcs	15987
PchRAbrB	A.fcs	19705
PchRAbrB	A.fcs	13939
PchRAbrB	A.fcs	465
PchRAbrB	A.fcs	20591
PchRAbrB	A.fcs	38564
PchRAbrB	A.fcs	22694
PchRAbrB	A.fcs	82187
PchRAbrB	A.fcs	18517
PchRAbrB	A.fcs	39103
PchRAbrB	A.fcs	30074
PchRAbrB	A.fcs	34225
PchRAbrB	A.fcs	14341
PchRAbrB	A.fcs	13037
PchRAbrB	A.fcs	9033
PchRAbrB	A.fcs	12482
PchRAbrB	A.fcs	16983
PchRAbrB	A.fcs	605
PchRAbrB	A.fcs	20384
PchRAbrB	A.fcs	23127
PchRAbrB	A.fcs	13769
PchRAbrB	A.fcs	44365
PchRAbrB	A.fcs	96342
PchRAbrB	A.fcs	40942
PchRAbrB	A.fcs	23078
PchRAbrB	A.fcs	16550
PchRAbrB	A.fcs	30633
PchRAbrB	A.fcs	15697
PchRAbrB	A.fcs	40233
PchRAbrB	A.fcs	17414
PchRAbrB	A.fcs	16300
PchRAbrB	A.fcs	15581
PchRAbrB	A.fcs	16529
PchRAbrB	A.fcs	16324
PchRAbrB	A.fcs	15445
PchRAbrB	A.fcs	21782
PchRAbrB	A.fcs	33975
PchRAbrB	A.fcs	14007
PchRAbrB	A.fcs	37885
PchRAbrB	A.fcs	18874
PchRAbrB	A.fcs	22543
PchRAbrB	A.fcs	14283
PchRAbrB	A.fcs	29446
PchRAbrB	A.fcs	14058
PchRAbrB	A.fcs	27301
PchRAbrB	A.fcs	25511
PchRAbrB	A.fcs	26662
PchRAbrB	A.fcs	18110
PchRAbrB	A.fcs	32613
PchRAbrB	A.fcs	12479
PchRAbrB	A.fcs	18145
PchRAbrB	A.fcs	15642
PchRAbrB	A.fcs	17256
PchRAbrB	A.fcs	17896
PchRAbrB	A.fcs	20699
PchRAbrB	A.fcs	9027
PchRAbrB	A.fcs	15662
PchRAbrB	A.fcs	57921
PchRAbrB	A.fcs	88796
PchRAbrB	A.fcs	26026
PchRAbrB	A.fcs	51108
PchRAbrB	A.fcs	29544
PchRAbrB	A.fcs	13792
PchRAbrB	A.fcs	16897
PchRAbrB	A.fcs	28036
PchRAbrB	A.fcs	13488
PchRAbrB	A.fcs	11430
PchRAbrB	A.fcs	11295
PchRAbrB	A.fcs	11160
PchRAbrB	A.fcs	21984
PchRAbrB	A.fcs	17363
PchRAbrB	A.fcs	27614
PchRAbrB	A.fcs	24111
PchRAbrB	A.fcs	52567
PchRAbrB	A.fcs	12291
PchRAbrB	A.fcs	16009
PchRAbrB	A.fcs	33543
PchRAbrB	A.fcs	25539
PchRAbrB	A.fcs	44149
PchRAbrB	A.fcs	30045
PchRAbrB	A.fcs	49391
PchRAbrB	A.fcs	32293
PchRAbrB	A.fcs	19774
PchRAbrB	A.fcs	15408
PchRAbrB	A.fcs	11152
PchRAbrB	A.fcs	21397
PchRAbrB	A.fcs	14418
PchRAbrB	A.fcs	12062
PchRAbrB	A.fcs	34250
PchRAbrB	A.fcs	19562
PchRAbrB	A.fcs	11886
PchRAbrB	A.fcs	17709
PchRAbrB	A.fcs	34325
PchRAbrB	A.fcs	19718
PchRAbrB	A.fcs	18294
PchRAbrB	A.fcs	37124
PchRAbrB	A.fcs	28435
PchRAbrB	A.fcs	11178
PchRAbrB	A.fcs	18136
PchRAbrB	A.fcs	16032
PchRAbrB	A.fcs	22027
PchRAbrB	A.fcs	32293
PchRAbrB	A.fcs	14031
PchRAbrB	A.fcs	16953
PchRAbrB	A.fcs	42273
PchRAbrB	A.fcs	27761
PchRAbrB	A.fcs	10421
PchRAbrB	A.fcs	24521
PchRAbrB	A.fcs	15847
PchRAbrB	A.fcs	17608
PchRAbrB	A.fcs	14894
PchRAbrB	A.fcs	13531
PchRAbrB	A.fcs	17816
PchRAbrB	A.fcs	34995
PchRAbrB	A.fcs	37755
PchRAbrB	A.fcs	21541
PchRAbrB	A.fcs	14390
PchRAbrB	A.fcs	11820
PchRAbrB	A.fcs	19785
PchRAbrB	A.fcs	23314
PchRAbrB	A.fcs	17632
PchRAbrB	A.fcs	18339
PchRAbrB	A.fcs	44547
PchRAbrB	A.fcs	14056
PchRAbrB	A.fcs	25007
PchRAbrB	A.fcs	86990
PchRAbrB	A.fcs	17423
PchRAbrB	A.fcs	20769
PchRAbrB	A.fcs	13945
PchRAbrB	A.fcs	10036
PchRAbrB	A.fcs	25353
PchRAbrB	A.fcs	10515
PchRAbrB	A.fcs	27594
PchRAbrB	A.fcs	11705
PchRAbrB	A.fcs	32323
PchRAbrB	A.fcs	59854
PchRAbrB	A.fcs	10145
PchRAbrB	A.fcs	23212
PchRAbrB	A.fcs	14003
PchRAbrB	A.fcs	17951
PchRAbrB	A.fcs	49741
PchRAbrB	A.fcs	29841
PchRAbrB	A.fcs	15384
PchRAbrB	A.fcs	31250
PchRAbrB	A.fcs	30875
PchRAbrB	A.fcs	19276
PchRAbrB	A.fcs	17986
PchRAbrB	A.fcs	14599
PchRAbrB	A.fcs	26114
PchRAbrB	A.fcs	25431
PchRAbrB	A.fcs	22468
PchRAbrB	A.fcs	17936
PchRAbrB	A.fcs	22142
PchRAbrB	A.fcs	30252
PchRAbrB	A.fcs	19754
PchRAbrB	A.fcs	19914
PchRAbrB	A.fcs	19131
PchRAbrB	A.fcs	23512
PchRAbrB	A.fcs	18743
PchRAbrB	A.fcs	14661
PchRAbrB	A.fcs	37669
PchRAbrB	A.fcs	14291
PchRAbrB	A.fcs	71140
PchRAbrB	A.fcs	14291
PchRAbrB	A.fcs	25288
PchRAbrB	A.fcs	18932
PchRAbrB	A.fcs	17532
PchRAbrB	A.fcs	27381
PchRAbrB	A.fcs	13302
PchRAbrB	A.fcs	35866
PchRAbrB	A.fcs	23347
PchRAbrB	A.fcs	30439
PchRAbrB	A.fcs	8142
PchRAbrB	A.fcs	28442
PchRAbrB	A.fcs	15292
PchRAbrB	A.fcs	14830
PchRAbrB	A.fcs	20258
PchRAbrB	A.fcs	27893
PchRAbrB	A.fcs	19304
PchRAbrB	A.fcs	74051
PchRAbrB	A.fcs	13586
PchRAbrB	A.fcs	16094
PchRAbrB	A.fcs	18515
PchRAbrB	A.fcs	11475
PchRAbrB	A.fcs	11312
PchRAbrB	A.fcs	10935
PchRAbrB	A.fcs	16968
PchRAbrB	A.fcs	13229
PchRAbrB	A.fcs	28561
PchRAbrB	A.fcs	12859
PchRAbrB	A.fcs	17938
PchRAbrB	A.fcs	14908
PchRAbrB	A.fcs	42038
PchRAbrB	A.fcs	31732
PchRAbrB	A.fcs	12834
PchRAbrB	A.fcs	16123
PchRAbrB	A.fcs	21370
PchRAbrB	A.fcs	40829
PchRAbrB	A.fcs	20182
PchRAbrB	A.fcs	12418
PchRAbrB	A.fcs	20413
PchRAbrB	A.fcs	13450
PchRAbrB	A.fcs	28618
PchRAbrB	A.fcs	17340
PchRAbrB	A.fcs	85122
PchRAbrB	A.fcs	17287
PchRAbrB	A.fcs	14685
PchRAbrB	A.fcs	38431
PchRAbrB	A.fcs	17038
PchRAbrB	A.fcs	31724
PchRAbrB	A.fcs	21171
PchRAbrB	A.fcs	16677
PchRAbrB	A.fcs	21948
PchRAbrB	A.fcs	23664
PchRAbrB	A.fcs	34750
PchRAbrB	A.fcs	20626
PchRAbrB	A.fcs	57302
PchRAbrB	A.fcs	48313
PchRAbrB	A.fcs	26602
PchRAbrB	A.fcs	14642
PchRAbrB	A.fcs	19416
PchRAbrB	A.fcs	27350
PchRAbrB	A.fcs	13373
PchRAbrB	A.fcs	33038
PchRAbrB	A.fcs	76719
PchRAbrB	A.fcs	37932
PchRAbrB	A.fcs	33345
PchRAbrB	A.fcs	14454
PchRAbrB	A.fcs	27477
PchRAbrB	A.fcs	77152
PchRAbrB	A.fcs	37659
PchRAbrB	A.fcs	26929
PchRAbrB	A.fcs	21211
PchRAbrB	A.fcs	16722
PchRAbrB	A.fcs	27422
PchRAbrB	A.fcs	47598
PchRAbrB	A.fcs	11221
PchRAbrB	A.fcs	70476
PchRAbrB	A.fcs	72802
PchRAbrB	A.fcs	10666
PchRAbrB	A.fcs	21594
PchRAbrB	A.fcs	48646
PchRAbrB	A.fcs	51782
PchRAbrB	A.fcs	13729
PchRAbrB	A.fcs	8773
PchRAbrB	A.fcs	24165
PchRAbrB	A.fcs	12613
PchRAbrB	A.fcs	26362
PchRAbrB	A.fcs	21805
PchRAbrB	A.fcs	10210
PchRAbrB	A.fcs	17501
PchRAbrB	A.fcs	11936
PchRAbrB	A.fcs	15344
PchRAbrB	A.fcs	12730
PchRAbrB	A.fcs	15385
PchRAbrB	A.fcs	29575
PchRAbrB	A.fcs	28505
PchRAbrB	A.fcs	73000
PchRAbrB	A.fcs	14622
PchRAbrB	A.fcs	21319
PchRAbrB	A.fcs	36298
PchRAbrB	A.fcs	10999
PchRAbrB	A.fcs	12680
PchRAbrB	A.fcs	5684
PchRAbrB	A.fcs	22103
PchRAbrB	A.fcs	11574
PchRAbrB	A.fcs	34678
PchRAbrB	A.fcs	608
PchRAbrB	A.fcs	17475
PchRAbrB	A.fcs	36332
PchRAbrB	A.fcs	19659
PchRAbrB	A.fcs	32876
PchRAbrB	A.fcs	35852
PchRAbrB	A.fcs	28032
PchRAbrB	A.fcs	23616
PchRAbrB	A.fcs	43521
PchRAbrB	A.fcs	14222
PchRAbrB	A.fcs	11907
PchRAbrB	A.fcs	30285
PchRAbrB	A.fcs	40174
PchRAbrB	A.fcs	15399
PchRAbrB	A.fcs	34089
PchRAbrB	A.fcs	21916
PchRAbrB	A.fcs	18059
PchRAbrB	A.fcs	13918
PchRAbrB	A.fcs	25298
PchRAbrB	A.fcs	28524
PchRAbrB	A.fcs	18816
PchRAbrB	A.fcs	22147
PchRAbrB	A.fcs	18220
PchRAbrB	A.fcs	30915
PchRAbrB	A.fcs	17212
PchRAbrB	A.fcs	24075
PchRAbrB	A.fcs	12796
PchRAbrB	A.fcs	36596
PchRAbrB	A.fcs	11645
PchRAbrB	A.fcs	11691
PchRAbrB	A.fcs	14317
PchRAbrB	A.fcs	14990
PchRAbrB	A.fcs	24044
PchRAbrB	A.fcs	28913
PchRAbrB	A.fcs	18470
PchRAbrB	A.fcs	12099
PchRAbrB	A.fcs	7649
PchRAbrB	A.fcs	31828
PchRAbrB	A.fcs	26945
PchRAbrB	A.fcs	18820
PchRAbrB	A.fcs	25326
PchRAbrB	A.fcs	40725
PchRAbrB	A.fcs	27296
PchRAbrB	A.fcs	11786
PchRAbrB	A.fcs	23775
PchRAbrB	A.fcs	43529
PchRAbrB	A.fcs	51278
PchRAbrB	A.fcs	55007
PchRAbrB	A.fcs	50326
PchRAbrB	A.fcs	17517
PchRAbrB	A.fcs	905
PchRAbrB	A.fcs	20233
PchRAbrB	A.fcs	16595
PchRAbrB	A.fcs	56972
PchRAbrB	A.fcs	15673
PchRAbrB	A.fcs	38989
PchRAbrB	A.fcs	23905
PchRAbrB	A.fcs	15682
PchRAbrB	A.fcs	15875
PchRAbrB	A.fcs	19872
PchRAbrB	A.fcs	28336
PchRAbrB	A.fcs	49742
PchRAbrB	A.fcs	904
PchRAbrB	A.fcs	26028
PchRAbrB	A.fcs	17626
PchRAbrB	A.fcs	25978
PchRAbrB	A.fcs	30880
PchRAbrB	A.fcs	22001
PchRAbrB	A.fcs	29426
PchRAbrB	A.fcs	15541
PchRAbrB	A.fcs	14605
PchRAbrB	A.fcs	67012
PchRAbrB	A.fcs	15010
PchRAbrB	A.fcs	17032
PchRAbrB	A.fcs	9430
PchRAbrB	A.fcs	13190
PchRAbrB	A.fcs	1374
PchRAbrB	A.fcs	26352
PchRAbrB	A.fcs	39024
PchRAbrB	A.fcs	20582
PchRAbrB	A.fcs	67301
PchRAbrB	A.fcs	10789
PchRAbrB	A.fcs	46343
PchRAbrB	A.fcs	19649
PchRAbrB	A.fcs	38899
PchRAbrB	A.fcs	15086
PchRAbrB	A.fcs	46633
PchRAbrB	A.fcs	30690
PchRAbrB	A.fcs	83786
PchRAbrB	A.fcs	49228
PchRAbrB	A.fcs	97166
PchRAbrB	A.fcs	11257
PchRAbrB	A.fcs	86946
PchRAbrB	A.fcs	17911
PchRAbrB	A.fcs	26476
PchRAbrB	A.fcs	25444
PchRAbrB	A.fcs	10158
PchRAbrB	A.fcs	24297
PchRAbrB	A.fcs	25342
PchRAbrB	A.fcs	43090
PchRAbrB	A.fcs	30106
PchRAbrB	A.fcs	24089
PchRAbrB	A.fcs	21403
PchRAbrB	A.fcs	17254
PchRAbrB	A.fcs	17674
PchRAbrB	A.fcs	13277
PchRAbrB	A.fcs	17783
PchRAbrB	A.fcs	1013
PchRAbrB	A.fcs	18834
PchRAbrB	A.fcs	24772
PchRAbrB	A.fcs	17173
PchRAbrB	A.fcs	21964
PchRAbrB	A.fcs	37373
PchRAbrB	A.fcs	16769
PchRAbrB	A.fcs	15669
PchRAbrB	A.fcs	59105
PchRAbrB	A.fcs	36134
PchRAbrB	A.fcs	24780
PchRAbrB	A.fcs	34846
PchRAbrB	A.fcs	28668
PchRAbrB	A.fcs	27302
PchRAbrB	A.fcs	16849
PchRAbrB	A.fcs	16566
PchRAbrB	A.fcs	11665
PchRAbrB	A.fcs	8389
PchRAbrB	A.fcs	17553
PchRAbrB	A.fcs	20693
PchRAbrB	A.fcs	14172
PchRAbrB	A.fcs	15736
PchRAbrB	A.fcs	34692
PchRAbrB	A.fcs	16573
PchRAbrB	A.fcs	12037
PchRAbrB	A.fcs	19668
PchRAbrB	A.fcs	76993
PchRAbrB	A.fcs	17018
PchRAbrB	A.fcs	11448
PchRAbrB	A.fcs	21778
PchRAbrB	A.fcs	16892
PchRAbrB	A.fcs	9172
PchRAbrB	A.fcs	15710
PchRAbrB	A.fcs	12655
PchRAbrB	A.fcs	44071
PchRAbrB	A.fcs	22528
PchRAbrB	A.fcs	18099
PchRAbrB	A.fcs	19007
PchRAbrB	A.fcs	13908
PchRAbrB	A.fcs	27827
PchRAbrB	A.fcs	34457
PchRAbrB	A.fcs	15199
PchRAbrB	A.fcs	23190
PchRAbrB	A.fcs	12075
PchRAbrB	A.fcs	14614
PchRAbrB	A.fcs	24223
PchRAbrB	A.fcs	35256
PchRAbrB	A.fcs	30933
PchRAbrB	A.fcs	56877
PchRAbrB	A.fcs	17661
PchRAbrB	A.fcs	39485
PchRAbrB	A.fcs	48438
PchRAbrB	A.fcs	11677
PchRAbrB	A.fcs	23005
PchRAbrB	A.fcs	29254
PchRAbrB	A.fcs	38570
PchRAbrB	A.fcs	19958
PchRAbrB	A.fcs	12060
PchRAbrB	A.fcs	31064
PchRAbrB	A.fcs	15495
PchRAbrB	A.fcs	37038
PchRAbrB	A.fcs	17255
PchRAbrB	A.fcs	12266
PchRAbrB	A.fcs	18860
PchRAbrB	A.fcs	35786
PchRAbrB	A.fcs	24077
PchRAbrB	A.fcs	18567
PchRAbrB	A.fcs	12395
PchRAbrB	A.fcs	17898
PchRAbrB	A.fcs	20527
PchRAbrB	A.fcs	13517
PchRAbrB	A.fcs	15308
PchRAbrB	A.fcs	79797
PchRAbrB	A.fcs	17230
PchRAbrB	A.fcs	13317
PchRAbrB	A.fcs	13730
PchRAbrB	A.fcs	22293
PchRAbrB	A.fcs	19973
PchRAbrB	A.fcs	35781
PchRAbrB	A.fcs	42586
PchRAbrB	A.fcs	8487
PchRAbrB	A.fcs	10994
PchRAbrB	A.fcs	19081
PchRAbrB	A.fcs	10572
PchRAbrB	A.fcs	15245
PchRAbrB	A.fcs	13554
PchRAbrB	A.fcs	51294
PchRAbrB	A.fcs	13433
PchRAbrB	A.fcs	14715
PchRAbrB	A.fcs	26830
PchRAbrB	A.fcs	16393
PchRAbrB	A.fcs	16746
PchRAbrB	A.fcs	12474
PchRAbrB	A.fcs	35978
PchRAbrB	A.fcs	15382
PchRAbrB	A.fcs	29763
PchRAbrB	A.fcs	13481
PchRAbrB	A.fcs	61916
PchRAbrB	A.fcs	4431
PchRAbrB	A.fcs	20482
PchRAbrB	A.fcs	30644
PchRAbrB	A.fcs	15900
PchRAbrB	A.fcs	13220
PchRAbrB	A.fcs	8661
PchRAbrB	A.fcs	20518
PchRAbrB	A.fcs	29764
PchRAbrB	A.fcs	20431
PchRAbrB	A.fcs	30338
PchRAbrB	A.fcs	40043
PchRAbrB	A.fcs	4040
PchRAbrB	A.fcs	30911
PchRAbrB	A.fcs	69172
PchRAbrB	A.fcs	14381
PchRAbrB	A.fcs	19874
PchRAbrB	A.fcs	18247
PchRAbrB	A.fcs	22400
PchRAbrB	A.fcs	11793
PchRAbrB	A.fcs	8327
PchRAbrB	A.fcs	46757
PchRAbrB	A.fcs	14309
PchRAbrB	A.fcs	13726
PchRAbrB	A.fcs	23537
PchRAbrB	A.fcs	16648
PchRAbrB	A.fcs	23187
PchRAbrB	A.fcs	71533
PchRAbrB	A.fcs	38649
PchRAbrB	A.fcs	70884
PchRAbrB	A.fcs	16504
PchRAbrB	A.fcs	26997
PchRAbrB	A.fcs	26871
PchRAbrB	A.fcs	20532
PchRAbrB	A.fcs	13859
PchRAbrB	A.fcs	93934
PchRAbrB	A.fcs	16426
PchRAbrB	A.fcs	16684
PchRAbrB	A.fcs	73890
PchRAbrB	A.fcs	13425
PchRAbrB	A.fcs	11499
PchRAbrB	A.fcs	29093
PchRAbrB	A.fcs	16065
PchRAbrB	A.fcs	16160
PchRAbrB	A.fcs	13118
PchRAbrB	A.fcs	12634
PchRAbrB	A.fcs	35090
PchRAbrB	A.fcs	31633
PchRAbrB	A.fcs	7625
PchRAbrB	A.fcs	35773
PchRAbrB	A.fcs	68982
PchRAbrB	A.fcs	16317
PchRAbrB	A.fcs	11421
PchRAbrB	A.fcs	17525
PchRAbrB	A.fcs	18421
PchRAbrB	A.fcs	26514
PchRAbrB	A.fcs	13040
PchRAbrB	A.fcs	12530
PchRAbrB	A.fcs	23963
PchRAbrB	A.fcs	15722
PchRAbrB	A.fcs	72116
PchRAbrB	A.fcs	17700
PchRAbrB	A.fcs	15890
PchRAbrB	A.fcs	19239
PchRAbrB	A.fcs	23464
PchRAbrB	A.fcs	15900
PchRAbrB	A.fcs	99922
PchRAbrB	A.fcs	16018
PchRAbrB	A.fcs	12120
PchRAbrB	A.fcs	22999
PchRAbrB	A.fcs	33735
PchRAbrB	A.fcs	25131
PchRAbrB	A.fcs	25179
PchRAbrB	A.fcs	26444
PchRAbrB	A.fcs	7413
PchRAbrB	A.fcs	47031
PchRAbrB	A.fcs	14314
PchRAbrB	A.fcs	35044
PchRAbrB	A.fcs	17428
PchRAbrB	A.fcs	15112
PchRAbrB	A.fcs	13769
PchRAbrB	A.fcs	19846
PchRAbrB	A.fcs	29475
PchRAbrB	A.fcs	5192
PchRAbrB	A.fcs	22392
PchRAbrB	A.fcs	2629
PchRAbrB	A.fcs	12355
PchRAbrB	A.fcs	67491
PchRAbrB	A.fcs	18874
PchRAbrB	A.fcs	17000
PchRAbrB	A.fcs	7268
PchRAbrB	A.fcs	17675
PchRAbrB	A.fcs	36000
PchRAbrB	A.fcs	15473
PchRAbrB	A.fcs	34100
PchRAbrB	A.fcs	13005
PchRAbrB	A.fcs	45739
PchRAbrB	A.fcs	26346
PchRAbrB	A.fcs	12729
PchRAbrB	A.fcs	29461
PchRAbrB	A.fcs	99159
PchRAbrB	A.fcs	16670
PchRAbrB	A.fcs	21859
PchRAbrB	A.fcs	85564
PchRAbrB	A.fcs	30411
PchRAbrB	A.fcs	14714
PchRAbrB	A.fcs	38628
PchRAbrB	A.fcs	21487
PchRAbrB	A.fcs	28876
PchRAbrB	A.fcs	21570
PchRAbrB	A.fcs	13379
PchRAbrB	A.fcs	23891
PchRAbrB	A.fcs	9647
PchRAbrB	A.fcs	17534
PchRAbrB	A.fcs	15490
PchRAbrB	A.fcs	32504
PchRAbrB	A.fcs	23950
PchRAbrB	A.fcs	19964
PchRAbrB	A.fcs	15131
PchRAbrB	A.fcs	15009
PchRAbrB	A.fcs	22176
PchRAbrB	A.fcs	11056
PchRAbrB	A.fcs	42579
PchRAbrB	A.fcs	25106
PchRAbrB	A.fcs	17888
PchRAbrB	A.fcs	15788
PchRAbrB	A.fcs	16639
PchRAbrB	A.fcs	12474
PchRAbrB	A.fcs	17493
PchRAbrB	A.fcs	17138
PchRAbrB	A.fcs	14899
PchRAbrB	A.fcs	50882
PchRAbrB	A.fcs	25446
PchRAbrB	A.fcs	14795
PchRAbrB	A.fcs	27951
PchRAbrB	A.fcs	13053
PchRAbrB	A.fcs	25849
PchRAbrB	A.fcs	27404
PchRAbrB	A.fcs	15421
PchRAbrB	A.fcs	43008
PchRAbrB	A.fcs	14802
PchRAbrB	A.fcs	26396
PchRAbrB	A.fcs	15922
PchRAbrB	A.fcs	18513
PchRAbrB	A.fcs	14218
PchRAbrB	A.fcs	29095
PchRAbrB	A.fcs	12415
PchRAbrB	A.fcs	27396
PchRAbrB	A.fcs	32096
PchRAbrB	A.fcs	22853
PchRAbrB	A.fcs	16852
PchRAbrB	A.fcs	23537
PchRAbrB	A.fcs	19356
PchRAbrB	A.fcs	16204
PchRAbrB	A.fcs	59652
PchRAbrB	A.fcs	30756
PchRAbrB	A.fcs	16541
PchRAbrB	A.fcs	24058
PchRAbrB	A.fcs	15277
PchRAbrB	A.fcs	12838
PchRAbrB	A.fcs	27465
PchRAbrB	A.fcs	25628
PchRAbrB	A.fcs	15031
PchRAbrB	A.fcs	50149
PchRAbrB	A.fcs	22136
PchRAbrB	A.fcs	19678
PchRAbrB	A.fcs	13852
PchRAbrB	A.fcs	19098
PchRAbrB	A.fcs	51122
PchRAbrB	A.fcs	18123
PchRAbrB	A.fcs	28262
PchRAbrB	A.fcs	18786
PchRAbrB	A.fcs	29547
PchRAbrB	A.fcs	22080
PchRAbrB	A.fcs	29241
PchRAbrB	A.fcs	21552
PchRAbrB	A.fcs	20416
PchRAbrB	A.fcs	23912
PchRAbrB	A.fcs	24022
PchRAbrB	A.fcs	1105
PchRAbrB	A.fcs	30130
PchRAbrB	A.fcs	18665
PchRAbrB	A.fcs	61100
PchRAbrB	A.fcs	14906
PchRAbrB	A.fcs	14208
PchRAbrB	A.fcs	18054
PchRAbrB	A.fcs	17351
PchRAbrB	A.fcs	19932
PchRAbrB	A.fcs	179
PchRAbrB	A.fcs	17118
PchRAbrB	A.fcs	32839
PchRAbrB	A.fcs	24944
PchRAbrB	A.fcs	40273
PchRAbrB	A.fcs	11589
PchRAbrB	A.fcs	71268
PchRAbrB	A.fcs	27826
PchRAbrB	A.fcs	32128
PchRAbrB	A.fcs	12570
PchRAbrB	A.fcs	21315
PchRAbrB	A.fcs	11768
PchRAbrB	A.fcs	24587
PchRAbrB	A.fcs	75473
PchRAbrB	A.fcs	13430
PchRAbrB	A.fcs	27398
PchRAbrB	A.fcs	13263
PchRAbrB	A.fcs	14721
PchRAbrB	A.fcs	20984
PchRAbrB	A.fcs	18671
PchRAbrB	A.fcs	33506
PchRAbrB	A.fcs	22200
PchRAbrB	A.fcs	17989
PchRAbrB	A.fcs	14630
PchRAbrB	A.fcs	27576
PchRAbrB	A.fcs	14665
PchRAbrB	A.fcs	13000
PchRAbrB	A.fcs	12157
PchRAbrB	A.fcs	15279
PchRAbrB	A.fcs	54194
PchRAbrB	A.fcs	11854
PchRAbrB	A.fcs	21230
PchRAbrB	A.fcs	15479
PchRAbrB	A.fcs	17083
PchRAbrB	A.fcs	24145
PchRAbrB	A.fcs	12133
PchRAbrB	A.fcs	23697
PchRAbrB	A.fcs	97630
PchRAbrB	A.fcs	12963
PchRAbrB	A.fcs	56338
PchRAbrB	A.fcs	11240
PchRAbrB	A.fcs	47195
PchRAbrB	A.fcs	28366
PchRAbrB	A.fcs	16417
PchRAbrB	A.fcs	16776
PchRAbrB	A.fcs	16955
PchRAbrB	A.fcs	13518
PchRAbrB	A.fcs	27591
PchRAbrB	A.fcs	15691
PchRAbrB	A.fcs	21397
PchRAbrB	A.fcs	11642
PchRAbrB	A.fcs	20023
PchRAbrB	A.fcs	23245
PchRAbrB	A.fcs	66554
PchRAbrB	A.fcs	16977
PchRAbrB	A.fcs	29996
PchRAbrB	A.fcs	13565
PchRAbrB	A.fcs	27253
PchRAbrB	A.fcs	26991
PchRAbrB	A.fcs	84446
PchRAbrB	A.fcs	24002
PchRAbrB	A.fcs	41190
PchRAbrB	A.fcs	35384
PchRAbrB	A.fcs	10285
PchRAbrB	A.fcs	21362
PchRAbrB	A.fcs	10849
PchRAbrB	A.fcs	9084
PchRAbrB	A.fcs	38139
PchRAbrB	A.fcs	10457
PchRAbrB	A.fcs	12956
PchRAbrB	A.fcs	18714
PchRAbrB	A.fcs	14115
PchRAbrB	A.fcs	9631
PchRAbrB	A.fcs	17097
PchRAbrB	A.fcs	33218
PchRAbrB	A.fcs	30130
PchRAbrB	A.fcs	6864
PchRAbrB	A.fcs	54648
PchRAbrB	A.fcs	15056
PchRAbrB	A.fcs	7025
PchRAbrB	A.fcs	82262
PchRAbrB	A.fcs	20619
PchRAbrB	A.fcs	13582
PchRAbrB	A.fcs	37498
PchRAbrB	A.fcs	53802
PchRAbrB	A.fcs	13062
PchRAbrB	A.fcs	22768
PchRAbrB	A.fcs	15396
PchRAbrB	A.fcs	23423
PchRAbrB	A.fcs	14894
PchRAbrB	A.fcs	52792
PchRAbrB	A.fcs	14984
PchRAbrB	A.fcs	40689
PchRAbrB	A.fcs	22112
PchRAbrB	A.fcs	92741
PchRAbrB	A.fcs	47422
PchRAbrB	A.fcs	82894
PchRAbrB	A.fcs	28744
PchRAbrB	A.fcs	16615
PchRAbrB	A.fcs	29992
PchRAbrB	A.fcs	50690
PchRAbrB	A.fcs	19918
PchRAbrB	A.fcs	11248
PchRAbrB	A.fcs	47138
PchRAbrB	A.fcs	39323
PchRAbrB	A.fcs	27572
PchRAbrB	A.fcs	12385
PchRAbrB	A.fcs	26060
PchRAbrB	A.fcs	24633
PchRAbrB	A.fcs	34031
PchRAbrB	A.fcs	26173
PchRAbrB	A.fcs	26010
PchRAbrB	A.fcs	10885
PchRAbrB	A.fcs	47568
PchRAbrB	A.fcs	13440
PchRAbrB	A.fcs	35939
PchRAbrB	A.fcs	30582
PchRAbrB	A.fcs	40116
PchRAbrB	A.fcs	18850
PchRAbrB	A.fcs	21717
PchRAbrB	A.fcs	19711
PchRAbrB	A.fcs	24262
PchRAbrB	A.fcs	17239
PchRAbrB	A.fcs	67833
PchRAbrB	A.fcs	33378
PchRAbrB	A.fcs	30105
PchRAbrB	A.fcs	29091
PchRAbrB	A.fcs	24814
PchRAbrB	A.fcs	5664
PchRAbrB	A.fcs	15882
PchRAbrB	A.fcs	33230
PchRAbrB	A.fcs	75371
PchRAbrB	A.fcs	24883
PchRAbrB	A.fcs	30161
PchRAbrB	A.fcs	43315
PchRAbrB	A.fcs	12362
PchRAbrB	A.fcs	19167
PchRAbrB	A.fcs	30483
PchRAbrB	A.fcs	18036
PchRAbrB	A.fcs	16963
PchRAbrB	A.fcs	13205
PchRAbrB	A.fcs	34099
PchRAbrB	A.fcs	19825
PchRAbrB	A.fcs	12118
PchRAbrB	A.fcs	23610
PchRAbrB	A.fcs	6853
PchRAbrB	A.fcs	28852
PchRAbrB	A.fcs	29766
PchRAbrB	A.fcs	47341
PchRAbrB	A.fcs	13387
PchRAbrB	A.fcs	13637
PchRAbrB	A.fcs	16726
PchRAbrB	A.fcs	20338
PchRAbrB	A.fcs	90458
PchRAbrB	A.fcs	37378
PchRAbrB	A.fcs	40431
PchRAbrB	A.fcs	13178
PchRAbrB	A.fcs	13899
PchRAbrB	A.fcs	13984
PchRAbrB	A.fcs	42900
PchRAbrB	A.fcs	14063
PchRAbrB	A.fcs	22803
PchRAbrB	A.fcs	19736
PchRAbrB	A.fcs	33569
PchRAbrB	A.fcs	22747
PchRAbrB	A.fcs	12436
PchRAbrB	A.fcs	15785
PchRAbrB	A.fcs	16122
PchRAbrB	A.fcs	20365
PchRAbrB	A.fcs	36371
PchRAbrB	A.fcs	38735
PchRAbrB	A.fcs	9589
PchRAbrB	A.fcs	15034
PchRAbrB	A.fcs	39050
PchRAbrB	A.fcs	21518
PchRAbrB	A.fcs	17740
PchRAbrB	A.fcs	9834
PchRAbrB	A.fcs	68694
PchRAbrB	A.fcs	16070
PchRAbrB	A.fcs	12974
PchRAbrB	A.fcs	19094
PchRAbrB	A.fcs	27343
PchRAbrB	A.fcs	36428
PchRAbrB	A.fcs	22269
PchRAbrB	A.fcs	21394
PchRAbrB	A.fcs	30976
PchRAbrB	A.fcs	35696
PchRAbrB	A.fcs	37807
PchRAbrB	A.fcs	22820
PchRAbrB	A.fcs	16692
PchRAbrB	A.fcs	11766
PchRAbrB	A.fcs	21490
PchRAbrB	A.fcs	10336
PchRAbrB	A.fcs	17759
PchRAbrB	A.fcs	8441
PchRAbrB	A.fcs	23471
PchRAbrB	A.fcs	30536
PchRAbrB	A.fcs	15975
PchRAbrB	A.fcs	30245
PchRAbrB	A.fcs	17728
PchRAbrB	A.fcs	20453
PchRAbrB	A.fcs	20151
PchRAbrB	A.fcs	7262
PchRAbrB	A.fcs	14800
PchRAbrB	A.fcs	49096
PchRAbrB	A.fcs	14768
PchRAbrB	A.fcs	29765
PchRAbrB	A.fcs	19117
PchRAbrB	A.fcs	99643
PchRAbrB	A.fcs	28552
PchRAbrB	A.fcs	46325
PchRAbrB	A.fcs	19287
PchRAbrB	A.fcs	13775
PchRAbrB	A.fcs	15331
PchRAbrB	A.fcs	29613
PchRAbrB	A.fcs	20108
PchRAbrB	A.fcs	12319
PchRAbrB	A.fcs	14028
PchRAbrB	A.fcs	19342
PchRAbrB	A.fcs	12351
PchRAbrB	A.fcs	16563
PchRAbrB	A.fcs	13110
PchRAbrB	A.fcs	20994
PchRAbrB	A.fcs	96255
PchRAbrB	A.fcs	15239
PchRAbrB	A.fcs	20703
PchRAbrB	A.fcs	17472
PchRAbrB	A.fcs	22829
PchRAbrB	A.fcs	21968
PchRAbrB	A.fcs	53940
PchRAbrB	A.fcs	20013
PchRAbrB	A.fcs	22925
PchRAbrB	A.fcs	14207
PchRAbrB	A.fcs	41286
PchRAbrB	A.fcs	34554
PchRAbrB	A.fcs	31925
PchRAbrB	A.fcs	15520
PchRAbrB	A.fcs	14779
PchRAbrB	A.fcs	24190
PchRAbrB	A.fcs	42601
PchRAbrB	A.fcs	15977
PchRAbrB	A.fcs	14533
PchRAbrB	A.fcs	19678
PchRAbrB	A.fcs	61555
PchRAbrB	A.fcs	26458
PchRAbrB	A.fcs	17775
PchRAbrB	A.fcs	38329
PchRAbrB	A.fcs	40943
PchRAbrB	A.fcs	23037
PchRAbrB	A.fcs	18595
PchRAbrB	A.fcs	24367
PchRAbrB	A.fcs	13635
PchRAbrB	A.fcs	15897
PchRAbrB	A.fcs	12552
PchRAbrB	A.fcs	99657
PchRAbrB	A.fcs	46601
PchRAbrB	A.fcs	13212
PchRAbrB	A.fcs	16428
PchRAbrB	A.fcs	13006
PchRAbrB	A.fcs	15258
PchRAbrB	A.fcs	15590
PchRAbrB	A.fcs	12608
PchRAbrB	A.fcs	15499
PchRAbrB	A.fcs	14205
PchRAbrB	A.fcs	69991
PchRAbrB	A.fcs	15693
PchRAbrB	A.fcs	24068
PchRAbrB	A.fcs	14446
PchRAbrB	A.fcs	12934
PchRAbrB	A.fcs	27132
PchRAbrB	A.fcs	29165
PchRAbrB	A.fcs	24992
PchRAbrB	A.fcs	1685
PchRAbrB	A.fcs	31233
PchRAbrB	A.fcs	37196
PchRAbrB	A.fcs	18477
PchRAbrB	A.fcs	29439
PchRAbrB	A.fcs	41792
PchRAbrB	A.fcs	16948
PchRAbrB	A.fcs	19676
PchRAbrB	A.fcs	17853
PchRAbrB	A.fcs	17696
PchRAbrB	A.fcs	36502
PchRAbrB	A.fcs	17497
PchRAbrB	A.fcs	21813
PchRAbrB	A.fcs	22542
PchRAbrB	A.fcs	38429
PchRAbrB	A.fcs	15474
PchRAbrB	A.fcs	41406
PchRAbrB	A.fcs	30718
PchRAbrB	A.fcs	21534
PchRAbrB	A.fcs	18456
PchRAbrB	A.fcs	43992
PchRAbrB	A.fcs	15648
PchRAbrB	A.fcs	21659
PchRAbrB	A.fcs	40897
PchRAbrB	A.fcs	40646
PchRAbrB	A.fcs	41715
PchRAbrB	A.fcs	11666
PchRAbrB	A.fcs	45898
PchRAbrB	A.fcs	858
PchRAbrB	A.fcs	14995
PchRAbrB	A.fcs	46109
PchRAbrB	A.fcs	14025
PchRAbrB	A.fcs	2517
PchRAbrB	A.fcs	24336
PchRAbrB	A.fcs	18346
PchRAbrB	A.fcs	29955
PchRAbrB	A.fcs	14469
PchRAbrB	A.fcs	34841
PchRAbrB	A.fcs	77487
PchRAbrB	A.fcs	13317
PchRAbrB	A.fcs	29997
PchRAbrB	A.fcs	12119
PchRAbrB	A.fcs	37288
PchRAbrB	A.fcs	23827
PchRAbrB	A.fcs	12296
PchRAbrB	A.fcs	49435
PchRAbrB	A.fcs	23108
PchRAbrB	A.fcs	34305
PchRAbrB	A.fcs	38445
PchRAbrB	A.fcs	13556
PchRAbrB	A.fcs	20673
PchRAbrB	A.fcs	14636
PchRAbrB	A.fcs	65214
PchRAbrB	A.fcs	13448
PchRAbrB	A.fcs	60303
PchRAbrB	A.fcs	25592
PchRAbrB	A.fcs	17909
PchRAbrB	A.fcs	34045
PchRAbrB	A.fcs	12203
PchRAbrB	A.fcs	23305
PchRAbrB	A.fcs	15141
PchRAbrB	A.fcs	71994
PchRAbrB	A.fcs	13214
PchRAbrB	A.fcs	26024
PchRAbrB	A.fcs	17555
PchRAbrB	A.fcs	18536
PchRAbrB	A.fcs	23628
PchRAbrB	A.fcs	23349
PchRAbrB	A.fcs	85275
PchRAbrB	A.fcs	32371
PchRAbrB	A.fcs	11982
PchRAbrB	A.fcs	15970
PchRAbrB	A.fcs	14588
PchRAbrB	A.fcs	28454
PchRAbrB	A.fcs	31726
PchRAbrB	A.fcs	19875
PchRAbrB	A.fcs	46036
PchRAbrB	A.fcs	16327
PchRAbrB	A.fcs	21063
PchRAbrB	A.fcs	24992
PchRAbrB	A.fcs	16057
PchRAbrB	A.fcs	21090
PchRAbrB	A.fcs	39432
PchRAbrB	A.fcs	26064
PchRAbrB	A.fcs	38999
PchRAbrB	A.fcs	14415
PchRAbrB	A.fcs	13605
PchRAbrB	A.fcs	48403
PchRAbrB	A.fcs	36270
PchRAbrB	A.fcs	26528
PchRAbrB	A.fcs	14739
PchRAbrB	A.fcs	32907
PchRAbrB	A.fcs	17140
PchRAbrB	A.fcs	41093
PchRAbrB	A.fcs	24966
PchRAbrB	A.fcs	29957
PchRAbrB	A.fcs	26482
PchRAbrB	A.fcs	34619
PchRAbrB	A.fcs	43276
PchRAbrB	A.fcs	3282
PchRAbrB	A.fcs	26713
PchRAbrB	A.fcs	13921
PchRAbrB	A.fcs	22202
PchRAbrB	A.fcs	15850
PchRAbrB	A.fcs	21977
PchRAbrB	A.fcs	23755
PchRAbrB	A.fcs	29079
PchRAbrB	A.fcs	14027
PchRAbrB	A.fcs	43896
PchRAbrB	A.fcs	22823
PchRAbrB	A.fcs	54326
PchRAbrB	A.fcs	30230
PchRAbrB	A.fcs	10184
PchRAbrB	A.fcs	25162
PchRAbrB	A.fcs	85739
PchRAbrB	A.fcs	14922
PchRAbrB	A.fcs	29287
PchRAbrB	A.fcs	33242
PchRAbrB	A.fcs	43864
PchRAbrB	A.fcs	26354
PchRAbrB	A.fcs	17269
PchRAbrB	A.fcs	33787
PchRAbrB	A.fcs	14660
PchRAbrB	A.fcs	27944
PchRAbrB	A.fcs	1595
PchRAbrB	A.fcs	54333
PchRAbrB	A.fcs	14155
PchRAbrB	A.fcs	20056
PchRAbrB	A.fcs	10648
PchRAbrB	A.fcs	14166
PchRAbrB	A.fcs	22662
PchRAbrB	A.fcs	42892
PchRAbrB	A.fcs	26191
PchRAbrB	A.fcs	45142
PchRAbrB	A.fcs	86237
PchRAbrB	A.fcs	20020
PchRAbrB	A.fcs	17242
PchRAbrB	A.fcs	17641
PchRAbrB	A.fcs	16759
PchRAbrB	A.fcs	36828
PchRAbrB	A.fcs	18759
PchRAbrB	A.fcs	36542
PchRAbrB	A.fcs	23234
PchRAbrB	A.fcs	19781
PchRAbrB	A.fcs	9890
PchRAbrB	A.fcs	30398
PchRAbrB	A.fcs	33150
PchRAbrB	A.fcs	29116
PchRAbrB	A.fcs	92677
PchRAbrB	A.fcs	23168
PchRAbrB	A.fcs	4293
PchRAbrB	A.fcs	20606
PchRAbrB	A.fcs	215
PchRAbrB	A.fcs	21824
PchRAbrB	A.fcs	13062
PchRAbrB	A.fcs	14649
PchRAbrB	A.fcs	28132
PchRAbrB	A.fcs	26080
PchRAbrB	A.fcs	18834
PchRAbrB	A.fcs	14679
PchRAbrB	A.fcs	15243
PchRAbrB	A.fcs	29619
PchRAbrB	A.fcs	34533
PchRAbrB	A.fcs	26806
PchRAbrB	A.fcs	30687
PchRAbrB	A.fcs	44609
PchRAbrB	A.fcs	28327
PchRAbrB	A.fcs	333
PchRAbrB	A.fcs	19820
PchRAbrB	A.fcs	14974
PchRAbrB	A.fcs	33983
PchRAbrB	A.fcs	15045
PchRAbrB	A.fcs	29575
PchRAbrB	A.fcs	22356
PchRAbrB	A.fcs	15309
PchRAbrB	A.fcs	28325
PchRAbrB	A.fcs	14826
PchRAbrB	A.fcs	29364
PchRAbrB	A.fcs	16302
PchRAbrB	A.fcs	21156
PchRAbrB	A.fcs	18488
PchRAbrB	A.fcs	12132
PchRAbrB	A.fcs	24408
PchRAbrB	A.fcs	3141
PchRAbrB	A.fcs	21713
PchRAbrB	A.fcs	43885
PchRAbrB	A.fcs	27901
PchRAbrB	A.fcs	19114
PchRAbrB	A.fcs	16863
PchRAbrB	A.fcs	24784
PchRAbrB	A.fcs	62033
PchRAbrB	A.fcs	40420
PchRAbrB	A.fcs	1180
PchRAbrB	A.fcs	10923
PchRAbrB	A.fcs	96311
PchRAbrB	A.fcs	19379
PchRAbrB	A.fcs	41015
PchRAbrB	A.fcs	41132
PchRAbrB	A.fcs	22113
PchRAbrB	A.fcs	42836
PchRAbrB	A.fcs	33195
[truncated: 242,107+ more rows]
