# Supplementary material for: Two distinct regulatory systems control pulcherrimin biosynthesis in Bacillus subtilis
Source: PLoS Genet. 2024 May 16;20(5):e1011283. doi: 10.1371/journal.pgen.1011283 (PMC11135676; doi:10.1371/journal.pgen.1011283)
Supplement: S1 Data — (ZIP) [file pgen.1011283.s009.zip › Underlying_Data/Figure4A/Numerical_Data_Fig4A_WT.xlsx]

## Sheet: Sheet1
Strain	Replicate	BL1.H
WT	A.fcs	2903
WT	A.fcs	640
WT	A.fcs	2652
WT	A.fcs	278
WT	A.fcs	1940
WT	A.fcs	459
WT	A.fcs	733
WT	A.fcs	1238
WT	A.fcs	420
WT	A.fcs	3909
WT	A.fcs	240
WT	A.fcs	1118
WT	A.fcs	1445
WT	A.fcs	184
WT	A.fcs	557
WT	A.fcs	1191
WT	A.fcs	1253
WT	A.fcs	1445
WT	A.fcs	1789
WT	A.fcs	340
WT	A.fcs	1747
WT	A.fcs	1872
WT	A.fcs	1064
WT	A.fcs	1483
WT	A.fcs	1734
WT	A.fcs	2192
WT	A.fcs	522
WT	A.fcs	5177
WT	A.fcs	1342
WT	A.fcs	5737
WT	A.fcs	611
WT	A.fcs	2712
WT	A.fcs	1098
WT	A.fcs	1388
WT	A.fcs	1548
WT	A.fcs	786
WT	A.fcs	347
WT	A.fcs	307
WT	A.fcs	743
WT	A.fcs	1721
WT	A.fcs	2274
WT	A.fcs	1188
WT	A.fcs	569
WT	A.fcs	2696
WT	A.fcs	733
WT	A.fcs	2880
WT	A.fcs	1442
WT	A.fcs	508
WT	A.fcs	532
WT	A.fcs	2023
WT	A.fcs	606
WT	A.fcs	2619
WT	A.fcs	4553
WT	A.fcs	489
WT	A.fcs	199
WT	A.fcs	4008
WT	A.fcs	2160
WT	A.fcs	270
WT	A.fcs	442
WT	A.fcs	680
WT	A.fcs	3322
WT	A.fcs	2572
WT	A.fcs	1489
WT	A.fcs	454
WT	A.fcs	1175
WT	A.fcs	1663
WT	A.fcs	542
WT	A.fcs	1314
WT	A.fcs	1132
WT	A.fcs	990
WT	A.fcs	3521
WT	A.fcs	2452
WT	A.fcs	148
WT	A.fcs	590
WT	A.fcs	456
WT	A.fcs	558
WT	A.fcs	4232
WT	A.fcs	428
WT	A.fcs	1605
WT	A.fcs	352
WT	A.fcs	1090
WT	A.fcs	690
WT	A.fcs	1293
WT	A.fcs	2797
WT	A.fcs	952
WT	A.fcs	1256
WT	A.fcs	1498
WT	A.fcs	1262
WT	A.fcs	394
WT	A.fcs	403
WT	A.fcs	138
WT	A.fcs	2708
WT	A.fcs	3795
WT	A.fcs	923
WT	A.fcs	565
WT	A.fcs	467
WT	A.fcs	3983
WT	A.fcs	1249
WT	A.fcs	1590
WT	A.fcs	3681
WT	A.fcs	2133
WT	A.fcs	710
WT	A.fcs	399
WT	A.fcs	1424
WT	A.fcs	877
WT	A.fcs	1409
WT	A.fcs	1637
WT	A.fcs	2557
WT	A.fcs	3675
WT	A.fcs	1866
WT	A.fcs	613
WT	A.fcs	3716
WT	A.fcs	1573
WT	A.fcs	1234
WT	A.fcs	626
WT	A.fcs	2190
WT	A.fcs	788
WT	A.fcs	1044
WT	A.fcs	843
WT	A.fcs	2876
WT	A.fcs	2972
WT	A.fcs	517
WT	A.fcs	1095
WT	A.fcs	1028
WT	A.fcs	3880
WT	A.fcs	416
WT	A.fcs	1068
WT	A.fcs	1318
WT	A.fcs	415
WT	A.fcs	580
WT	A.fcs	4497
WT	A.fcs	4128
WT	A.fcs	1379
WT	A.fcs	102
WT	A.fcs	848
WT	A.fcs	1147
WT	A.fcs	374
WT	A.fcs	3052
WT	A.fcs	1560
WT	A.fcs	1725
WT	A.fcs	807
WT	A.fcs	1813
WT	A.fcs	1388
WT	A.fcs	720
WT	A.fcs	2308
WT	A.fcs	3924
WT	A.fcs	734
WT	A.fcs	1743
WT	A.fcs	6671
WT	A.fcs	2333
WT	A.fcs	1798
WT	A.fcs	641
WT	A.fcs	987
WT	A.fcs	1753
WT	A.fcs	3113
WT	A.fcs	1862
WT	A.fcs	3965
WT	A.fcs	707
WT	A.fcs	1420
WT	A.fcs	6510
WT	A.fcs	1861
WT	A.fcs	2154
WT	A.fcs	1701
WT	A.fcs	946
WT	A.fcs	158
WT	A.fcs	1116
WT	A.fcs	539
WT	A.fcs	824
WT	A.fcs	420
WT	A.fcs	886
WT	A.fcs	3111
WT	A.fcs	3205
WT	A.fcs	796
WT	A.fcs	5061
WT	A.fcs	627
WT	A.fcs	635
WT	A.fcs	734
WT	A.fcs	446
WT	A.fcs	520
WT	A.fcs	1841
WT	A.fcs	1632
WT	A.fcs	1047
WT	A.fcs	2014
WT	A.fcs	2831
WT	A.fcs	1249
WT	A.fcs	1861
WT	A.fcs	3586
WT	A.fcs	4084
WT	A.fcs	995
WT	A.fcs	158
WT	A.fcs	3937
WT	A.fcs	7139
WT	A.fcs	303
WT	A.fcs	265
WT	A.fcs	877
WT	A.fcs	940
WT	A.fcs	3301
WT	A.fcs	1831
WT	A.fcs	3528
WT	A.fcs	1268
WT	A.fcs	2229
WT	A.fcs	707
WT	A.fcs	2274
WT	A.fcs	898
WT	A.fcs	3313
WT	A.fcs	4388
WT	A.fcs	11098
WT	A.fcs	2450
WT	A.fcs	1748
WT	A.fcs	3693
WT	A.fcs	1299
WT	A.fcs	1211
WT	A.fcs	2627
WT	A.fcs	11584
WT	A.fcs	5250
WT	A.fcs	5341
WT	A.fcs	871
WT	A.fcs	18213
WT	A.fcs	1942
WT	A.fcs	1762
WT	A.fcs	617
WT	A.fcs	1077
WT	A.fcs	3714
WT	A.fcs	1405
WT	A.fcs	1907
WT	A.fcs	235
WT	A.fcs	4116
WT	A.fcs	595
WT	A.fcs	1532
WT	A.fcs	5186
WT	A.fcs	347
WT	A.fcs	1624
WT	A.fcs	11854
WT	A.fcs	1253
WT	A.fcs	8456
WT	A.fcs	1129
WT	A.fcs	1170
WT	A.fcs	2528
WT	A.fcs	903
WT	A.fcs	906
WT	A.fcs	2649
WT	A.fcs	288
WT	A.fcs	2782
WT	A.fcs	1093
WT	A.fcs	463
WT	A.fcs	956
WT	A.fcs	2003
WT	A.fcs	774
WT	A.fcs	3444
WT	A.fcs	1790
WT	A.fcs	1732
WT	A.fcs	3964
WT	A.fcs	549
WT	A.fcs	478
WT	A.fcs	1822
WT	A.fcs	645
WT	A.fcs	920
WT	A.fcs	509
WT	A.fcs	4675
WT	A.fcs	667
WT	A.fcs	4389
WT	A.fcs	1
WT	A.fcs	1343
WT	A.fcs	895
WT	A.fcs	2375
WT	A.fcs	343
WT	A.fcs	867
WT	A.fcs	433
WT	A.fcs	327
WT	A.fcs	461
WT	A.fcs	1483
WT	A.fcs	3633
WT	A.fcs	1926
WT	A.fcs	642
WT	A.fcs	1880
WT	A.fcs	489
WT	A.fcs	3137
WT	A.fcs	375
WT	A.fcs	1112
WT	A.fcs	670
WT	A.fcs	957
WT	A.fcs	262
WT	A.fcs	884
WT	A.fcs	2931
WT	A.fcs	951
WT	A.fcs	637
WT	A.fcs	1149
WT	A.fcs	708
WT	A.fcs	4340
WT	A.fcs	4244
WT	A.fcs	2522
WT	A.fcs	1390
WT	A.fcs	1462
WT	A.fcs	411
WT	A.fcs	1955
WT	A.fcs	534
WT	A.fcs	1641
WT	A.fcs	1090
WT	A.fcs	401
WT	A.fcs	1363
WT	A.fcs	1242
WT	A.fcs	4766
WT	A.fcs	998
WT	A.fcs	412
WT	A.fcs	289
WT	A.fcs	846
WT	A.fcs	8628
WT	A.fcs	1913
WT	A.fcs	6843
WT	A.fcs	14801
WT	A.fcs	2315
WT	A.fcs	3584
WT	A.fcs	64
WT	A.fcs	4296
WT	A.fcs	10579
WT	A.fcs	1109
WT	A.fcs	622
WT	A.fcs	168
WT	A.fcs	2162
WT	A.fcs	497
WT	A.fcs	285
WT	A.fcs	2332
WT	A.fcs	252
WT	A.fcs	2757
WT	A.fcs	890
WT	A.fcs	802
WT	A.fcs	1640
WT	A.fcs	848
WT	A.fcs	1185
WT	A.fcs	389
WT	A.fcs	284
WT	A.fcs	542
WT	A.fcs	660
WT	A.fcs	430
WT	A.fcs	1548
WT	A.fcs	745
WT	A.fcs	3695
WT	A.fcs	5160
WT	A.fcs	2748
WT	A.fcs	1374
WT	A.fcs	2900
WT	A.fcs	575
WT	A.fcs	3366
WT	A.fcs	772
WT	A.fcs	335
WT	A.fcs	1995
WT	A.fcs	1015
WT	A.fcs	736
WT	A.fcs	433
WT	A.fcs	1718
WT	A.fcs	2624
WT	A.fcs	1921
WT	A.fcs	395
WT	A.fcs	1149
WT	A.fcs	125
WT	A.fcs	784
WT	A.fcs	1319
WT	A.fcs	720
WT	A.fcs	819
WT	A.fcs	3427
WT	A.fcs	717
WT	A.fcs	848
WT	A.fcs	1269
WT	A.fcs	2061
WT	A.fcs	1989
WT	A.fcs	5409
WT	A.fcs	209
WT	A.fcs	332
WT	A.fcs	1731
WT	A.fcs	1107
WT	A.fcs	1870
WT	A.fcs	479
WT	A.fcs	617
WT	A.fcs	425
WT	A.fcs	265
WT	A.fcs	1900
WT	A.fcs	440
WT	A.fcs	1225
WT	A.fcs	442
WT	A.fcs	358
WT	A.fcs	1354
WT	A.fcs	1390
WT	A.fcs	473
WT	A.fcs	2020
WT	A.fcs	1653
WT	A.fcs	292
WT	A.fcs	4293
WT	A.fcs	254
WT	A.fcs	1015
WT	A.fcs	3616
WT	A.fcs	5193
WT	A.fcs	1304
WT	A.fcs	1325
WT	A.fcs	337
WT	A.fcs	3054
WT	A.fcs	1271
WT	A.fcs	214
WT	A.fcs	2211
WT	A.fcs	1752
WT	A.fcs	520
WT	A.fcs	2838
WT	A.fcs	1658
WT	A.fcs	651
WT	A.fcs	184
WT	A.fcs	1641
WT	A.fcs	1144
WT	A.fcs	2381
WT	A.fcs	847
WT	A.fcs	4031
WT	A.fcs	3947
WT	A.fcs	2033
WT	A.fcs	2156
WT	A.fcs	4336
WT	A.fcs	4098
WT	A.fcs	2479
WT	A.fcs	1638
WT	A.fcs	2488
WT	A.fcs	1117
WT	A.fcs	1993
WT	A.fcs	1545
WT	A.fcs	5289
WT	A.fcs	1815
WT	A.fcs	681
WT	A.fcs	1224
WT	A.fcs	2263
WT	A.fcs	472
WT	A.fcs	1579
WT	A.fcs	626
WT	A.fcs	482
WT	A.fcs	1680
WT	A.fcs	2930
WT	A.fcs	3660
WT	A.fcs	1341
WT	A.fcs	2613
WT	A.fcs	1197
WT	A.fcs	963
WT	A.fcs	2908
WT	A.fcs	722
WT	A.fcs	537
WT	A.fcs	533
WT	A.fcs	4292
WT	A.fcs	1055
WT	A.fcs	770
WT	A.fcs	1130
WT	A.fcs	496
WT	A.fcs	844
WT	A.fcs	912
WT	A.fcs	1071
WT	A.fcs	1713
WT	A.fcs	5251
WT	A.fcs	2774
WT	A.fcs	4010
WT	A.fcs	1955
WT	A.fcs	811
WT	A.fcs	1187
WT	A.fcs	921
WT	A.fcs	1643
WT	A.fcs	1844
WT	A.fcs	454
WT	A.fcs	2778
WT	A.fcs	532
WT	A.fcs	1854
WT	A.fcs	1666
WT	A.fcs	3348
WT	A.fcs	909
WT	A.fcs	876
WT	A.fcs	3193
WT	A.fcs	677
WT	A.fcs	2569
WT	A.fcs	1840
WT	A.fcs	868
WT	A.fcs	582
WT	A.fcs	1493
WT	A.fcs	1392
WT	A.fcs	1510
WT	A.fcs	1094
WT	A.fcs	1055
WT	A.fcs	2593
WT	A.fcs	1836
WT	A.fcs	809
WT	A.fcs	5001
WT	A.fcs	1272
WT	A.fcs	857
WT	A.fcs	336
WT	A.fcs	2449
WT	A.fcs	1990
WT	A.fcs	20130
WT	A.fcs	1222
WT	A.fcs	233
WT	A.fcs	2082
WT	A.fcs	1291
WT	A.fcs	671
WT	A.fcs	4053
WT	A.fcs	3809
WT	A.fcs	3887
WT	A.fcs	585
WT	A.fcs	920
WT	A.fcs	7467
WT	A.fcs	8276
WT	A.fcs	4797
WT	A.fcs	2880
WT	A.fcs	169
WT	A.fcs	3904
WT	A.fcs	4167
WT	A.fcs	1068
WT	A.fcs	1720
WT	A.fcs	2632
WT	A.fcs	507
WT	A.fcs	2687
WT	A.fcs	980
WT	A.fcs	153
WT	A.fcs	742
WT	A.fcs	4492
WT	A.fcs	527
WT	A.fcs	1001
WT	A.fcs	3615
WT	A.fcs	1098
WT	A.fcs	1531
WT	A.fcs	1329
WT	A.fcs	395
WT	A.fcs	715
WT	A.fcs	914
WT	A.fcs	886
WT	A.fcs	787
WT	A.fcs	2391
WT	A.fcs	2262
WT	A.fcs	436
WT	A.fcs	470
WT	A.fcs	349
WT	A.fcs	1122
WT	A.fcs	1153
WT	A.fcs	699
WT	A.fcs	1374
WT	A.fcs	2480
WT	A.fcs	396
WT	A.fcs	531
WT	A.fcs	1571
WT	A.fcs	3131
WT	A.fcs	567
WT	A.fcs	3377
WT	A.fcs	1141
WT	A.fcs	1974
WT	A.fcs	2783
WT	A.fcs	963
WT	A.fcs	1107
WT	A.fcs	61
WT	A.fcs	1390
WT	A.fcs	1934
WT	A.fcs	1828
WT	A.fcs	265
WT	A.fcs	3030
WT	A.fcs	2030
WT	A.fcs	4098
WT	A.fcs	667
WT	A.fcs	3884
WT	A.fcs	4169
WT	A.fcs	4422
WT	A.fcs	23664
WT	A.fcs	328
WT	A.fcs	24053
WT	A.fcs	989
WT	A.fcs	1712
WT	A.fcs	447
WT	A.fcs	289
WT	A.fcs	620
WT	A.fcs	1102
WT	A.fcs	913
WT	A.fcs	5895
WT	A.fcs	5294
WT	A.fcs	222
WT	A.fcs	152
WT	A.fcs	1088
WT	A.fcs	2879
WT	A.fcs	3154
WT	A.fcs	388
WT	A.fcs	805
WT	A.fcs	221
WT	A.fcs	1436
WT	A.fcs	1842
WT	A.fcs	10975
WT	A.fcs	1267
WT	A.fcs	637
WT	A.fcs	402
WT	A.fcs	4510
WT	A.fcs	1093
WT	A.fcs	1553
WT	A.fcs	4110
WT	A.fcs	6749
WT	A.fcs	1448
WT	A.fcs	1691
WT	A.fcs	1278
WT	A.fcs	819
WT	A.fcs	1003
WT	A.fcs	6446
WT	A.fcs	1446
WT	A.fcs	926
WT	A.fcs	3991
WT	A.fcs	3527
WT	A.fcs	1469
WT	A.fcs	754
WT	A.fcs	2615
WT	A.fcs	4436
WT	A.fcs	3502
WT	A.fcs	916
WT	A.fcs	3323
WT	A.fcs	3969
WT	A.fcs	411
WT	A.fcs	542
WT	A.fcs	321
WT	A.fcs	495
WT	A.fcs	1944
WT	A.fcs	1627
WT	A.fcs	248
WT	A.fcs	2839
WT	A.fcs	1159
WT	A.fcs	1135
WT	A.fcs	4770
WT	A.fcs	760
WT	A.fcs	3451
WT	A.fcs	611
WT	A.fcs	5333
WT	A.fcs	5344
WT	A.fcs	2602
WT	A.fcs	2366
WT	A.fcs	542
WT	A.fcs	1876
WT	A.fcs	3579
WT	A.fcs	6935
WT	A.fcs	3014
WT	A.fcs	374
WT	A.fcs	1524
WT	A.fcs	3596
WT	A.fcs	1114
WT	A.fcs	1281
WT	A.fcs	818
WT	A.fcs	17056
WT	A.fcs	3987
WT	A.fcs	2520
WT	A.fcs	465
WT	A.fcs	8794
WT	A.fcs	1476
WT	A.fcs	302
WT	A.fcs	457
WT	A.fcs	804
WT	A.fcs	4018
WT	A.fcs	540
WT	A.fcs	1133
WT	A.fcs	1481
WT	A.fcs	5818
WT	A.fcs	1253
WT	A.fcs	1424
WT	A.fcs	1793
WT	A.fcs	2666
WT	A.fcs	1547
WT	A.fcs	6335
WT	A.fcs	3077
WT	A.fcs	3148
WT	A.fcs	874
WT	A.fcs	2777
WT	A.fcs	1251
WT	A.fcs	600
WT	A.fcs	571
WT	A.fcs	62
WT	A.fcs	1724
WT	A.fcs	1448
WT	A.fcs	892
WT	A.fcs	2518
WT	A.fcs	3979
WT	A.fcs	2163
WT	A.fcs	857
WT	A.fcs	2921
WT	A.fcs	13373
WT	A.fcs	3332
WT	A.fcs	607
WT	A.fcs	13794
WT	A.fcs	358
WT	A.fcs	5035
WT	A.fcs	1367
WT	A.fcs	7155
WT	A.fcs	7819
WT	A.fcs	332
WT	A.fcs	380
WT	A.fcs	3236
WT	A.fcs	4293
WT	A.fcs	4717
WT	A.fcs	3076
WT	A.fcs	652
WT	A.fcs	2814
WT	A.fcs	1007
WT	A.fcs	7688
WT	A.fcs	1580
WT	A.fcs	2090
WT	A.fcs	3777
WT	A.fcs	678
WT	A.fcs	696
WT	A.fcs	1350
WT	A.fcs	2440
WT	A.fcs	2389
WT	A.fcs	2177
WT	A.fcs	4757
WT	A.fcs	2094
WT	A.fcs	1766
WT	A.fcs	1261
WT	A.fcs	823
WT	A.fcs	212
WT	A.fcs	2044
WT	A.fcs	767
WT	A.fcs	899
WT	A.fcs	2988
WT	A.fcs	2294
WT	A.fcs	3964
WT	A.fcs	2890
WT	A.fcs	2625
WT	A.fcs	340
WT	A.fcs	3061
WT	A.fcs	2035
WT	A.fcs	1265
WT	A.fcs	641
WT	A.fcs	6101
WT	A.fcs	1993
WT	A.fcs	1194
WT	A.fcs	909
WT	A.fcs	1824
WT	A.fcs	2321
WT	A.fcs	104
WT	A.fcs	1095
WT	A.fcs	2438
WT	A.fcs	450
WT	A.fcs	1175
WT	A.fcs	3228
WT	A.fcs	314
WT	A.fcs	1679
WT	A.fcs	4510
WT	A.fcs	1051
WT	A.fcs	952
WT	A.fcs	455
WT	A.fcs	1878
WT	A.fcs	2662
WT	A.fcs	788
WT	A.fcs	1522
WT	A.fcs	990
WT	A.fcs	6997
WT	A.fcs	1585
WT	A.fcs	1588
WT	A.fcs	1911
WT	A.fcs	3330
WT	A.fcs	5077
WT	A.fcs	6894
WT	A.fcs	2517
WT	A.fcs	1096
WT	A.fcs	1956
WT	A.fcs	1257
WT	A.fcs	532
WT	A.fcs	2023
WT	A.fcs	622
WT	A.fcs	1313
WT	A.fcs	1694
WT	A.fcs	1319
WT	A.fcs	1439
WT	A.fcs	594
WT	A.fcs	648
WT	A.fcs	1871
WT	A.fcs	9242
WT	A.fcs	2642
WT	A.fcs	2241
WT	A.fcs	2927
WT	A.fcs	1792
WT	A.fcs	742
WT	A.fcs	540
WT	A.fcs	1708
WT	A.fcs	1984
WT	A.fcs	1150
WT	A.fcs	1093
WT	A.fcs	427
WT	A.fcs	1683
WT	A.fcs	1959
WT	A.fcs	956
WT	A.fcs	847
WT	A.fcs	561
WT	A.fcs	1029
WT	A.fcs	3645
WT	A.fcs	5957
WT	A.fcs	1465
WT	A.fcs	940
WT	A.fcs	2046
WT	A.fcs	493
WT	A.fcs	2535
WT	A.fcs	495
WT	A.fcs	5540
WT	A.fcs	2851
WT	A.fcs	1723
WT	A.fcs	2139
WT	A.fcs	53
WT	A.fcs	7155
WT	A.fcs	3850
WT	A.fcs	869
WT	A.fcs	1834
WT	A.fcs	1386
WT	A.fcs	6225
WT	A.fcs	22957
WT	A.fcs	1928
WT	A.fcs	4489
WT	A.fcs	365
WT	A.fcs	1700
WT	A.fcs	391
WT	A.fcs	28258
WT	A.fcs	2417
WT	A.fcs	837
WT	A.fcs	3514
WT	A.fcs	2673
WT	A.fcs	3468
WT	A.fcs	5963
WT	A.fcs	1225
WT	A.fcs	3055
WT	A.fcs	662
WT	A.fcs	432
WT	A.fcs	2651
WT	A.fcs	2592
WT	A.fcs	920
WT	A.fcs	851
WT	A.fcs	644
WT	A.fcs	4675
WT	A.fcs	182
WT	A.fcs	74
WT	A.fcs	539
WT	A.fcs	663
WT	A.fcs	811
WT	A.fcs	1762
WT	A.fcs	319
WT	A.fcs	1441
WT	A.fcs	1204
WT	A.fcs	2501
WT	A.fcs	326
WT	A.fcs	1657
WT	A.fcs	2302
WT	A.fcs	4737
WT	A.fcs	785
WT	A.fcs	471
WT	A.fcs	350
WT	A.fcs	5740
WT	A.fcs	1577
WT	A.fcs	1255
WT	A.fcs	752
WT	A.fcs	25
WT	A.fcs	616
WT	A.fcs	2942
WT	A.fcs	2410
WT	A.fcs	8077
WT	A.fcs	5577
WT	A.fcs	3787
WT	A.fcs	1949
WT	A.fcs	59
WT	A.fcs	472
WT	A.fcs	9678
WT	A.fcs	4344
WT	A.fcs	5823
WT	A.fcs	5806
WT	A.fcs	487
WT	A.fcs	1284
WT	A.fcs	3177
WT	A.fcs	1136
WT	A.fcs	1246
WT	A.fcs	1497
WT	A.fcs	229
WT	A.fcs	928
WT	A.fcs	2328
WT	A.fcs	1231
WT	A.fcs	904
WT	A.fcs	1136
WT	A.fcs	2134
WT	A.fcs	1057
WT	A.fcs	3361
WT	A.fcs	948
WT	A.fcs	2584
WT	A.fcs	1736
WT	A.fcs	1615
WT	A.fcs	4168
WT	A.fcs	4070
WT	A.fcs	1192
WT	A.fcs	477
WT	A.fcs	1190
WT	A.fcs	2111
WT	A.fcs	640
WT	A.fcs	696
WT	A.fcs	426
WT	A.fcs	2701
WT	A.fcs	628
WT	A.fcs	1565
WT	A.fcs	756
WT	A.fcs	3526
WT	A.fcs	1180
WT	A.fcs	109
WT	A.fcs	231
WT	A.fcs	12538
WT	A.fcs	2960
WT	A.fcs	816
WT	A.fcs	404
WT	A.fcs	4039
WT	A.fcs	1436
WT	A.fcs	2506
WT	A.fcs	2654
WT	A.fcs	1584
WT	A.fcs	2654
WT	A.fcs	1722
WT	A.fcs	1665
WT	A.fcs	967
WT	A.fcs	1521
WT	A.fcs	1737
WT	A.fcs	320
WT	A.fcs	1766
WT	A.fcs	726
WT	A.fcs	1151
WT	A.fcs	803
WT	A.fcs	4758
WT	A.fcs	2604
WT	A.fcs	2342
WT	A.fcs	1080
WT	A.fcs	1116
WT	A.fcs	6571
WT	A.fcs	3937
WT	A.fcs	576
WT	A.fcs	1118
WT	A.fcs	768
WT	A.fcs	1751
WT	A.fcs	1101
WT	A.fcs	753
WT	A.fcs	853
WT	A.fcs	310
WT	A.fcs	2118
WT	A.fcs	192
WT	A.fcs	358
WT	A.fcs	2746
WT	A.fcs	888
WT	A.fcs	670
WT	A.fcs	472
WT	A.fcs	3583
WT	A.fcs	16285
WT	A.fcs	1937
WT	A.fcs	1323
WT	A.fcs	440
WT	A.fcs	361
WT	A.fcs	283
WT	A.fcs	2266
WT	A.fcs	4525
WT	A.fcs	1610
WT	A.fcs	3463
WT	A.fcs	2280
WT	A.fcs	1097
WT	A.fcs	2446
WT	A.fcs	390
WT	A.fcs	791
WT	A.fcs	156
WT	A.fcs	443
WT	A.fcs	3244
WT	A.fcs	8540
WT	A.fcs	660
WT	A.fcs	3019
WT	A.fcs	631
WT	A.fcs	3503
WT	A.fcs	5611
WT	A.fcs	3812
WT	A.fcs	12876
WT	A.fcs	4260
WT	A.fcs	2726
WT	A.fcs	858
WT	A.fcs	1000
WT	A.fcs	1037
WT	A.fcs	1575
WT	A.fcs	484
WT	A.fcs	1001
WT	A.fcs	1355
WT	A.fcs	1252
WT	A.fcs	7191
WT	A.fcs	203
WT	A.fcs	1040
WT	A.fcs	85
WT	A.fcs	1932
WT	A.fcs	15092
WT	A.fcs	370
WT	A.fcs	1032
WT	A.fcs	292
WT	A.fcs	869
WT	A.fcs	1472
WT	A.fcs	672
WT	A.fcs	1719
WT	A.fcs	2309
WT	A.fcs	420
WT	A.fcs	1869
WT	A.fcs	1511
WT	A.fcs	1792
WT	A.fcs	1003
WT	A.fcs	401
WT	A.fcs	3505
WT	A.fcs	2459
WT	A.fcs	399
WT	A.fcs	2587
WT	A.fcs	2392
WT	A.fcs	1407
WT	A.fcs	1088
WT	A.fcs	1110
WT	A.fcs	7983
WT	A.fcs	1184
WT	A.fcs	603
WT	A.fcs	2459
WT	A.fcs	4208
WT	A.fcs	876
WT	A.fcs	806
WT	A.fcs	925
WT	A.fcs	500
WT	A.fcs	1666
WT	A.fcs	1112
WT	A.fcs	3222
WT	A.fcs	20630
WT	A.fcs	1086
WT	A.fcs	241
WT	A.fcs	5503
WT	A.fcs	957
WT	A.fcs	4945
WT	A.fcs	2196
WT	A.fcs	4792
WT	A.fcs	1629
WT	A.fcs	1553
WT	A.fcs	1703
WT	A.fcs	966
WT	A.fcs	1177
WT	A.fcs	4039
WT	A.fcs	2380
WT	A.fcs	779
WT	A.fcs	653
WT	A.fcs	3017
WT	A.fcs	4418
WT	A.fcs	2927
WT	A.fcs	1960
WT	A.fcs	842
WT	A.fcs	2065
WT	A.fcs	495
WT	A.fcs	2221
WT	A.fcs	2482
WT	A.fcs	630
WT	A.fcs	394
WT	A.fcs	1473
WT	A.fcs	3281
WT	A.fcs	1107
WT	A.fcs	2037
WT	A.fcs	867
WT	A.fcs	2717
WT	A.fcs	3102
WT	A.fcs	1363
WT	A.fcs	2179
WT	A.fcs	776
WT	A.fcs	3374
WT	A.fcs	1527
WT	A.fcs	598
WT	A.fcs	239
WT	A.fcs	3897
WT	A.fcs	638
WT	A.fcs	770
WT	A.fcs	7579
WT	A.fcs	1406
WT	A.fcs	1085
WT	A.fcs	983
WT	A.fcs	625
WT	A.fcs	1430
WT	A.fcs	1581
WT	A.fcs	4691
WT	A.fcs	1007
WT	A.fcs	2865
WT	A.fcs	1955
WT	A.fcs	673
WT	A.fcs	63
WT	A.fcs	1994
WT	A.fcs	327
WT	A.fcs	697
WT	A.fcs	191
WT	A.fcs	3880
WT	A.fcs	2319
WT	A.fcs	1702
WT	A.fcs	1000
WT	A.fcs	802
WT	A.fcs	1786
WT	A.fcs	553
WT	A.fcs	938
WT	A.fcs	1481
WT	A.fcs	418
WT	A.fcs	889
WT	A.fcs	1492
WT	A.fcs	5261
WT	A.fcs	1805
WT	A.fcs	155
WT	A.fcs	611
WT	A.fcs	2353
WT	A.fcs	446
WT	A.fcs	3718
WT	A.fcs	1255
WT	A.fcs	3722
WT	A.fcs	1275
WT	A.fcs	854
WT	A.fcs	232
WT	A.fcs	762
WT	A.fcs	1385
WT	A.fcs	6215
WT	A.fcs	1407
WT	A.fcs	2787
WT	A.fcs	676
WT	A.fcs	3185
WT	A.fcs	6635
WT	A.fcs	5412
WT	A.fcs	2248
WT	A.fcs	769
WT	A.fcs	14243
WT	A.fcs	1475
WT	A.fcs	1476
WT	A.fcs	480
WT	A.fcs	1281
WT	A.fcs	3242
WT	A.fcs	13529
WT	A.fcs	2965
WT	A.fcs	2121
WT	A.fcs	828
WT	A.fcs	1037
WT	A.fcs	353
WT	A.fcs	673
WT	A.fcs	3193
WT	A.fcs	2666
WT	A.fcs	424
WT	A.fcs	1284
WT	A.fcs	643
WT	A.fcs	2336
WT	A.fcs	2569
WT	A.fcs	880
WT	A.fcs	415
WT	A.fcs	3032
WT	A.fcs	807
WT	A.fcs	307
WT	A.fcs	652
WT	A.fcs	1576
WT	A.fcs	1037
WT	A.fcs	649
WT	A.fcs	1358
WT	A.fcs	2032
WT	A.fcs	2379
WT	A.fcs	287
WT	A.fcs	10975
WT	A.fcs	2763
WT	A.fcs	3899
WT	A.fcs	1962
WT	A.fcs	633
WT	A.fcs	1101
WT	A.fcs	1106
WT	A.fcs	4777
WT	A.fcs	2641
WT	A.fcs	2598
WT	A.fcs	3017
WT	A.fcs	361
WT	A.fcs	1288
WT	A.fcs	1306
WT	A.fcs	5112
WT	A.fcs	3310
WT	A.fcs	501
WT	A.fcs	838
WT	A.fcs	2682
WT	A.fcs	1065
WT	A.fcs	7377
WT	A.fcs	3196
WT	A.fcs	1159
WT	A.fcs	14400
WT	A.fcs	1587
WT	A.fcs	1756
WT	A.fcs	1469
WT	A.fcs	1711
WT	A.fcs	1234
WT	A.fcs	512
WT	A.fcs	943
WT	A.fcs	1059
WT	A.fcs	7845
WT	A.fcs	4052
WT	A.fcs	376
WT	A.fcs	4071
WT	A.fcs	4085
WT	A.fcs	1598
WT	A.fcs	389
WT	A.fcs	1964
WT	A.fcs	3129
WT	A.fcs	625
WT	A.fcs	683
WT	A.fcs	530
WT	A.fcs	3032
WT	A.fcs	4183
WT	A.fcs	2479
WT	A.fcs	1857
WT	A.fcs	4719
WT	A.fcs	2558
WT	A.fcs	1639
WT	A.fcs	1504
WT	A.fcs	1419
WT	A.fcs	944
WT	A.fcs	4
WT	A.fcs	3237
WT	A.fcs	3365
WT	A.fcs	2046
WT	A.fcs	1173
WT	A.fcs	2961
WT	A.fcs	2068
WT	A.fcs	1631
WT	A.fcs	245
WT	A.fcs	2093
WT	A.fcs	1154
WT	A.fcs	675
WT	A.fcs	1173
WT	A.fcs	1999
WT	A.fcs	2229
WT	A.fcs	7387
WT	A.fcs	764
WT	A.fcs	3901
WT	A.fcs	500
WT	A.fcs	3058
WT	A.fcs	1271
WT	A.fcs	11812
WT	A.fcs	288
WT	A.fcs	1103
WT	A.fcs	5669
WT	A.fcs	937
WT	A.fcs	681
WT	A.fcs	8104
WT	A.fcs	3535
WT	A.fcs	1124
WT	A.fcs	3810
WT	A.fcs	2755
WT	A.fcs	10285
WT	A.fcs	27
WT	A.fcs	655
WT	A.fcs	446
WT	A.fcs	5252
WT	A.fcs	2139
WT	A.fcs	6772
WT	A.fcs	2807
WT	A.fcs	3415
WT	A.fcs	379
WT	A.fcs	534
WT	A.fcs	605
WT	A.fcs	2417
WT	A.fcs	3478
WT	A.fcs	1604
WT	A.fcs	702
WT	A.fcs	3333
WT	A.fcs	2893
WT	A.fcs	314
WT	A.fcs	1066
WT	A.fcs	3051
WT	A.fcs	1549
WT	A.fcs	6538
WT	A.fcs	8989
WT	A.fcs	929
WT	A.fcs	1075
WT	A.fcs	1295
WT	A.fcs	3055
WT	A.fcs	689
WT	A.fcs	2243
WT	A.fcs	646
WT	A.fcs	5683
WT	A.fcs	4994
WT	A.fcs	1182
WT	A.fcs	3219
WT	A.fcs	9400
WT	A.fcs	6551
WT	A.fcs	1698
WT	A.fcs	1011
WT	A.fcs	5631
WT	A.fcs	918
WT	A.fcs	1333
WT	A.fcs	1273
WT	A.fcs	5447
WT	A.fcs	482
WT	A.fcs	4168
WT	A.fcs	587
WT	A.fcs	1319
WT	A.fcs	3099
WT	A.fcs	2343
WT	A.fcs	3081
WT	A.fcs	1267
WT	A.fcs	2946
WT	A.fcs	1595
WT	A.fcs	714
WT	A.fcs	1443
WT	A.fcs	7645
WT	A.fcs	734
WT	A.fcs	1916
WT	A.fcs	517
WT	A.fcs	1629
WT	A.fcs	1513
WT	A.fcs	1056
WT	A.fcs	741
WT	A.fcs	567
WT	A.fcs	6919
WT	A.fcs	4433
WT	A.fcs	723
WT	A.fcs	782
WT	A.fcs	1462
WT	A.fcs	1799
WT	A.fcs	2266
WT	A.fcs	832
WT	A.fcs	1606
WT	A.fcs	1320
WT	A.fcs	175
WT	A.fcs	4296
WT	A.fcs	7844
WT	A.fcs	839
WT	A.fcs	1943
WT	A.fcs	381
WT	A.fcs	1035
WT	A.fcs	3563
WT	A.fcs	1615
WT	A.fcs	963
WT	A.fcs	2741
WT	A.fcs	1385
WT	A.fcs	2749
WT	A.fcs	11207
WT	A.fcs	2868
WT	A.fcs	1341
WT	A.fcs	5632
WT	A.fcs	434
WT	A.fcs	1749
WT	A.fcs	789
WT	A.fcs	182
WT	A.fcs	1648
WT	A.fcs	255
WT	A.fcs	1175
WT	A.fcs	4247
WT	A.fcs	588
WT	A.fcs	827
WT	A.fcs	2807
WT	A.fcs	1320
WT	A.fcs	2447
WT	A.fcs	3266
WT	A.fcs	1518
WT	A.fcs	832
WT	A.fcs	835
WT	A.fcs	963
WT	A.fcs	2656
WT	A.fcs	583
WT	A.fcs	2684
WT	A.fcs	2613
WT	A.fcs	1037
WT	A.fcs	2411
WT	A.fcs	1261
WT	A.fcs	620
WT	A.fcs	363
WT	A.fcs	544
WT	A.fcs	358
WT	A.fcs	1060
WT	A.fcs	2238
WT	A.fcs	1003
WT	A.fcs	3250
WT	A.fcs	8876
WT	A.fcs	1122
WT	A.fcs	11174
WT	A.fcs	994
WT	A.fcs	1224
WT	A.fcs	5967
WT	A.fcs	9193
WT	A.fcs	1809
WT	A.fcs	425
WT	A.fcs	19188
WT	A.fcs	1397
WT	A.fcs	8470
WT	A.fcs	1120
WT	A.fcs	1663
WT	A.fcs	2575
WT	A.fcs	6112
WT	A.fcs	349
WT	A.fcs	2241
WT	A.fcs	4258
WT	A.fcs	1003
WT	A.fcs	3779
WT	A.fcs	6044
WT	A.fcs	4565
WT	A.fcs	1186
WT	A.fcs	605
WT	A.fcs	485
WT	A.fcs	787
WT	A.fcs	5017
WT	A.fcs	650
WT	A.fcs	400
WT	A.fcs	12617
WT	A.fcs	601
WT	A.fcs	1627
WT	A.fcs	1663
WT	A.fcs	4634
WT	A.fcs	249
WT	A.fcs	793
WT	A.fcs	1379
WT	A.fcs	2595
WT	A.fcs	347
WT	A.fcs	4949
WT	A.fcs	3283
WT	A.fcs	2482
WT	A.fcs	1315
WT	A.fcs	1381
WT	A.fcs	1164
WT	A.fcs	1047
WT	A.fcs	826
WT	A.fcs	878
WT	A.fcs	875
WT	A.fcs	4769
WT	A.fcs	1943
WT	A.fcs	2301
WT	A.fcs	398
WT	A.fcs	347
WT	A.fcs	833
WT	A.fcs	4518
WT	A.fcs	577
WT	A.fcs	3445
WT	A.fcs	825
WT	A.fcs	1996
WT	A.fcs	2965
WT	A.fcs	840
WT	A.fcs	1168
WT	A.fcs	1162
WT	A.fcs	1396
WT	A.fcs	1380
WT	A.fcs	3818
WT	A.fcs	2428
WT	A.fcs	1752
WT	A.fcs	287
WT	A.fcs	563
WT	A.fcs	1310
WT	A.fcs	688
WT	A.fcs	606
WT	A.fcs	790
WT	A.fcs	1226
WT	A.fcs	1337
WT	A.fcs	2578
WT	A.fcs	1253
WT	A.fcs	4441
WT	A.fcs	397
WT	A.fcs	1941
WT	A.fcs	1726
WT	A.fcs	775
WT	A.fcs	1454
WT	A.fcs	649
WT	A.fcs	2325
WT	A.fcs	523
WT	A.fcs	3451
WT	A.fcs	704
WT	A.fcs	1285
WT	A.fcs	771
WT	A.fcs	895
WT	A.fcs	1272
WT	A.fcs	1066
WT	A.fcs	511
WT	A.fcs	443
WT	A.fcs	1105
WT	A.fcs	3693
WT	A.fcs	548
WT	A.fcs	729
WT	A.fcs	8006
WT	A.fcs	10424
WT	A.fcs	3047
WT	A.fcs	3703
WT	A.fcs	2676
WT	A.fcs	671
WT	A.fcs	484
WT	A.fcs	1171
WT	A.fcs	702
WT	A.fcs	1122
WT	A.fcs	249
WT	A.fcs	1229
WT	A.fcs	4029
WT	A.fcs	4531
WT	A.fcs	1312
WT	A.fcs	11424
WT	A.fcs	2162
WT	A.fcs	866
WT	A.fcs	1545
WT	A.fcs	535
WT	A.fcs	525
WT	A.fcs	1200
WT	A.fcs	873
WT	A.fcs	3372
WT	A.fcs	3269
WT	A.fcs	1168
WT	A.fcs	840
WT	A.fcs	699
WT	A.fcs	3241
WT	A.fcs	2473
WT	A.fcs	3947
WT	A.fcs	378
WT	A.fcs	1228
WT	A.fcs	2121
WT	A.fcs	689
WT	A.fcs	486
WT	A.fcs	1902
WT	A.fcs	308
WT	A.fcs	915
WT	A.fcs	2010
WT	A.fcs	107
WT	A.fcs	1150
WT	A.fcs	155
WT	A.fcs	1200
WT	A.fcs	734
WT	A.fcs	813
WT	A.fcs	5478
WT	A.fcs	697
WT	A.fcs	532
WT	A.fcs	1533
WT	A.fcs	3774
WT	A.fcs	937
WT	A.fcs	2201
WT	A.fcs	2300
WT	A.fcs	1645
WT	A.fcs	348
WT	A.fcs	4462
WT	A.fcs	673
WT	A.fcs	60175
WT	A.fcs	713
WT	A.fcs	1779
WT	A.fcs	1647
WT	A.fcs	3467
WT	A.fcs	375
WT	A.fcs	538
WT	A.fcs	4937
WT	A.fcs	891
WT	A.fcs	761
WT	A.fcs	1259
WT	A.fcs	1822
WT	A.fcs	516
WT	A.fcs	1312
WT	A.fcs	16231
WT	A.fcs	1512
WT	A.fcs	1155
WT	A.fcs	2135
WT	A.fcs	924
WT	A.fcs	1160
WT	A.fcs	3065
WT	A.fcs	880
WT	A.fcs	1178
WT	A.fcs	2100
WT	A.fcs	591
WT	A.fcs	555
WT	A.fcs	3053
WT	A.fcs	185
WT	A.fcs	738
WT	A.fcs	1050
WT	A.fcs	3822
WT	A.fcs	838
WT	A.fcs	1715
WT	A.fcs	999
WT	A.fcs	2579
WT	A.fcs	2241
WT	A.fcs	1203
WT	A.fcs	3339
WT	A.fcs	381
WT	A.fcs	811
WT	A.fcs	1069
WT	A.fcs	12633
WT	A.fcs	1119
WT	A.fcs	462
WT	A.fcs	2182
WT	A.fcs	3213
WT	A.fcs	3060
WT	A.fcs	279
WT	A.fcs	9258
WT	A.fcs	741
WT	A.fcs	1131
WT	A.fcs	904
WT	A.fcs	1973
WT	A.fcs	557
WT	A.fcs	602
WT	A.fcs	3845
WT	A.fcs	7503
WT	A.fcs	1304
WT	A.fcs	540
WT	A.fcs	1588
WT	A.fcs	483
WT	A.fcs	549
WT	A.fcs	1592
WT	A.fcs	622
WT	A.fcs	1950
WT	A.fcs	3609
WT	A.fcs	1363
WT	A.fcs	2544
WT	A.fcs	1430
WT	A.fcs	584
WT	A.fcs	1527
WT	A.fcs	1260
WT	A.fcs	1783
WT	A.fcs	10069
WT	A.fcs	983
WT	A.fcs	2636
WT	A.fcs	363
WT	A.fcs	2882
WT	A.fcs	1243
WT	A.fcs	179
WT	A.fcs	1164
WT	A.fcs	661
WT	A.fcs	1571
WT	A.fcs	825
WT	A.fcs	1746
WT	A.fcs	3644
WT	A.fcs	3104
WT	A.fcs	5984
WT	A.fcs	1232
WT	A.fcs	4038
WT	A.fcs	293
WT	A.fcs	1717
WT	A.fcs	462
WT	A.fcs	10369
WT	A.fcs	2338
WT	A.fcs	1130
WT	A.fcs	258
WT	A.fcs	1241
WT	A.fcs	4265
WT	A.fcs	513
WT	A.fcs	1243
WT	A.fcs	2460
WT	A.fcs	2237
WT	A.fcs	3896
WT	A.fcs	785
WT	A.fcs	186
WT	A.fcs	3102
WT	A.fcs	3079
WT	A.fcs	517
WT	A.fcs	1212
WT	A.fcs	2514
WT	A.fcs	1138
WT	A.fcs	619
WT	A.fcs	4715
WT	A.fcs	1763
WT	A.fcs	15930
WT	A.fcs	2446
WT	A.fcs	3217
WT	A.fcs	522
WT	A.fcs	2638
WT	A.fcs	1559
WT	A.fcs	623
WT	A.fcs	291
WT	A.fcs	1267
WT	A.fcs	3781
WT	A.fcs	6134
WT	A.fcs	1301
WT	A.fcs	4240
WT	A.fcs	1094
WT	A.fcs	10882
WT	A.fcs	2649
WT	A.fcs	100
WT	A.fcs	766
WT	A.fcs	900
WT	A.fcs	915
WT	A.fcs	467
WT	A.fcs	4200
WT	A.fcs	336
WT	A.fcs	3081
WT	A.fcs	600
WT	A.fcs	246
WT	A.fcs	311
WT	A.fcs	492
WT	A.fcs	3243
WT	A.fcs	4825
WT	A.fcs	3325
WT	A.fcs	6061
WT	A.fcs	532
WT	A.fcs	467
WT	A.fcs	1048
WT	A.fcs	475
WT	A.fcs	1317
WT	A.fcs	1120
WT	A.fcs	641
WT	A.fcs	246
WT	A.fcs	1123
WT	A.fcs	874
WT	A.fcs	2568
WT	A.fcs	4976
WT	A.fcs	3400
WT	A.fcs	869
WT	A.fcs	348
WT	A.fcs	174
WT	A.fcs	475
WT	A.fcs	309
WT	A.fcs	957
WT	A.fcs	2959
WT	A.fcs	236
WT	A.fcs	349
WT	A.fcs	1013
WT	A.fcs	831
WT	A.fcs	1356
WT	A.fcs	346
WT	A.fcs	109
WT	A.fcs	228
WT	A.fcs	1344
WT	A.fcs	19912
WT	A.fcs	3503
WT	A.fcs	3548
WT	A.fcs	689
WT	A.fcs	329
WT	A.fcs	210
WT	A.fcs	1096
WT	A.fcs	283
WT	A.fcs	2826
WT	A.fcs	5821
WT	A.fcs	9334
WT	A.fcs	1871
WT	A.fcs	1074
WT	A.fcs	2877
WT	A.fcs	1358
WT	A.fcs	974
WT	A.fcs	552
WT	A.fcs	563
WT	A.fcs	719
WT	A.fcs	1952
WT	A.fcs	819
WT	A.fcs	3287
WT	A.fcs	3685
WT	A.fcs	761
WT	A.fcs	1657
WT	A.fcs	2299
WT	A.fcs	75
WT	A.fcs	206
WT	A.fcs	743
WT	A.fcs	4438
WT	A.fcs	1437
WT	A.fcs	922
WT	A.fcs	3752
WT	A.fcs	9404
WT	A.fcs	847
WT	A.fcs	4887
WT	A.fcs	2272
WT	A.fcs	1983
WT	A.fcs	3305
WT	A.fcs	1842
WT	A.fcs	1089
WT	A.fcs	635
WT	A.fcs	1495
WT	A.fcs	4505
WT	A.fcs	2442
WT	A.fcs	375
WT	A.fcs	833
WT	A.fcs	3806
WT	A.fcs	873
WT	A.fcs	2094
WT	A.fcs	4046
WT	A.fcs	2589
WT	A.fcs	909
WT	A.fcs	1133
WT	A.fcs	2469
WT	A.fcs	1092
WT	A.fcs	1363
WT	A.fcs	1828
WT	A.fcs	7636
WT	A.fcs	5886
WT	A.fcs	1233
WT	A.fcs	1055
WT	A.fcs	3045
WT	A.fcs	2908
WT	A.fcs	1075
WT	A.fcs	201
WT	A.fcs	271
WT	A.fcs	1794
WT	A.fcs	1041
WT	A.fcs	2042
WT	A.fcs	1666
WT	A.fcs	282
WT	A.fcs	2398
WT	A.fcs	646
WT	A.fcs	2371
WT	A.fcs	2464
WT	A.fcs	435
WT	A.fcs	5827
WT	A.fcs	1677
WT	A.fcs	917
WT	A.fcs	3169
WT	A.fcs	6640
WT	A.fcs	1693
WT	A.fcs	3082
WT	A.fcs	4438
WT	A.fcs	4508
WT	A.fcs	843
WT	A.fcs	3259
WT	A.fcs	3534
WT	A.fcs	240
WT	A.fcs	591
WT	A.fcs	1282
WT	A.fcs	806
WT	A.fcs	2820
WT	A.fcs	1967
WT	A.fcs	1789
WT	A.fcs	722
WT	A.fcs	4446
WT	A.fcs	1463
WT	A.fcs	583
WT	A.fcs	1091
WT	A.fcs	445
WT	A.fcs	265
WT	A.fcs	810
WT	A.fcs	2142
WT	A.fcs	2169
WT	A.fcs	2207
WT	A.fcs	734
WT	A.fcs	3042
WT	A.fcs	3165
WT	A.fcs	1145
WT	A.fcs	801
WT	A.fcs	2759
WT	A.fcs	410
WT	A.fcs	1422
WT	A.fcs	1978
WT	A.fcs	1217
WT	A.fcs	2594
WT	A.fcs	603
WT	A.fcs	163
WT	A.fcs	1927
WT	A.fcs	700
WT	A.fcs	9854
WT	A.fcs	557
WT	A.fcs	661
WT	A.fcs	4154
WT	A.fcs	1568
WT	A.fcs	959
WT	A.fcs	1730
WT	A.fcs	598
WT	A.fcs	233
WT	A.fcs	2361
WT	A.fcs	961
WT	A.fcs	1126
WT	A.fcs	2775
WT	A.fcs	660
WT	A.fcs	76
WT	A.fcs	2183
WT	A.fcs	424
WT	A.fcs	953
WT	A.fcs	2788
WT	A.fcs	1973
WT	A.fcs	421
WT	A.fcs	4123
WT	A.fcs	961
WT	A.fcs	1352
WT	A.fcs	949
WT	A.fcs	876
WT	A.fcs	1580
WT	A.fcs	1954
WT	A.fcs	3141
WT	A.fcs	1428
WT	A.fcs	658
WT	A.fcs	976
WT	A.fcs	2662
WT	A.fcs	7373
WT	A.fcs	6035
WT	A.fcs	4645
WT	A.fcs	961
WT	A.fcs	1172
WT	A.fcs	1691
WT	A.fcs	2177
WT	A.fcs	5418
WT	A.fcs	898
WT	A.fcs	1307
WT	A.fcs	3423
WT	A.fcs	1864
WT	A.fcs	6597
WT	A.fcs	894
WT	A.fcs	214
WT	A.fcs	420
WT	A.fcs	496
WT	A.fcs	11844
WT	A.fcs	631
WT	A.fcs	4571
WT	A.fcs	1547
WT	A.fcs	2312
WT	A.fcs	717
WT	A.fcs	1421
WT	A.fcs	852
WT	A.fcs	335
WT	A.fcs	508
WT	A.fcs	991
WT	A.fcs	992
WT	A.fcs	4167
WT	A.fcs	1440
WT	A.fcs	2666
WT	A.fcs	225
WT	A.fcs	11306
WT	A.fcs	1396
WT	A.fcs	8557
WT	A.fcs	1167
WT	A.fcs	253
WT	A.fcs	4044
WT	A.fcs	21660
WT	A.fcs	1694
WT	A.fcs	2207
WT	A.fcs	1414
WT	A.fcs	588
WT	A.fcs	662
WT	A.fcs	4284
WT	A.fcs	1234
WT	A.fcs	1352
WT	A.fcs	1070
WT	A.fcs	3053
WT	A.fcs	984
WT	A.fcs	3044
WT	A.fcs	2373
WT	A.fcs	2475
WT	A.fcs	1723
WT	A.fcs	1818
WT	A.fcs	1532
WT	A.fcs	1277
WT	A.fcs	1741
WT	A.fcs	1422
WT	A.fcs	788
WT	A.fcs	207
WT	A.fcs	2829
WT	A.fcs	1366
WT	A.fcs	2584
WT	A.fcs	901
WT	A.fcs	3189
WT	A.fcs	3000
WT	A.fcs	1449
WT	A.fcs	236
WT	A.fcs	4106
WT	A.fcs	1896
WT	A.fcs	2044
WT	A.fcs	3846
WT	A.fcs	1971
WT	A.fcs	1058
WT	A.fcs	1162
WT	A.fcs	538
WT	A.fcs	5077
WT	A.fcs	1350
WT	A.fcs	3540
WT	A.fcs	3492
WT	A.fcs	700
WT	A.fcs	882
WT	A.fcs	827
WT	A.fcs	718
WT	A.fcs	1193
WT	A.fcs	3914
WT	A.fcs	882
WT	A.fcs	1616
WT	A.fcs	141
WT	A.fcs	1616
WT	A.fcs	464
WT	A.fcs	354
WT	A.fcs	1861
WT	A.fcs	773
WT	A.fcs	1625
WT	A.fcs	524
WT	A.fcs	2342
WT	A.fcs	4372
WT	A.fcs	618
WT	A.fcs	220
WT	A.fcs	1122
WT	A.fcs	774
WT	A.fcs	3328
WT	A.fcs	2312
WT	A.fcs	2375
WT	A.fcs	3288
WT	A.fcs	203
WT	A.fcs	951
WT	A.fcs	2947
WT	A.fcs	1815
WT	A.fcs	4770
WT	A.fcs	1811
WT	A.fcs	1488
WT	A.fcs	928
WT	A.fcs	4612
WT	A.fcs	949
WT	A.fcs	3159
WT	A.fcs	5361
WT	A.fcs	711
WT	A.fcs	394
WT	A.fcs	1078
WT	A.fcs	5796
WT	A.fcs	1518
WT	A.fcs	1973
WT	A.fcs	740
WT	A.fcs	694
WT	A.fcs	1187
WT	A.fcs	445
WT	A.fcs	809
WT	A.fcs	7408
WT	A.fcs	1016
WT	A.fcs	1281
WT	A.fcs	2119
WT	A.fcs	734
WT	A.fcs	2207
WT	A.fcs	1914
WT	A.fcs	1407
WT	A.fcs	543
WT	A.fcs	1603
WT	A.fcs	951
WT	A.fcs	10833
WT	A.fcs	472
WT	A.fcs	498
WT	A.fcs	1783
WT	A.fcs	3411
WT	A.fcs	3447
WT	A.fcs	269
WT	A.fcs	3479
WT	A.fcs	2185
WT	A.fcs	2925
WT	A.fcs	717
WT	A.fcs	671
WT	A.fcs	5475
[truncated: 246,604+ more rows]
