# Supplementary material for: Two distinct regulatory systems control pulcherrimin biosynthesis in Bacillus subtilis
Source: PLoS Genet. 2024 May 16;20(5):e1011283. doi: 10.1371/journal.pgen.1011283 (PMC11135676; doi:10.1371/journal.pgen.1011283)
Supplement: S1 Data — (ZIP) [file pgen.1011283.s009.zip › Underlying_Data/Figure4A/Numerical_Data_Fig4A_PchR.xlsx]

## Sheet: Sheet1
Strain	Replicate	BL1.H
PchR	A.fcs	7068
PchR	A.fcs	6811
PchR	A.fcs	5375
PchR	A.fcs	1787
PchR	A.fcs	2851
PchR	A.fcs	14034
PchR	A.fcs	3995
PchR	A.fcs	646
PchR	A.fcs	5977
PchR	A.fcs	12859
PchR	A.fcs	2396
PchR	A.fcs	1658
PchR	A.fcs	945
PchR	A.fcs	2846
PchR	A.fcs	3166
PchR	A.fcs	2917
PchR	A.fcs	1837
PchR	A.fcs	4566
PchR	A.fcs	2439
PchR	A.fcs	9777
PchR	A.fcs	2496
PchR	A.fcs	6781
PchR	A.fcs	7578
PchR	A.fcs	8043
PchR	A.fcs	11787
PchR	A.fcs	242
PchR	A.fcs	3553
PchR	A.fcs	2076
PchR	A.fcs	2064
PchR	A.fcs	934
PchR	A.fcs	3721
PchR	A.fcs	4048
PchR	A.fcs	4205
PchR	A.fcs	3191
PchR	A.fcs	7092
PchR	A.fcs	1142
PchR	A.fcs	2712
PchR	A.fcs	6178
PchR	A.fcs	3390
PchR	A.fcs	6749
PchR	A.fcs	5483
PchR	A.fcs	2849
PchR	A.fcs	7732
PchR	A.fcs	7500
PchR	A.fcs	1797
PchR	A.fcs	2409
PchR	A.fcs	12481
PchR	A.fcs	3526
PchR	A.fcs	2323
PchR	A.fcs	2272
PchR	A.fcs	5240
PchR	A.fcs	5777
PchR	A.fcs	3392
PchR	A.fcs	5287
PchR	A.fcs	899
PchR	A.fcs	3711
PchR	A.fcs	1399
PchR	A.fcs	5173
PchR	A.fcs	2783
PchR	A.fcs	3607
PchR	A.fcs	5783
PchR	A.fcs	5559
PchR	A.fcs	6184
PchR	A.fcs	14631
PchR	A.fcs	6518
PchR	A.fcs	5701
PchR	A.fcs	5097
PchR	A.fcs	9157
PchR	A.fcs	8838
PchR	A.fcs	1903
PchR	A.fcs	4335
PchR	A.fcs	3242
PchR	A.fcs	3507
PchR	A.fcs	4374
PchR	A.fcs	272
PchR	A.fcs	7325
PchR	A.fcs	15800
PchR	A.fcs	3432
PchR	A.fcs	3314
PchR	A.fcs	2131
PchR	A.fcs	5490
PchR	A.fcs	1671
PchR	A.fcs	2215
PchR	A.fcs	3968
PchR	A.fcs	2920
PchR	A.fcs	6060
PchR	A.fcs	7299
PchR	A.fcs	9742
PchR	A.fcs	11475
PchR	A.fcs	142
PchR	A.fcs	5871
PchR	A.fcs	8283
PchR	A.fcs	4511
PchR	A.fcs	3554
PchR	A.fcs	5718
PchR	A.fcs	2787
PchR	A.fcs	2124
PchR	A.fcs	7289
PchR	A.fcs	5008
PchR	A.fcs	3900
PchR	A.fcs	5877
PchR	A.fcs	3055
PchR	A.fcs	1001
PchR	A.fcs	6119
PchR	A.fcs	3903
PchR	A.fcs	7463
PchR	A.fcs	9274
PchR	A.fcs	9366
PchR	A.fcs	5477
PchR	A.fcs	5189
PchR	A.fcs	7158
PchR	A.fcs	3720
PchR	A.fcs	6916
PchR	A.fcs	5976
PchR	A.fcs	11237
PchR	A.fcs	3647
PchR	A.fcs	5125
PchR	A.fcs	5306
PchR	A.fcs	2740
PchR	A.fcs	8598
PchR	A.fcs	2214
PchR	A.fcs	5223
PchR	A.fcs	4379
PchR	A.fcs	4430
PchR	A.fcs	6506
PchR	A.fcs	1046
PchR	A.fcs	4433
PchR	A.fcs	2347
PchR	A.fcs	4470
PchR	A.fcs	5163
PchR	A.fcs	6720
PchR	A.fcs	2262
PchR	A.fcs	261
PchR	A.fcs	3458
PchR	A.fcs	5289
PchR	A.fcs	8614
PchR	A.fcs	12733
PchR	A.fcs	8744
PchR	A.fcs	4003
PchR	A.fcs	7907
PchR	A.fcs	1858
PchR	A.fcs	2459
PchR	A.fcs	9436
PchR	A.fcs	8781
PchR	A.fcs	66
PchR	A.fcs	4518
PchR	A.fcs	4631
PchR	A.fcs	3337
PchR	A.fcs	2988
PchR	A.fcs	4030
PchR	A.fcs	5545
PchR	A.fcs	2351
PchR	A.fcs	7181
PchR	A.fcs	1770
PchR	A.fcs	84
PchR	A.fcs	3341
PchR	A.fcs	2711
PchR	A.fcs	3757
PchR	A.fcs	2286
PchR	A.fcs	3947
PchR	A.fcs	10800
PchR	A.fcs	3462
PchR	A.fcs	677
PchR	A.fcs	2568
PchR	A.fcs	20909
PchR	A.fcs	3481
PchR	A.fcs	13251
PchR	A.fcs	11834
PchR	A.fcs	5431
PchR	A.fcs	661
PchR	A.fcs	4513
PchR	A.fcs	2444
PchR	A.fcs	5555
PchR	A.fcs	11205
PchR	A.fcs	4016
PchR	A.fcs	3887
PchR	A.fcs	2709
PchR	A.fcs	1498
PchR	A.fcs	778
PchR	A.fcs	3515
PchR	A.fcs	10322
PchR	A.fcs	7265
PchR	A.fcs	3256
PchR	A.fcs	3490
PchR	A.fcs	8389
PchR	A.fcs	3198
PchR	A.fcs	5674
PchR	A.fcs	5286
PchR	A.fcs	16
PchR	A.fcs	3735
PchR	A.fcs	1982
PchR	A.fcs	7289
PchR	A.fcs	6684
PchR	A.fcs	7871
PchR	A.fcs	7164
PchR	A.fcs	3703
PchR	A.fcs	586
PchR	A.fcs	4029
PchR	A.fcs	2219
PchR	A.fcs	16323
PchR	A.fcs	6225
PchR	A.fcs	2494
PchR	A.fcs	3743
PchR	A.fcs	2746
PchR	A.fcs	1220
PchR	A.fcs	7486
PchR	A.fcs	3319
PchR	A.fcs	6541
PchR	A.fcs	5352
PchR	A.fcs	2445
PchR	A.fcs	6039
PchR	A.fcs	5940
PchR	A.fcs	2868
PchR	A.fcs	5356
PchR	A.fcs	10232
PchR	A.fcs	9355
PchR	A.fcs	4586
PchR	A.fcs	5754
PchR	A.fcs	102
PchR	A.fcs	4655
PchR	A.fcs	5091
PchR	A.fcs	1806
PchR	A.fcs	4485
PchR	A.fcs	5549
PchR	A.fcs	528
PchR	A.fcs	4086
PchR	A.fcs	3935
PchR	A.fcs	2782
PchR	A.fcs	6681
PchR	A.fcs	7886
PchR	A.fcs	11847
PchR	A.fcs	4221
PchR	A.fcs	3312
PchR	A.fcs	5974
PchR	A.fcs	2187
PchR	A.fcs	9763
PchR	A.fcs	2504
PchR	A.fcs	4184
PchR	A.fcs	2345
PchR	A.fcs	4201
PchR	A.fcs	5673
PchR	A.fcs	2580
PchR	A.fcs	3340
PchR	A.fcs	6510
PchR	A.fcs	5909
PchR	A.fcs	9110
PchR	A.fcs	5520
PchR	A.fcs	3342
PchR	A.fcs	1993
PchR	A.fcs	1806
PchR	A.fcs	2797
PchR	A.fcs	5062
PchR	A.fcs	1663
PchR	A.fcs	2429
PchR	A.fcs	2978
PchR	A.fcs	3148
PchR	A.fcs	5095
PchR	A.fcs	5173
PchR	A.fcs	2787
PchR	A.fcs	2529
PchR	A.fcs	1972
PchR	A.fcs	4150
PchR	A.fcs	7235
PchR	A.fcs	4418
PchR	A.fcs	1693
PchR	A.fcs	1359
PchR	A.fcs	1003
PchR	A.fcs	7410
PchR	A.fcs	7782
PchR	A.fcs	5579
PchR	A.fcs	9463
PchR	A.fcs	5963
PchR	A.fcs	2922
PchR	A.fcs	1805
PchR	A.fcs	5110
PchR	A.fcs	1243
PchR	A.fcs	2382
PchR	A.fcs	3636
PchR	A.fcs	1465
PchR	A.fcs	4164
PchR	A.fcs	4670
PchR	A.fcs	9010
PchR	A.fcs	3491
PchR	A.fcs	2271
PchR	A.fcs	2747
PchR	A.fcs	9256
PchR	A.fcs	7198
PchR	A.fcs	4581
PchR	A.fcs	11160
PchR	A.fcs	5028
PchR	A.fcs	6060
PchR	A.fcs	1730
PchR	A.fcs	2655
PchR	A.fcs	9006
PchR	A.fcs	1265
PchR	A.fcs	8122
PchR	A.fcs	2398
PchR	A.fcs	3207
PchR	A.fcs	2348
PchR	A.fcs	1843
PchR	A.fcs	4004
PchR	A.fcs	4659
PchR	A.fcs	2828
PchR	A.fcs	4869
PchR	A.fcs	4837
PchR	A.fcs	4591
PchR	A.fcs	2980
PchR	A.fcs	5306
PchR	A.fcs	9114
PchR	A.fcs	6791
PchR	A.fcs	24
PchR	A.fcs	6532
PchR	A.fcs	5742
PchR	A.fcs	3088
PchR	A.fcs	5484
PchR	A.fcs	1220
PchR	A.fcs	6550
PchR	A.fcs	1373
PchR	A.fcs	6734
PchR	A.fcs	4620
PchR	A.fcs	2280
PchR	A.fcs	3321
PchR	A.fcs	1460
PchR	A.fcs	1300
PchR	A.fcs	4364
PchR	A.fcs	9251
PchR	A.fcs	1938
PchR	A.fcs	5286
PchR	A.fcs	2252
PchR	A.fcs	3411
PchR	A.fcs	3531
PchR	A.fcs	9880
PchR	A.fcs	4142
PchR	A.fcs	6493
PchR	A.fcs	6347
PchR	A.fcs	2103
PchR	A.fcs	2134
PchR	A.fcs	1973
PchR	A.fcs	5542
PchR	A.fcs	7901
PchR	A.fcs	965
PchR	A.fcs	8281
PchR	A.fcs	8202
PchR	A.fcs	273
PchR	A.fcs	1569
PchR	A.fcs	1816
PchR	A.fcs	12973
PchR	A.fcs	4164
PchR	A.fcs	2886
PchR	A.fcs	7976
PchR	A.fcs	6508
PchR	A.fcs	4124
PchR	A.fcs	525
PchR	A.fcs	1847
PchR	A.fcs	2826
PchR	A.fcs	6899
PchR	A.fcs	2509
PchR	A.fcs	25686
PchR	A.fcs	180
PchR	A.fcs	5425
PchR	A.fcs	4555
PchR	A.fcs	6211
PchR	A.fcs	4029
PchR	A.fcs	8925
PchR	A.fcs	3073
PchR	A.fcs	4505
PchR	A.fcs	9575
PchR	A.fcs	2469
PchR	A.fcs	6708
PchR	A.fcs	5219
PchR	A.fcs	5245
PchR	A.fcs	1679
PchR	A.fcs	15589
PchR	A.fcs	7482
PchR	A.fcs	9120
PchR	A.fcs	2885
PchR	A.fcs	6493
PchR	A.fcs	6984
PchR	A.fcs	578
PchR	A.fcs	6706
PchR	A.fcs	3741
PchR	A.fcs	1969
PchR	A.fcs	5253
PchR	A.fcs	3821
PchR	A.fcs	3500
PchR	A.fcs	4358
PchR	A.fcs	2974
PchR	A.fcs	4657
PchR	A.fcs	5159
PchR	A.fcs	2443
PchR	A.fcs	1419
PchR	A.fcs	10583
PchR	A.fcs	1375
PchR	A.fcs	2689
PchR	A.fcs	1185
PchR	A.fcs	2805
PchR	A.fcs	2186
PchR	A.fcs	2044
PchR	A.fcs	6769
PchR	A.fcs	6968
PchR	A.fcs	4477
PchR	A.fcs	1943
PchR	A.fcs	2931
PchR	A.fcs	24293
PchR	A.fcs	3411
PchR	A.fcs	15858
PchR	A.fcs	7433
PchR	A.fcs	7748
PchR	A.fcs	6533
PchR	A.fcs	10928
PchR	A.fcs	334
PchR	A.fcs	6048
PchR	A.fcs	364
PchR	A.fcs	5070
PchR	A.fcs	619
PchR	A.fcs	2315
PchR	A.fcs	8647
PchR	A.fcs	4814
PchR	A.fcs	9386
PchR	A.fcs	2077
PchR	A.fcs	4760
PchR	A.fcs	6461
PchR	A.fcs	4966
PchR	A.fcs	3196
PchR	A.fcs	33
PchR	A.fcs	4914
PchR	A.fcs	4320
PchR	A.fcs	9614
PchR	A.fcs	13826
PchR	A.fcs	2368
PchR	A.fcs	4717
PchR	A.fcs	5483
PchR	A.fcs	4781
PchR	A.fcs	4518
PchR	A.fcs	6395
PchR	A.fcs	9824
PchR	A.fcs	7057
PchR	A.fcs	9661
PchR	A.fcs	3285
PchR	A.fcs	2146
PchR	A.fcs	4388
PchR	A.fcs	5213
PchR	A.fcs	3478
PchR	A.fcs	4314
PchR	A.fcs	5450
PchR	A.fcs	5286
PchR	A.fcs	3372
PchR	A.fcs	6387
PchR	A.fcs	7119
PchR	A.fcs	3935
PchR	A.fcs	465
PchR	A.fcs	2968
PchR	A.fcs	4929
PchR	A.fcs	10701
PchR	A.fcs	1483
PchR	A.fcs	8980
PchR	A.fcs	4346
PchR	A.fcs	4974
PchR	A.fcs	2336
PchR	A.fcs	2765
PchR	A.fcs	3730
PchR	A.fcs	1201
PchR	A.fcs	1592
PchR	A.fcs	5363
PchR	A.fcs	1953
PchR	A.fcs	3853
PchR	A.fcs	2766
PchR	A.fcs	2712
PchR	A.fcs	17463
PchR	A.fcs	2824
PchR	A.fcs	14007
PchR	A.fcs	4326
PchR	A.fcs	4111
PchR	A.fcs	3461
PchR	A.fcs	2168
PchR	A.fcs	7257
PchR	A.fcs	3743
PchR	A.fcs	8905
PchR	A.fcs	5069
PchR	A.fcs	1434
PchR	A.fcs	5496
PchR	A.fcs	633
PchR	A.fcs	4611
PchR	A.fcs	4233
PchR	A.fcs	10753
PchR	A.fcs	3329
PchR	A.fcs	1945
PchR	A.fcs	7441
PchR	A.fcs	3201
PchR	A.fcs	6683
PchR	A.fcs	7954
PchR	A.fcs	5255
PchR	A.fcs	1030
PchR	A.fcs	4639
PchR	A.fcs	3038
PchR	A.fcs	3258
PchR	A.fcs	3398
PchR	A.fcs	8154
PchR	A.fcs	10173
PchR	A.fcs	8612
PchR	A.fcs	5761
PchR	A.fcs	3815
PchR	A.fcs	17821
PchR	A.fcs	6769
PchR	A.fcs	1684
PchR	A.fcs	1586
PchR	A.fcs	7305
PchR	A.fcs	2310
PchR	A.fcs	3567
PchR	A.fcs	2851
PchR	A.fcs	6106
PchR	A.fcs	3901
PchR	A.fcs	13920
PchR	A.fcs	4199
PchR	A.fcs	3615
PchR	A.fcs	641
PchR	A.fcs	5266
PchR	A.fcs	11515
PchR	A.fcs	11559
PchR	A.fcs	5514
PchR	A.fcs	2985
PchR	A.fcs	3780
PchR	A.fcs	6985
PchR	A.fcs	5318
PchR	A.fcs	3847
PchR	A.fcs	5787
PchR	A.fcs	4704
PchR	A.fcs	7166
PchR	A.fcs	9587
PchR	A.fcs	4307
PchR	A.fcs	9987
PchR	A.fcs	7209
PchR	A.fcs	2895
PchR	A.fcs	3197
PchR	A.fcs	3069
PchR	A.fcs	3636
PchR	A.fcs	141
PchR	A.fcs	2383
PchR	A.fcs	6177
PchR	A.fcs	6947
PchR	A.fcs	1024
PchR	A.fcs	4872
PchR	A.fcs	7540
PchR	A.fcs	5438
PchR	A.fcs	4227
PchR	A.fcs	7932
PchR	A.fcs	1944
PchR	A.fcs	6962
PchR	A.fcs	2088
PchR	A.fcs	3801
PchR	A.fcs	21000
PchR	A.fcs	2138
PchR	A.fcs	8047
PchR	A.fcs	11705
PchR	A.fcs	660
PchR	A.fcs	3849
PchR	A.fcs	3543
PchR	A.fcs	2527
PchR	A.fcs	3568
PchR	A.fcs	6621
PchR	A.fcs	5295
PchR	A.fcs	6893
PchR	A.fcs	3162
PchR	A.fcs	3688
PchR	A.fcs	13434
PchR	A.fcs	1679
PchR	A.fcs	6337
PchR	A.fcs	4356
PchR	A.fcs	2879
PchR	A.fcs	4854
PchR	A.fcs	5601
PchR	A.fcs	1756
PchR	A.fcs	10529
PchR	A.fcs	3572
PchR	A.fcs	5972
PchR	A.fcs	1088
PchR	A.fcs	4006
PchR	A.fcs	5027
PchR	A.fcs	2101
PchR	A.fcs	6648
PchR	A.fcs	2396
PchR	A.fcs	666
PchR	A.fcs	5257
PchR	A.fcs	1600
PchR	A.fcs	6817
PchR	A.fcs	12575
PchR	A.fcs	2415
PchR	A.fcs	4726
PchR	A.fcs	14645
PchR	A.fcs	13160
PchR	A.fcs	6515
PchR	A.fcs	3579
PchR	A.fcs	6136
PchR	A.fcs	2793
PchR	A.fcs	1277
PchR	A.fcs	3189
PchR	A.fcs	6277
PchR	A.fcs	8312
PchR	A.fcs	3186
PchR	A.fcs	3964
PchR	A.fcs	4304
PchR	A.fcs	7877
PchR	A.fcs	1814
PchR	A.fcs	912
PchR	A.fcs	4635
PchR	A.fcs	3002
PchR	A.fcs	22647
PchR	A.fcs	3111
PchR	A.fcs	2567
PchR	A.fcs	1083
PchR	A.fcs	3377
PchR	A.fcs	177
PchR	A.fcs	6375
PchR	A.fcs	4984
PchR	A.fcs	6508
PchR	A.fcs	3968
PchR	A.fcs	23332
PchR	A.fcs	3811
PchR	A.fcs	13889
PchR	A.fcs	11976
PchR	A.fcs	2287
PchR	A.fcs	11297
PchR	A.fcs	3220
PchR	A.fcs	4604
PchR	A.fcs	1595
PchR	A.fcs	3236
PchR	A.fcs	6123
PchR	A.fcs	3879
PchR	A.fcs	10904
PchR	A.fcs	3580
PchR	A.fcs	7803
PchR	A.fcs	4211
PchR	A.fcs	1872
PchR	A.fcs	6448
PchR	A.fcs	4648
PchR	A.fcs	5114
PchR	A.fcs	3006
PchR	A.fcs	1202
PchR	A.fcs	5206
PchR	A.fcs	886
PchR	A.fcs	1617
PchR	A.fcs	8849
PchR	A.fcs	3940
PchR	A.fcs	6574
PchR	A.fcs	3033
PchR	A.fcs	22866
PchR	A.fcs	12453
PchR	A.fcs	3922
PchR	A.fcs	3875
PchR	A.fcs	2757
PchR	A.fcs	624
PchR	A.fcs	5871
PchR	A.fcs	5014
PchR	A.fcs	10436
PchR	A.fcs	3618
PchR	A.fcs	5564
PchR	A.fcs	20557
PchR	A.fcs	11384
PchR	A.fcs	35766
PchR	A.fcs	4443
PchR	A.fcs	4159
PchR	A.fcs	13384
PchR	A.fcs	4230
PchR	A.fcs	5539
PchR	A.fcs	4000
PchR	A.fcs	3122
PchR	A.fcs	5574
PchR	A.fcs	2836
PchR	A.fcs	3784
PchR	A.fcs	8230
PchR	A.fcs	1909
PchR	A.fcs	3815
PchR	A.fcs	3272
PchR	A.fcs	9551
PchR	A.fcs	1556
PchR	A.fcs	5261
PchR	A.fcs	950
PchR	A.fcs	7367
PchR	A.fcs	83
PchR	A.fcs	8459
PchR	A.fcs	4420
PchR	A.fcs	3026
PchR	A.fcs	3323
PchR	A.fcs	9370
PchR	A.fcs	2827
PchR	A.fcs	8002
PchR	A.fcs	1752
PchR	A.fcs	18
PchR	A.fcs	1425
PchR	A.fcs	3655
PchR	A.fcs	5749
PchR	A.fcs	2237
PchR	A.fcs	10182
PchR	A.fcs	958
PchR	A.fcs	8466
PchR	A.fcs	2537
PchR	A.fcs	5787
PchR	A.fcs	3206
PchR	A.fcs	6099
PchR	A.fcs	1311
PchR	A.fcs	5080
PchR	A.fcs	3045
PchR	A.fcs	4821
PchR	A.fcs	294
PchR	A.fcs	6515
PchR	A.fcs	558
PchR	A.fcs	8209
PchR	A.fcs	6809
PchR	A.fcs	6256
PchR	A.fcs	2295
PchR	A.fcs	8043
PchR	A.fcs	11015
PchR	A.fcs	7511
PchR	A.fcs	4478
PchR	A.fcs	2840
PchR	A.fcs	5594
PchR	A.fcs	10553
PchR	A.fcs	2151
PchR	A.fcs	4445
PchR	A.fcs	12713
PchR	A.fcs	4551
PchR	A.fcs	2870
PchR	A.fcs	4148
PchR	A.fcs	4684
PchR	A.fcs	6651
PchR	A.fcs	1915
PchR	A.fcs	3219
PchR	A.fcs	3843
PchR	A.fcs	4872
PchR	A.fcs	5969
PchR	A.fcs	7881
PchR	A.fcs	3637
PchR	A.fcs	2016
PchR	A.fcs	7793
PchR	A.fcs	4018
PchR	A.fcs	5735
PchR	A.fcs	1373
PchR	A.fcs	1726
PchR	A.fcs	24748
PchR	A.fcs	3636
PchR	A.fcs	5306
PchR	A.fcs	15971
PchR	A.fcs	5057
PchR	A.fcs	2377
PchR	A.fcs	3064
PchR	A.fcs	6462
PchR	A.fcs	2272
PchR	A.fcs	29943
PchR	A.fcs	28
PchR	A.fcs	6055
PchR	A.fcs	8320
PchR	A.fcs	15132
PchR	A.fcs	20642
PchR	A.fcs	7150
PchR	A.fcs	6507
PchR	A.fcs	21
PchR	A.fcs	5676
PchR	A.fcs	4124
PchR	A.fcs	8061
PchR	A.fcs	4227
PchR	A.fcs	11355
PchR	A.fcs	300
PchR	A.fcs	3820
PchR	A.fcs	5216
PchR	A.fcs	5529
PchR	A.fcs	11210
PchR	A.fcs	38735
PchR	A.fcs	134
PchR	A.fcs	3521
PchR	A.fcs	4873
PchR	A.fcs	2774
PchR	A.fcs	5009
PchR	A.fcs	169
PchR	A.fcs	1309
PchR	A.fcs	45631
PchR	A.fcs	4447
PchR	A.fcs	4216
PchR	A.fcs	2246
PchR	A.fcs	2046
PchR	A.fcs	3878
PchR	A.fcs	4154
PchR	A.fcs	811
PchR	A.fcs	3725
PchR	A.fcs	5033
PchR	A.fcs	2641
PchR	A.fcs	3384
PchR	A.fcs	4872
PchR	A.fcs	31297
PchR	A.fcs	8123
PchR	A.fcs	15533
PchR	A.fcs	1414
PchR	A.fcs	8196
PchR	A.fcs	13145
PchR	A.fcs	5752
PchR	A.fcs	6266
PchR	A.fcs	2694
PchR	A.fcs	2507
PchR	A.fcs	6596
PchR	A.fcs	4058
PchR	A.fcs	3851
PchR	A.fcs	9044
PchR	A.fcs	13959
PchR	A.fcs	3725
PchR	A.fcs	3229
PchR	A.fcs	11581
PchR	A.fcs	3974
PchR	A.fcs	9759
PchR	A.fcs	12430
PchR	A.fcs	4474
PchR	A.fcs	4462
PchR	A.fcs	45358
PchR	A.fcs	1289
PchR	A.fcs	3536
PchR	A.fcs	5170
PchR	A.fcs	2960
PchR	A.fcs	1682
PchR	A.fcs	4771
PchR	A.fcs	5620
PchR	A.fcs	2759
PchR	A.fcs	5635
PchR	A.fcs	3447
PchR	A.fcs	3707
PchR	A.fcs	1310
PchR	A.fcs	7918
PchR	A.fcs	9225
PchR	A.fcs	2895
PchR	A.fcs	5302
PchR	A.fcs	3315
PchR	A.fcs	7720
PchR	A.fcs	9804
PchR	A.fcs	8310
PchR	A.fcs	18160
PchR	A.fcs	3135
PchR	A.fcs	1622
PchR	A.fcs	11783
PchR	A.fcs	248
PchR	A.fcs	812
PchR	A.fcs	8132
PchR	A.fcs	2938
PchR	A.fcs	5248
PchR	A.fcs	6970
PchR	A.fcs	5667
PchR	A.fcs	2686
PchR	A.fcs	13577
PchR	A.fcs	4899
PchR	A.fcs	2998
PchR	A.fcs	2273
PchR	A.fcs	3482
PchR	A.fcs	6924
PchR	A.fcs	6437
PchR	A.fcs	5584
PchR	A.fcs	3293
PchR	A.fcs	2085
PchR	A.fcs	2720
PchR	A.fcs	6693
PchR	A.fcs	3451
PchR	A.fcs	7398
PchR	A.fcs	11735
PchR	A.fcs	2833
PchR	A.fcs	21
PchR	A.fcs	9310
PchR	A.fcs	4631
PchR	A.fcs	9930
PchR	A.fcs	4577
PchR	A.fcs	3759
PchR	A.fcs	13
PchR	A.fcs	6068
PchR	A.fcs	3254
PchR	A.fcs	15288
PchR	A.fcs	10054
PchR	A.fcs	2001
PchR	A.fcs	5209
PchR	A.fcs	4555
PchR	A.fcs	7380
PchR	A.fcs	4152
PchR	A.fcs	1950
PchR	A.fcs	4010
PchR	A.fcs	4048
PchR	A.fcs	2639
PchR	A.fcs	2197
PchR	A.fcs	2843
PchR	A.fcs	4325
PchR	A.fcs	7187
PchR	A.fcs	3875
PchR	A.fcs	8616
PchR	A.fcs	1044
PchR	A.fcs	3213
PchR	A.fcs	10454
PchR	A.fcs	1903
PchR	A.fcs	2416
PchR	A.fcs	1921
PchR	A.fcs	1978
PchR	A.fcs	2915
PchR	A.fcs	6231
PchR	A.fcs	10218
PchR	A.fcs	2655
PchR	A.fcs	4790
PchR	A.fcs	7684
PchR	A.fcs	6795
PchR	A.fcs	9732
PchR	A.fcs	1760
PchR	A.fcs	7771
PchR	A.fcs	26365
PchR	A.fcs	2903
PchR	A.fcs	3823
PchR	A.fcs	1999
PchR	A.fcs	965
PchR	A.fcs	2324
PchR	A.fcs	5295
PchR	A.fcs	4342
PchR	A.fcs	2636
PchR	A.fcs	4875
PchR	A.fcs	66
PchR	A.fcs	5754
PchR	A.fcs	4879
PchR	A.fcs	8174
PchR	A.fcs	3483
PchR	A.fcs	7125
PchR	A.fcs	9087
PchR	A.fcs	2579
PchR	A.fcs	2472
PchR	A.fcs	5199
PchR	A.fcs	1409
PchR	A.fcs	2304
PchR	A.fcs	6252
PchR	A.fcs	4632
PchR	A.fcs	4885
PchR	A.fcs	3577
PchR	A.fcs	2510
PchR	A.fcs	10849
PchR	A.fcs	7596
PchR	A.fcs	734
PchR	A.fcs	1541
PchR	A.fcs	2456
PchR	A.fcs	4894
PchR	A.fcs	4627
PchR	A.fcs	1022
PchR	A.fcs	1094
PchR	A.fcs	3855
PchR	A.fcs	3207
PchR	A.fcs	937
PchR	A.fcs	4566
PchR	A.fcs	2881
PchR	A.fcs	3889
PchR	A.fcs	4024
PchR	A.fcs	2988
PchR	A.fcs	4299
PchR	A.fcs	1342
PchR	A.fcs	4271
PchR	A.fcs	6270
PchR	A.fcs	6288
PchR	A.fcs	2305
PchR	A.fcs	4739
PchR	A.fcs	1838
PchR	A.fcs	5175
PchR	A.fcs	2321
PchR	A.fcs	5806
PchR	A.fcs	5664
PchR	A.fcs	28
PchR	A.fcs	3932
PchR	A.fcs	805
PchR	A.fcs	6395
PchR	A.fcs	2240
PchR	A.fcs	9695
PchR	A.fcs	94
PchR	A.fcs	6466
PchR	A.fcs	2624
PchR	A.fcs	31500
PchR	A.fcs	2790
PchR	A.fcs	6511
PchR	A.fcs	1020
PchR	A.fcs	4597
PchR	A.fcs	2241
PchR	A.fcs	2947
PchR	A.fcs	6330
PchR	A.fcs	4240
PchR	A.fcs	5897
PchR	A.fcs	3727
PchR	A.fcs	1395
PchR	A.fcs	610
PchR	A.fcs	1749
PchR	A.fcs	2776
PchR	A.fcs	2543
PchR	A.fcs	5260
PchR	A.fcs	4618
PchR	A.fcs	6511
PchR	A.fcs	14574
PchR	A.fcs	2660
PchR	A.fcs	2410
PchR	A.fcs	4909
PchR	A.fcs	3068
PchR	A.fcs	4683
PchR	A.fcs	1641
PchR	A.fcs	6003
PchR	A.fcs	3601
PchR	A.fcs	1803
PchR	A.fcs	3973
PchR	A.fcs	4013
PchR	A.fcs	3289
PchR	A.fcs	3963
PchR	A.fcs	3235
PchR	A.fcs	569
PchR	A.fcs	1636
PchR	A.fcs	15237
PchR	A.fcs	6235
PchR	A.fcs	3026
PchR	A.fcs	1132
PchR	A.fcs	3491
PchR	A.fcs	7751
PchR	A.fcs	7684
PchR	A.fcs	7328
PchR	A.fcs	3705
PchR	A.fcs	25421
PchR	A.fcs	18778
PchR	A.fcs	6630
PchR	A.fcs	4649
PchR	A.fcs	1851
PchR	A.fcs	8582
PchR	A.fcs	37143
PchR	A.fcs	5263
PchR	A.fcs	3654
PchR	A.fcs	5696
PchR	A.fcs	1421
PchR	A.fcs	4120
PchR	A.fcs	7054
PchR	A.fcs	6537
PchR	A.fcs	5285
PchR	A.fcs	4123
PchR	A.fcs	3107
PchR	A.fcs	4397
PchR	A.fcs	12584
PchR	A.fcs	4430
PchR	A.fcs	2053
PchR	A.fcs	9391
PchR	A.fcs	1153
PchR	A.fcs	2267
PchR	A.fcs	2565
PchR	A.fcs	3200
PchR	A.fcs	5796
PchR	A.fcs	7756
PchR	A.fcs	9639
PchR	A.fcs	10502
PchR	A.fcs	5792
PchR	A.fcs	589
PchR	A.fcs	2632
PchR	A.fcs	948
PchR	A.fcs	10893
PchR	A.fcs	5000
PchR	A.fcs	17061
PchR	A.fcs	1115
PchR	A.fcs	2605
PchR	A.fcs	981
PchR	A.fcs	4043
PchR	A.fcs	3324
PchR	A.fcs	7985
PchR	A.fcs	8252
PchR	A.fcs	18371
PchR	A.fcs	1558
PchR	A.fcs	9507
PchR	A.fcs	5481
PchR	A.fcs	9387
PchR	A.fcs	8221
PchR	A.fcs	3561
PchR	A.fcs	237
PchR	A.fcs	3468
PchR	A.fcs	4850
PchR	A.fcs	734
PchR	A.fcs	13796
PchR	A.fcs	1734
PchR	A.fcs	4160
PchR	A.fcs	3570
PchR	A.fcs	6658
PchR	A.fcs	3722
PchR	A.fcs	217
PchR	A.fcs	61067
PchR	A.fcs	99
PchR	A.fcs	2584
PchR	A.fcs	6179
PchR	A.fcs	1173
PchR	A.fcs	1480
PchR	A.fcs	1899
PchR	A.fcs	10697
PchR	A.fcs	3798
PchR	A.fcs	4667
PchR	A.fcs	8297
PchR	A.fcs	15041
PchR	A.fcs	1910
PchR	A.fcs	3152
PchR	A.fcs	11032
PchR	A.fcs	6184
PchR	A.fcs	1249
PchR	A.fcs	2789
PchR	A.fcs	3339
PchR	A.fcs	3937
PchR	A.fcs	6641
PchR	A.fcs	13070
PchR	A.fcs	3330
PchR	A.fcs	3519
PchR	A.fcs	4564
PchR	A.fcs	16057
PchR	A.fcs	4454
PchR	A.fcs	3617
PchR	A.fcs	4244
PchR	A.fcs	17339
PchR	A.fcs	4286
PchR	A.fcs	3657
PchR	A.fcs	5366
PchR	A.fcs	3548
PchR	A.fcs	3729
PchR	A.fcs	2350
PchR	A.fcs	848
PchR	A.fcs	1196
PchR	A.fcs	22
PchR	A.fcs	9045
PchR	A.fcs	3270
PchR	A.fcs	10982
PchR	A.fcs	12026
PchR	A.fcs	14119
PchR	A.fcs	1976
PchR	A.fcs	2709
PchR	A.fcs	2711
PchR	A.fcs	4137
PchR	A.fcs	6851
PchR	A.fcs	2497
PchR	A.fcs	7034
PchR	A.fcs	7476
PchR	A.fcs	2390
PchR	A.fcs	3746
PchR	A.fcs	7044
PchR	A.fcs	4456
PchR	A.fcs	1409
PchR	A.fcs	5918
PchR	A.fcs	5732
PchR	A.fcs	3932
PchR	A.fcs	18540
PchR	A.fcs	8951
PchR	A.fcs	4736
PchR	A.fcs	1246
PchR	A.fcs	6330
PchR	A.fcs	13822
PchR	A.fcs	4796
PchR	A.fcs	167
PchR	A.fcs	6754
PchR	A.fcs	2385
PchR	A.fcs	3804
PchR	A.fcs	7046
PchR	A.fcs	5042
PchR	A.fcs	4661
PchR	A.fcs	7209
PchR	A.fcs	8388
PchR	A.fcs	4197
PchR	A.fcs	7350
PchR	A.fcs	22541
PchR	A.fcs	1617
PchR	A.fcs	2722
PchR	A.fcs	220
PchR	A.fcs	4424
PchR	A.fcs	4547
PchR	A.fcs	4743
PchR	A.fcs	14789
PchR	A.fcs	3984
PchR	A.fcs	4491
PchR	A.fcs	4635
PchR	A.fcs	1681
PchR	A.fcs	1678
PchR	A.fcs	16428
PchR	A.fcs	3708
PchR	A.fcs	4728
PchR	A.fcs	7328
PchR	A.fcs	5524
PchR	A.fcs	22605
PchR	A.fcs	5136
PchR	A.fcs	169
PchR	A.fcs	1458
PchR	A.fcs	2249
PchR	A.fcs	2250
PchR	A.fcs	2934
PchR	A.fcs	2278
PchR	A.fcs	2599
PchR	A.fcs	2123
PchR	A.fcs	4747
PchR	A.fcs	8334
PchR	A.fcs	5711
PchR	A.fcs	4435
PchR	A.fcs	7818
PchR	A.fcs	3470
PchR	A.fcs	1193
PchR	A.fcs	3101
PchR	A.fcs	5161
PchR	A.fcs	2609
PchR	A.fcs	7078
PchR	A.fcs	11515
PchR	A.fcs	6129
PchR	A.fcs	2162
PchR	A.fcs	162
PchR	A.fcs	4376
PchR	A.fcs	3950
PchR	A.fcs	1854
PchR	A.fcs	1656
PchR	A.fcs	6644
PchR	A.fcs	2514
PchR	A.fcs	9510
PchR	A.fcs	9847
PchR	A.fcs	535
PchR	A.fcs	2999
PchR	A.fcs	4529
PchR	A.fcs	2968
PchR	A.fcs	7675
PchR	A.fcs	13023
PchR	A.fcs	11469
PchR	A.fcs	6005
PchR	A.fcs	3866
PchR	A.fcs	2316
PchR	A.fcs	7251
PchR	A.fcs	3586
PchR	A.fcs	3901
PchR	A.fcs	3433
PchR	A.fcs	3458
PchR	A.fcs	5469
PchR	A.fcs	4092
PchR	A.fcs	4607
PchR	A.fcs	7021
PchR	A.fcs	1288
PchR	A.fcs	28816
PchR	A.fcs	1191
PchR	A.fcs	4245
PchR	A.fcs	11886
PchR	A.fcs	4764
PchR	A.fcs	5316
PchR	A.fcs	4101
PchR	A.fcs	2079
PchR	A.fcs	33969
PchR	A.fcs	9216
PchR	A.fcs	5013
PchR	A.fcs	2692
PchR	A.fcs	3991
PchR	A.fcs	1143
PchR	A.fcs	6048
PchR	A.fcs	7683
PchR	A.fcs	3227
PchR	A.fcs	3403
PchR	A.fcs	3434
PchR	A.fcs	2958
PchR	A.fcs	11455
PchR	A.fcs	5254
PchR	A.fcs	4297
PchR	A.fcs	3020
PchR	A.fcs	3600
PchR	A.fcs	3077
PchR	A.fcs	5660
PchR	A.fcs	3830
PchR	A.fcs	3136
PchR	A.fcs	4961
PchR	A.fcs	8194
PchR	A.fcs	4173
PchR	A.fcs	7448
PchR	A.fcs	6049
PchR	A.fcs	1680
PchR	A.fcs	8584
PchR	A.fcs	1455
PchR	A.fcs	6582
PchR	A.fcs	407
PchR	A.fcs	3348
PchR	A.fcs	2213
PchR	A.fcs	6600
PchR	A.fcs	2057
PchR	A.fcs	4619
PchR	A.fcs	1165
PchR	A.fcs	3671
PchR	A.fcs	1028
PchR	A.fcs	6165
PchR	A.fcs	66997
PchR	A.fcs	7365
PchR	A.fcs	6025
PchR	A.fcs	3244
PchR	A.fcs	7003
PchR	A.fcs	474
PchR	A.fcs	3754
PchR	A.fcs	2805
PchR	A.fcs	5458
PchR	A.fcs	6552
PchR	A.fcs	809
PchR	A.fcs	4735
PchR	A.fcs	2728
PchR	A.fcs	1880
PchR	A.fcs	1228
PchR	A.fcs	3877
PchR	A.fcs	6935
PchR	A.fcs	3360
PchR	A.fcs	7994
PchR	A.fcs	5233
PchR	A.fcs	2276
PchR	A.fcs	3693
PchR	A.fcs	3735
PchR	A.fcs	6483
PchR	A.fcs	3399
PchR	A.fcs	4755
PchR	A.fcs	5554
PchR	A.fcs	6136
PchR	A.fcs	8102
PchR	A.fcs	3377
PchR	A.fcs	9477
PchR	A.fcs	2412
PchR	A.fcs	2824
PchR	A.fcs	5211
PchR	A.fcs	5287
PchR	A.fcs	25854
PchR	A.fcs	6953
PchR	A.fcs	7509
PchR	A.fcs	4625
PchR	A.fcs	2538
PchR	A.fcs	4204
PchR	A.fcs	5493
PchR	A.fcs	1962
PchR	A.fcs	2328
PchR	A.fcs	9317
PchR	A.fcs	6235
PchR	A.fcs	2912
PchR	A.fcs	2700
PchR	A.fcs	641
PchR	A.fcs	2500
PchR	A.fcs	17379
PchR	A.fcs	3349
PchR	A.fcs	2625
PchR	A.fcs	3631
PchR	A.fcs	8095
PchR	A.fcs	562
PchR	A.fcs	599
PchR	A.fcs	5792
PchR	A.fcs	4296
PchR	A.fcs	7518
PchR	A.fcs	8040
PchR	A.fcs	5155
PchR	A.fcs	9244
PchR	A.fcs	5508
PchR	A.fcs	7419
PchR	A.fcs	7702
PchR	A.fcs	30824
PchR	A.fcs	3303
PchR	A.fcs	12355
PchR	A.fcs	11069
PchR	A.fcs	6341
PchR	A.fcs	9744
PchR	A.fcs	6985
PchR	A.fcs	14497
PchR	A.fcs	2629
PchR	A.fcs	1924
PchR	A.fcs	4886
PchR	A.fcs	1252
PchR	A.fcs	5571
PchR	A.fcs	3098
PchR	A.fcs	612
PchR	A.fcs	1350
PchR	A.fcs	3491
PchR	A.fcs	10120
PchR	A.fcs	2303
PchR	A.fcs	5865
PchR	A.fcs	2822
PchR	A.fcs	16846
PchR	A.fcs	6000
PchR	A.fcs	10501
PchR	A.fcs	3333
PchR	A.fcs	9293
PchR	A.fcs	46
PchR	A.fcs	7250
PchR	A.fcs	11899
PchR	A.fcs	5005
PchR	A.fcs	1478
PchR	A.fcs	3028
PchR	A.fcs	11720
PchR	A.fcs	8713
PchR	A.fcs	2060
PchR	A.fcs	2546
PchR	A.fcs	1110
PchR	A.fcs	3303
PchR	A.fcs	4022
PchR	A.fcs	8893
PchR	A.fcs	4430
PchR	A.fcs	6476
PchR	A.fcs	2205
PchR	A.fcs	6686
PchR	A.fcs	1526
PchR	A.fcs	58
PchR	A.fcs	5217
PchR	A.fcs	5400
PchR	A.fcs	8798
PchR	A.fcs	11787
PchR	A.fcs	3490
PchR	A.fcs	7838
PchR	A.fcs	6529
PchR	A.fcs	2074
PchR	A.fcs	22399
PchR	A.fcs	10950
PchR	A.fcs	7124
PchR	A.fcs	2721
PchR	A.fcs	9320
PchR	A.fcs	6173
PchR	A.fcs	3819
PchR	A.fcs	2222
PchR	A.fcs	9879
PchR	A.fcs	489
PchR	A.fcs	3130
PchR	A.fcs	4118
PchR	A.fcs	8511
PchR	A.fcs	4450
PchR	A.fcs	1090
PchR	A.fcs	1092
PchR	A.fcs	2035
PchR	A.fcs	6348
PchR	A.fcs	5539
PchR	A.fcs	6530
PchR	A.fcs	636
PchR	A.fcs	7535
PchR	A.fcs	9571
PchR	A.fcs	884
PchR	A.fcs	5153
PchR	A.fcs	11267
PchR	A.fcs	272
PchR	A.fcs	1511
PchR	A.fcs	3700
PchR	A.fcs	8136
PchR	A.fcs	6580
PchR	A.fcs	4296
PchR	A.fcs	1407
PchR	A.fcs	3492
PchR	A.fcs	10303
PchR	A.fcs	251
PchR	A.fcs	3732
PchR	A.fcs	1580
PchR	A.fcs	5604
PchR	A.fcs	9303
PchR	A.fcs	5603
PchR	A.fcs	1710
PchR	A.fcs	4734
PchR	A.fcs	2566
PchR	A.fcs	10215
PchR	A.fcs	9242
PchR	A.fcs	7494
PchR	A.fcs	2086
PchR	A.fcs	4047
PchR	A.fcs	1984
PchR	A.fcs	6181
PchR	A.fcs	8521
PchR	A.fcs	6155
PchR	A.fcs	5779
PchR	A.fcs	8518
PchR	A.fcs	1224
PchR	A.fcs	6345
PchR	A.fcs	9715
PchR	A.fcs	3460
PchR	A.fcs	2995
PchR	A.fcs	3291
PchR	A.fcs	13592
PchR	A.fcs	3731
PchR	A.fcs	3171
PchR	A.fcs	1641
PchR	A.fcs	3735
PchR	A.fcs	3686
PchR	A.fcs	4426
PchR	A.fcs	4400
PchR	A.fcs	9857
PchR	A.fcs	5301
PchR	A.fcs	1715
PchR	A.fcs	7200
PchR	A.fcs	3072
PchR	A.fcs	2665
PchR	A.fcs	1610
PchR	A.fcs	6605
PchR	A.fcs	4129
PchR	A.fcs	3731
PchR	A.fcs	5648
PchR	A.fcs	30073
PchR	A.fcs	3139
PchR	A.fcs	4469
PchR	A.fcs	1444
PchR	A.fcs	9484
PchR	A.fcs	3829
PchR	A.fcs	1550
PchR	A.fcs	2174
PchR	A.fcs	2900
PchR	A.fcs	4851
PchR	A.fcs	9543
PchR	A.fcs	3704
PchR	A.fcs	25157
PchR	A.fcs	7168
PchR	A.fcs	6907
PchR	A.fcs	3827
PchR	A.fcs	5344
PchR	A.fcs	1232
PchR	A.fcs	1840
PchR	A.fcs	287
PchR	A.fcs	8330
PchR	A.fcs	3033
PchR	A.fcs	3864
PchR	A.fcs	3374
PchR	A.fcs	6185
PchR	A.fcs	3585
PchR	A.fcs	2045
PchR	A.fcs	2547
PchR	A.fcs	3148
PchR	A.fcs	1027
PchR	A.fcs	3578
PchR	A.fcs	7527
PchR	A.fcs	1877
PchR	A.fcs	2491
PchR	A.fcs	8147
PchR	A.fcs	6426
PchR	A.fcs	11275
PchR	A.fcs	2567
PchR	A.fcs	2967
PchR	A.fcs	5196
PchR	A.fcs	6367
PchR	A.fcs	3040
PchR	A.fcs	1342
PchR	A.fcs	1738
PchR	A.fcs	10717
PchR	A.fcs	609
PchR	A.fcs	5432
PchR	A.fcs	5194
PchR	A.fcs	8097
PchR	A.fcs	17223
PchR	A.fcs	4690
PchR	A.fcs	2495
PchR	A.fcs	5877
PchR	A.fcs	7003
PchR	A.fcs	6436
PchR	A.fcs	1667
PchR	A.fcs	5695
PchR	A.fcs	28220
PchR	A.fcs	6717
PchR	A.fcs	7184
PchR	A.fcs	9193
PchR	A.fcs	10446
PchR	A.fcs	7852
PchR	A.fcs	5336
PchR	A.fcs	4434
PchR	A.fcs	1443
PchR	A.fcs	5582
PchR	A.fcs	4532
PchR	A.fcs	6694
PchR	A.fcs	3409
PchR	A.fcs	1887
PchR	A.fcs	4317
PchR	A.fcs	12183
PchR	A.fcs	1619
PchR	A.fcs	950
PchR	A.fcs	11658
PchR	A.fcs	7814
PchR	A.fcs	4451
PchR	A.fcs	9401
PchR	A.fcs	2230
PchR	A.fcs	8204
PchR	A.fcs	35979
PchR	A.fcs	3142
PchR	A.fcs	1483
PchR	A.fcs	15141
PchR	A.fcs	6595
PchR	A.fcs	1332
PchR	A.fcs	4007
PchR	A.fcs	13910
PchR	A.fcs	7144
PchR	A.fcs	10598
PchR	A.fcs	8083
PchR	A.fcs	6163
PchR	A.fcs	5647
PchR	A.fcs	6019
PchR	A.fcs	2194
PchR	A.fcs	4279
PchR	A.fcs	13055
PchR	A.fcs	8178
PchR	A.fcs	3121
PchR	A.fcs	4908
PchR	A.fcs	6333
PchR	A.fcs	2811
PchR	A.fcs	10626
PchR	A.fcs	5234
PchR	A.fcs	8289
PchR	A.fcs	1774
PchR	A.fcs	857
PchR	A.fcs	3676
PchR	A.fcs	11991
PchR	A.fcs	2677
PchR	A.fcs	1883
PchR	A.fcs	3170
PchR	A.fcs	8901
PchR	A.fcs	4176
PchR	A.fcs	10233
PchR	A.fcs	2543
PchR	A.fcs	3027
PchR	A.fcs	6227
PchR	A.fcs	6093
PchR	A.fcs	6083
PchR	A.fcs	2185
PchR	A.fcs	3557
PchR	A.fcs	4013
PchR	A.fcs	2430
PchR	A.fcs	6217
PchR	A.fcs	826
PchR	A.fcs	1776
PchR	A.fcs	2148
PchR	A.fcs	2217
PchR	A.fcs	12811
PchR	A.fcs	7505
PchR	A.fcs	14372
PchR	A.fcs	7745
PchR	A.fcs	1595
PchR	A.fcs	8302
PchR	A.fcs	6781
PchR	A.fcs	14903
PchR	A.fcs	9323
PchR	A.fcs	12940
PchR	A.fcs	3192
PchR	A.fcs	3391
PchR	A.fcs	4466
PchR	A.fcs	17232
PchR	A.fcs	3892
PchR	A.fcs	1412
PchR	A.fcs	2016
PchR	A.fcs	10384
PchR	A.fcs	7049
PchR	A.fcs	3069
PchR	A.fcs	6723
PchR	A.fcs	5045
PchR	A.fcs	3015
PchR	A.fcs	2826
PchR	A.fcs	1238
PchR	A.fcs	8070
PchR	A.fcs	5824
PchR	A.fcs	4478
PchR	A.fcs	4521
PchR	A.fcs	2949
PchR	A.fcs	3924
PchR	A.fcs	8079
PchR	A.fcs	6653
PchR	A.fcs	4262
PchR	A.fcs	391
PchR	A.fcs	4032
PchR	A.fcs	9029
PchR	A.fcs	7298
PchR	A.fcs	5860
PchR	A.fcs	1044
PchR	A.fcs	3201
PchR	A.fcs	3159
PchR	A.fcs	1914
PchR	A.fcs	4176
PchR	A.fcs	15855
PchR	A.fcs	1662
PchR	A.fcs	2531
PchR	A.fcs	3780
PchR	A.fcs	836
PchR	A.fcs	5609
PchR	A.fcs	1585
PchR	A.fcs	9266
PchR	A.fcs	1522
PchR	A.fcs	2604
PchR	A.fcs	2414
PchR	A.fcs	24866
PchR	A.fcs	5862
PchR	A.fcs	7051
PchR	A.fcs	4620
PchR	A.fcs	9679
PchR	A.fcs	1660
PchR	A.fcs	5216
PchR	A.fcs	14772
PchR	A.fcs	2726
PchR	A.fcs	6134
PchR	A.fcs	6515
PchR	A.fcs	6534
PchR	A.fcs	3241
PchR	A.fcs	4215
PchR	A.fcs	3410
PchR	A.fcs	881
PchR	A.fcs	4665
PchR	A.fcs	2737
PchR	A.fcs	4444
PchR	A.fcs	6973
PchR	A.fcs	5419
PchR	A.fcs	3621
PchR	A.fcs	3531
PchR	A.fcs	2210
PchR	A.fcs	4994
PchR	A.fcs	9702
PchR	A.fcs	2881
PchR	A.fcs	1244
PchR	A.fcs	1404
PchR	A.fcs	1475
PchR	A.fcs	5115
PchR	A.fcs	4136
PchR	A.fcs	2523
PchR	A.fcs	13546
PchR	A.fcs	4852
PchR	A.fcs	12145
PchR	A.fcs	1674
PchR	A.fcs	2971
PchR	A.fcs	4977
PchR	A.fcs	6840
PchR	A.fcs	5995
PchR	A.fcs	10338
PchR	A.fcs	3307
PchR	A.fcs	3480
PchR	A.fcs	2718
PchR	A.fcs	1812
PchR	A.fcs	18322
PchR	A.fcs	4795
PchR	A.fcs	1372
PchR	A.fcs	6707
PchR	A.fcs	15359
PchR	A.fcs	1107
PchR	A.fcs	3104
PchR	A.fcs	4247
PchR	A.fcs	3638
PchR	A.fcs	8041
PchR	A.fcs	1874
PchR	A.fcs	1121
PchR	A.fcs	3354
PchR	A.fcs	2682
PchR	A.fcs	6664
PchR	A.fcs	10332
PchR	A.fcs	2750
PchR	A.fcs	56
PchR	A.fcs	5589
PchR	A.fcs	4989
PchR	A.fcs	7085
PchR	A.fcs	7626
PchR	A.fcs	9347
PchR	A.fcs	6035
PchR	A.fcs	7340
PchR	A.fcs	5181
PchR	A.fcs	6108
PchR	A.fcs	2529
PchR	A.fcs	2112
PchR	A.fcs	6408
PchR	A.fcs	2662
PchR	A.fcs	3864
PchR	A.fcs	4342
PchR	A.fcs	11013
PchR	A.fcs	1566
PchR	A.fcs	10371
PchR	A.fcs	11144
PchR	A.fcs	9186
PchR	A.fcs	3313
PchR	A.fcs	6668
PchR	A.fcs	857
PchR	A.fcs	5664
PchR	A.fcs	2867
PchR	A.fcs	14614
PchR	A.fcs	1446
PchR	A.fcs	3421
PchR	A.fcs	2438
PchR	A.fcs	3620
PchR	A.fcs	12786
PchR	A.fcs	5022
PchR	A.fcs	3537
PchR	A.fcs	3077
PchR	A.fcs	5000
PchR	A.fcs	3836
PchR	A.fcs	1020
PchR	A.fcs	2988
PchR	A.fcs	2773
PchR	A.fcs	2175
PchR	A.fcs	2512
PchR	A.fcs	4408
PchR	A.fcs	7844
PchR	A.fcs	103
PchR	A.fcs	1107
PchR	A.fcs	2592
PchR	A.fcs	7794
PchR	A.fcs	5918
PchR	A.fcs	3751
PchR	A.fcs	1575
PchR	A.fcs	2047
PchR	A.fcs	3354
PchR	A.fcs	6133
PchR	A.fcs	1995
PchR	A.fcs	8501
PchR	A.fcs	1754
PchR	A.fcs	5422
PchR	A.fcs	587
PchR	A.fcs	2455
PchR	A.fcs	390
PchR	A.fcs	8106
PchR	A.fcs	2986
PchR	A.fcs	2806
PchR	A.fcs	3805
PchR	A.fcs	142
PchR	A.fcs	3268
PchR	A.fcs	1599
PchR	A.fcs	8898
PchR	A.fcs	3716
PchR	A.fcs	4270
PchR	A.fcs	1845
PchR	A.fcs	4278
PchR	A.fcs	4754
PchR	A.fcs	5410
PchR	A.fcs	5901
PchR	A.fcs	3523
PchR	A.fcs	5074
PchR	A.fcs	1215
PchR	A.fcs	7503
PchR	A.fcs	2092
PchR	A.fcs	16300
PchR	A.fcs	8565
PchR	A.fcs	8314
PchR	A.fcs	8026
PchR	A.fcs	4977
PchR	A.fcs	4793
PchR	A.fcs	1631
PchR	A.fcs	6347
PchR	A.fcs	5925
PchR	A.fcs	1611
PchR	A.fcs	3127
PchR	A.fcs	1415
PchR	A.fcs	6236
PchR	A.fcs	4567
PchR	A.fcs	2436
PchR	A.fcs	1577
PchR	A.fcs	3032
PchR	A.fcs	8437
PchR	A.fcs	10769
PchR	A.fcs	7488
PchR	A.fcs	5165
PchR	A.fcs	3036
PchR	A.fcs	7490
PchR	A.fcs	7746
PchR	A.fcs	3454
PchR	A.fcs	5726
PchR	A.fcs	304
PchR	A.fcs	4355
PchR	A.fcs	4351
PchR	A.fcs	6658
PchR	A.fcs	14642
PchR	A.fcs	5140
PchR	A.fcs	2396
PchR	A.fcs	2464
PchR	A.fcs	1297
PchR	A.fcs	704
PchR	A.fcs	8343
PchR	A.fcs	1953
PchR	A.fcs	3827
PchR	A.fcs	3783
PchR	A.fcs	4526
PchR	A.fcs	8196
PchR	A.fcs	227
PchR	A.fcs	3743
PchR	A.fcs	3819
PchR	A.fcs	3479
PchR	A.fcs	4890
PchR	A.fcs	3436
PchR	A.fcs	6410
PchR	A.fcs	796
PchR	A.fcs	4867
PchR	A.fcs	5196
PchR	A.fcs	11970
PchR	A.fcs	4062
PchR	A.fcs	4677
PchR	A.fcs	1285
PchR	A.fcs	6948
PchR	A.fcs	2634
PchR	A.fcs	10183
PchR	A.fcs	5158
PchR	A.fcs	3132
PchR	A.fcs	16067
PchR	A.fcs	6781
PchR	A.fcs	3146
PchR	A.fcs	7805
PchR	A.fcs	1997
PchR	A.fcs	16794
PchR	A.fcs	6190
PchR	A.fcs	3896
PchR	A.fcs	5232
PchR	A.fcs	4641
PchR	A.fcs	3224
PchR	A.fcs	4410
PchR	A.fcs	1711
PchR	A.fcs	16329
PchR	A.fcs	6439
PchR	A.fcs	1911
PchR	A.fcs	9652
PchR	A.fcs	2067
PchR	A.fcs	3217
PchR	A.fcs	23795
PchR	A.fcs	3238
PchR	A.fcs	17756
PchR	A.fcs	5388
PchR	A.fcs	3933
PchR	A.fcs	7895
PchR	A.fcs	8181
PchR	A.fcs	3920
PchR	A.fcs	1976
PchR	A.fcs	4386
PchR	A.fcs	590
PchR	A.fcs	2645
PchR	A.fcs	4536
PchR	A.fcs	3019
PchR	A.fcs	5092
PchR	A.fcs	4107
PchR	A.fcs	5034
PchR	A.fcs	1542
PchR	A.fcs	2619
PchR	A.fcs	5986
PchR	A.fcs	2099
PchR	A.fcs	3083
PchR	A.fcs	1605
PchR	A.fcs	3865
PchR	A.fcs	6582
PchR	A.fcs	1880
PchR	A.fcs	473
PchR	A.fcs	4167
PchR	A.fcs	3638
PchR	A.fcs	8602
PchR	A.fcs	2082
PchR	A.fcs	3149
PchR	A.fcs	8863
PchR	A.fcs	2751
PchR	A.fcs	3992
PchR	A.fcs	8489
PchR	A.fcs	4910
PchR	A.fcs	9537
PchR	A.fcs	5803
PchR	A.fcs	19278
PchR	A.fcs	6748
PchR	A.fcs	8044
PchR	A.fcs	2935
PchR	A.fcs	5406
PchR	A.fcs	4554
PchR	A.fcs	2890
PchR	A.fcs	2853
PchR	A.fcs	12121
PchR	A.fcs	4336
PchR	A.fcs	2953
PchR	A.fcs	4656
PchR	A.fcs	3511
PchR	A.fcs	1478
PchR	A.fcs	14397
PchR	A.fcs	12831
PchR	A.fcs	3230
PchR	A.fcs	3690
PchR	A.fcs	7613
PchR	A.fcs	4141
PchR	A.fcs	6146
PchR	A.fcs	6949
PchR	A.fcs	2193
PchR	A.fcs	5427
PchR	A.fcs	4539
PchR	A.fcs	4189
PchR	A.fcs	2730
PchR	A.fcs	2550
PchR	A.fcs	1068
PchR	A.fcs	1138
PchR	A.fcs	6798
PchR	A.fcs	9447
PchR	A.fcs	108
PchR	A.fcs	8337
PchR	A.fcs	2725
PchR	A.fcs	14060
PchR	A.fcs	6367
PchR	A.fcs	10667
PchR	A.fcs	72568
PchR	A.fcs	39259
PchR	A.fcs	8805
PchR	A.fcs	5050
PchR	A.fcs	4492
PchR	A.fcs	3024
PchR	A.fcs	4953
PchR	A.fcs	606
PchR	A.fcs	1109
PchR	A.fcs	2111
PchR	A.fcs	14866
PchR	A.fcs	6611
PchR	A.fcs	13624
PchR	A.fcs	4149
PchR	A.fcs	9917
PchR	A.fcs	4191
PchR	A.fcs	2944
PchR	A.fcs	4877
PchR	A.fcs	9488
PchR	A.fcs	8085
PchR	A.fcs	3141
PchR	A.fcs	7336
PchR	A.fcs	1645
PchR	A.fcs	11086
PchR	A.fcs	6833
PchR	A.fcs	2602
PchR	A.fcs	3350
PchR	A.fcs	1943
PchR	A.fcs	2242
PchR	A.fcs	2140
PchR	A.fcs	6821
PchR	A.fcs	2826
PchR	A.fcs	7889
PchR	A.fcs	5829
PchR	A.fcs	7452
PchR	A.fcs	8451
PchR	A.fcs	7017
PchR	A.fcs	2860
PchR	A.fcs	2102
PchR	A.fcs	1215
PchR	A.fcs	10964
PchR	A.fcs	534
[truncated: 244,980+ more rows]
