# Supplementary material for: Two distinct regulatory systems control pulcherrimin biosynthesis in Bacillus subtilis
Source: PLoS Genet. 2024 May 16;20(5):e1011283. doi: 10.1371/journal.pgen.1011283 (PMC11135676; doi:10.1371/journal.pgen.1011283)
Supplement: S1 Data — (ZIP) [file pgen.1011283.s009.zip › Underlying_Data/Figure4A/Numerical_Data_Fig4A_ScoCAbrB.xlsx]

## Sheet: Sheet1
Strain	Replicate	BL1.H
ScoCAbrB	A.fcs	18425
ScoCAbrB	A.fcs	9135
ScoCAbrB	A.fcs	12892
ScoCAbrB	A.fcs	4769
ScoCAbrB	A.fcs	11548
ScoCAbrB	A.fcs	2261
ScoCAbrB	A.fcs	2191
ScoCAbrB	A.fcs	4423
ScoCAbrB	A.fcs	7970
ScoCAbrB	A.fcs	16446
ScoCAbrB	A.fcs	10825
ScoCAbrB	A.fcs	535
ScoCAbrB	A.fcs	11925
ScoCAbrB	A.fcs	11730
ScoCAbrB	A.fcs	3576
ScoCAbrB	A.fcs	12751
ScoCAbrB	A.fcs	15058
ScoCAbrB	A.fcs	18596
ScoCAbrB	A.fcs	3449
ScoCAbrB	A.fcs	8970
ScoCAbrB	A.fcs	4010
ScoCAbrB	A.fcs	7703
ScoCAbrB	A.fcs	4436
ScoCAbrB	A.fcs	202
ScoCAbrB	A.fcs	12639
ScoCAbrB	A.fcs	20068
ScoCAbrB	A.fcs	4089
ScoCAbrB	A.fcs	2361
ScoCAbrB	A.fcs	5492
ScoCAbrB	A.fcs	9689
ScoCAbrB	A.fcs	2913
ScoCAbrB	A.fcs	10838
ScoCAbrB	A.fcs	7010
ScoCAbrB	A.fcs	14323
ScoCAbrB	A.fcs	6219
ScoCAbrB	A.fcs	7648
ScoCAbrB	A.fcs	7207
ScoCAbrB	A.fcs	8745
ScoCAbrB	A.fcs	3784
ScoCAbrB	A.fcs	9748
ScoCAbrB	A.fcs	3833
ScoCAbrB	A.fcs	10808
ScoCAbrB	A.fcs	124
ScoCAbrB	A.fcs	2429
ScoCAbrB	A.fcs	6415
ScoCAbrB	A.fcs	12715
ScoCAbrB	A.fcs	4777
ScoCAbrB	A.fcs	1569
ScoCAbrB	A.fcs	11592
ScoCAbrB	A.fcs	11550
ScoCAbrB	A.fcs	8233
ScoCAbrB	A.fcs	5460
ScoCAbrB	A.fcs	1326
ScoCAbrB	A.fcs	1987
ScoCAbrB	A.fcs	291
ScoCAbrB	A.fcs	16901
ScoCAbrB	A.fcs	3664
ScoCAbrB	A.fcs	9790
ScoCAbrB	A.fcs	11220
ScoCAbrB	A.fcs	4456
ScoCAbrB	A.fcs	14367
ScoCAbrB	A.fcs	5556
ScoCAbrB	A.fcs	15938
ScoCAbrB	A.fcs	12457
ScoCAbrB	A.fcs	11150
ScoCAbrB	A.fcs	13637
ScoCAbrB	A.fcs	21685
ScoCAbrB	A.fcs	8989
ScoCAbrB	A.fcs	1871
ScoCAbrB	A.fcs	11966
ScoCAbrB	A.fcs	10150
ScoCAbrB	A.fcs	9916
ScoCAbrB	A.fcs	17122
ScoCAbrB	A.fcs	1574
ScoCAbrB	A.fcs	2350
ScoCAbrB	A.fcs	4215
ScoCAbrB	A.fcs	10993
ScoCAbrB	A.fcs	4717
ScoCAbrB	A.fcs	135
ScoCAbrB	A.fcs	10039
ScoCAbrB	A.fcs	2993
ScoCAbrB	A.fcs	6106
ScoCAbrB	A.fcs	9551
ScoCAbrB	A.fcs	3290
ScoCAbrB	A.fcs	3831
ScoCAbrB	A.fcs	11531
ScoCAbrB	A.fcs	12200
ScoCAbrB	A.fcs	2449
ScoCAbrB	A.fcs	15167
ScoCAbrB	A.fcs	12579
ScoCAbrB	A.fcs	5129
ScoCAbrB	A.fcs	6618
ScoCAbrB	A.fcs	13420
ScoCAbrB	A.fcs	1766
ScoCAbrB	A.fcs	1378
ScoCAbrB	A.fcs	9155
ScoCAbrB	A.fcs	18448
ScoCAbrB	A.fcs	10963
ScoCAbrB	A.fcs	7058
ScoCAbrB	A.fcs	12275
ScoCAbrB	A.fcs	5858
ScoCAbrB	A.fcs	13153
ScoCAbrB	A.fcs	2852
ScoCAbrB	A.fcs	198
ScoCAbrB	A.fcs	9152
ScoCAbrB	A.fcs	4728
ScoCAbrB	A.fcs	10527
ScoCAbrB	A.fcs	8681
ScoCAbrB	A.fcs	2829
ScoCAbrB	A.fcs	7938
ScoCAbrB	A.fcs	4198
ScoCAbrB	A.fcs	10362
ScoCAbrB	A.fcs	1989
ScoCAbrB	A.fcs	8177
ScoCAbrB	A.fcs	14842
ScoCAbrB	A.fcs	6545
ScoCAbrB	A.fcs	9894
ScoCAbrB	A.fcs	6769
ScoCAbrB	A.fcs	6656
ScoCAbrB	A.fcs	2672
ScoCAbrB	A.fcs	15087
ScoCAbrB	A.fcs	1659
ScoCAbrB	A.fcs	9541
ScoCAbrB	A.fcs	6320
ScoCAbrB	A.fcs	5238
ScoCAbrB	A.fcs	6412
ScoCAbrB	A.fcs	10465
ScoCAbrB	A.fcs	29846
ScoCAbrB	A.fcs	10043
ScoCAbrB	A.fcs	1
ScoCAbrB	A.fcs	13969
ScoCAbrB	A.fcs	14938
ScoCAbrB	A.fcs	1689
ScoCAbrB	A.fcs	15946
ScoCAbrB	A.fcs	10158
ScoCAbrB	A.fcs	13211
ScoCAbrB	A.fcs	11486
ScoCAbrB	A.fcs	334
ScoCAbrB	A.fcs	12383
ScoCAbrB	A.fcs	9964
ScoCAbrB	A.fcs	10240
ScoCAbrB	A.fcs	13659
ScoCAbrB	A.fcs	15639
ScoCAbrB	A.fcs	6183
ScoCAbrB	A.fcs	12198
ScoCAbrB	A.fcs	8339
ScoCAbrB	A.fcs	9044
ScoCAbrB	A.fcs	5898
ScoCAbrB	A.fcs	8629
ScoCAbrB	A.fcs	5597
ScoCAbrB	A.fcs	4477
ScoCAbrB	A.fcs	18509
ScoCAbrB	A.fcs	9658
ScoCAbrB	A.fcs	15001
ScoCAbrB	A.fcs	7753
ScoCAbrB	A.fcs	3299
ScoCAbrB	A.fcs	10854
ScoCAbrB	A.fcs	7373
ScoCAbrB	A.fcs	59
ScoCAbrB	A.fcs	6678
ScoCAbrB	A.fcs	9845
ScoCAbrB	A.fcs	13713
ScoCAbrB	A.fcs	14814
ScoCAbrB	A.fcs	3305
ScoCAbrB	A.fcs	9564
ScoCAbrB	A.fcs	4994
ScoCAbrB	A.fcs	11589
ScoCAbrB	A.fcs	3317
ScoCAbrB	A.fcs	104
ScoCAbrB	A.fcs	91
ScoCAbrB	A.fcs	15415
ScoCAbrB	A.fcs	9125
ScoCAbrB	A.fcs	5214
ScoCAbrB	A.fcs	7866
ScoCAbrB	A.fcs	13895
ScoCAbrB	A.fcs	3017
ScoCAbrB	A.fcs	2194
ScoCAbrB	A.fcs	14076
ScoCAbrB	A.fcs	6528
ScoCAbrB	A.fcs	10681
ScoCAbrB	A.fcs	9108
ScoCAbrB	A.fcs	11515
ScoCAbrB	A.fcs	6002
ScoCAbrB	A.fcs	10374
ScoCAbrB	A.fcs	5669
ScoCAbrB	A.fcs	13640
ScoCAbrB	A.fcs	7089
ScoCAbrB	A.fcs	1762
ScoCAbrB	A.fcs	15548
ScoCAbrB	A.fcs	5406
ScoCAbrB	A.fcs	2717
ScoCAbrB	A.fcs	1112
ScoCAbrB	A.fcs	83
ScoCAbrB	A.fcs	5739
ScoCAbrB	A.fcs	5603
ScoCAbrB	A.fcs	16807
ScoCAbrB	A.fcs	4277
ScoCAbrB	A.fcs	4726
ScoCAbrB	A.fcs	7157
ScoCAbrB	A.fcs	14863
ScoCAbrB	A.fcs	16814
ScoCAbrB	A.fcs	12543
ScoCAbrB	A.fcs	11014
ScoCAbrB	A.fcs	15314
ScoCAbrB	A.fcs	9187
ScoCAbrB	A.fcs	6188
ScoCAbrB	A.fcs	5228
ScoCAbrB	A.fcs	6803
ScoCAbrB	A.fcs	538
ScoCAbrB	A.fcs	9870
ScoCAbrB	A.fcs	9080
ScoCAbrB	A.fcs	2686
ScoCAbrB	A.fcs	10416
ScoCAbrB	A.fcs	6667
ScoCAbrB	A.fcs	8966
ScoCAbrB	A.fcs	7397
ScoCAbrB	A.fcs	3706
ScoCAbrB	A.fcs	11506
ScoCAbrB	A.fcs	17952
ScoCAbrB	A.fcs	11841
ScoCAbrB	A.fcs	8509
ScoCAbrB	A.fcs	5503
ScoCAbrB	A.fcs	8330
ScoCAbrB	A.fcs	7058
ScoCAbrB	A.fcs	6850
ScoCAbrB	A.fcs	6021
ScoCAbrB	A.fcs	5270
ScoCAbrB	A.fcs	6278
ScoCAbrB	A.fcs	515
ScoCAbrB	A.fcs	300
ScoCAbrB	A.fcs	2635
ScoCAbrB	A.fcs	31822
ScoCAbrB	A.fcs	6908
ScoCAbrB	A.fcs	43
ScoCAbrB	A.fcs	50
ScoCAbrB	A.fcs	5303
ScoCAbrB	A.fcs	10678
ScoCAbrB	A.fcs	4742
ScoCAbrB	A.fcs	2011
ScoCAbrB	A.fcs	7311
ScoCAbrB	A.fcs	6659
ScoCAbrB	A.fcs	9756
ScoCAbrB	A.fcs	4456
ScoCAbrB	A.fcs	9205
ScoCAbrB	A.fcs	9792
ScoCAbrB	A.fcs	1249
ScoCAbrB	A.fcs	11177
ScoCAbrB	A.fcs	7176
ScoCAbrB	A.fcs	4038
ScoCAbrB	A.fcs	12713
ScoCAbrB	A.fcs	7739
ScoCAbrB	A.fcs	2777
ScoCAbrB	A.fcs	16303
ScoCAbrB	A.fcs	450
ScoCAbrB	A.fcs	6237
ScoCAbrB	A.fcs	10415
ScoCAbrB	A.fcs	11313
ScoCAbrB	A.fcs	14700
ScoCAbrB	A.fcs	5416
ScoCAbrB	A.fcs	3634
ScoCAbrB	A.fcs	15272
ScoCAbrB	A.fcs	7637
ScoCAbrB	A.fcs	17523
ScoCAbrB	A.fcs	532
ScoCAbrB	A.fcs	13307
ScoCAbrB	A.fcs	4353
ScoCAbrB	A.fcs	11221
ScoCAbrB	A.fcs	4314
ScoCAbrB	A.fcs	7724
ScoCAbrB	A.fcs	2065
ScoCAbrB	A.fcs	11539
ScoCAbrB	A.fcs	975
ScoCAbrB	A.fcs	10200
ScoCAbrB	A.fcs	10631
ScoCAbrB	A.fcs	10867
ScoCAbrB	A.fcs	11544
ScoCAbrB	A.fcs	10933
ScoCAbrB	A.fcs	4659
ScoCAbrB	A.fcs	7656
ScoCAbrB	A.fcs	3860
ScoCAbrB	A.fcs	3991
ScoCAbrB	A.fcs	12243
ScoCAbrB	A.fcs	10889
ScoCAbrB	A.fcs	232
ScoCAbrB	A.fcs	2647
ScoCAbrB	A.fcs	7599
ScoCAbrB	A.fcs	2375
ScoCAbrB	A.fcs	13699
ScoCAbrB	A.fcs	14408
ScoCAbrB	A.fcs	1771
ScoCAbrB	A.fcs	7875
ScoCAbrB	A.fcs	10921
ScoCAbrB	A.fcs	8098
ScoCAbrB	A.fcs	5532
ScoCAbrB	A.fcs	2383
ScoCAbrB	A.fcs	3126
ScoCAbrB	A.fcs	11596
ScoCAbrB	A.fcs	20163
ScoCAbrB	A.fcs	8594
ScoCAbrB	A.fcs	7782
ScoCAbrB	A.fcs	7706
ScoCAbrB	A.fcs	2387
ScoCAbrB	A.fcs	11353
ScoCAbrB	A.fcs	9142
ScoCAbrB	A.fcs	9552
ScoCAbrB	A.fcs	9496
ScoCAbrB	A.fcs	7440
ScoCAbrB	A.fcs	15287
ScoCAbrB	A.fcs	13869
ScoCAbrB	A.fcs	4565
ScoCAbrB	A.fcs	16393
ScoCAbrB	A.fcs	7091
ScoCAbrB	A.fcs	3595
ScoCAbrB	A.fcs	9055
ScoCAbrB	A.fcs	13410
ScoCAbrB	A.fcs	4006
ScoCAbrB	A.fcs	2922
ScoCAbrB	A.fcs	4893
ScoCAbrB	A.fcs	9218
ScoCAbrB	A.fcs	7725
ScoCAbrB	A.fcs	8067
ScoCAbrB	A.fcs	4195
ScoCAbrB	A.fcs	20603
ScoCAbrB	A.fcs	7824
ScoCAbrB	A.fcs	5582
ScoCAbrB	A.fcs	6620
ScoCAbrB	A.fcs	5960
ScoCAbrB	A.fcs	4529
ScoCAbrB	A.fcs	15479
ScoCAbrB	A.fcs	10685
ScoCAbrB	A.fcs	298
ScoCAbrB	A.fcs	3529
ScoCAbrB	A.fcs	12521
ScoCAbrB	A.fcs	10653
ScoCAbrB	A.fcs	8251
ScoCAbrB	A.fcs	3046
ScoCAbrB	A.fcs	8719
ScoCAbrB	A.fcs	13051
ScoCAbrB	A.fcs	3264
ScoCAbrB	A.fcs	8869
ScoCAbrB	A.fcs	4892
ScoCAbrB	A.fcs	12237
ScoCAbrB	A.fcs	6417
ScoCAbrB	A.fcs	8684
ScoCAbrB	A.fcs	1837
ScoCAbrB	A.fcs	13358
ScoCAbrB	A.fcs	9493
ScoCAbrB	A.fcs	12003
ScoCAbrB	A.fcs	5711
ScoCAbrB	A.fcs	3248
ScoCAbrB	A.fcs	7554
ScoCAbrB	A.fcs	20932
ScoCAbrB	A.fcs	2400
ScoCAbrB	A.fcs	4025
ScoCAbrB	A.fcs	92
ScoCAbrB	A.fcs	2848
ScoCAbrB	A.fcs	9904
ScoCAbrB	A.fcs	11060
ScoCAbrB	A.fcs	3291
ScoCAbrB	A.fcs	11240
ScoCAbrB	A.fcs	11669
ScoCAbrB	A.fcs	13298
ScoCAbrB	A.fcs	6332
ScoCAbrB	A.fcs	17135
ScoCAbrB	A.fcs	8843
ScoCAbrB	A.fcs	19329
ScoCAbrB	A.fcs	13798
ScoCAbrB	A.fcs	6192
ScoCAbrB	A.fcs	10975
ScoCAbrB	A.fcs	13792
ScoCAbrB	A.fcs	12213
ScoCAbrB	A.fcs	6603
ScoCAbrB	A.fcs	6439
ScoCAbrB	A.fcs	9318
ScoCAbrB	A.fcs	13705
ScoCAbrB	A.fcs	8648
ScoCAbrB	A.fcs	10009
ScoCAbrB	A.fcs	11253
ScoCAbrB	A.fcs	7852
ScoCAbrB	A.fcs	15028
ScoCAbrB	A.fcs	15627
ScoCAbrB	A.fcs	4916
ScoCAbrB	A.fcs	7298
ScoCAbrB	A.fcs	12209
ScoCAbrB	A.fcs	11922
ScoCAbrB	A.fcs	1611
ScoCAbrB	A.fcs	11299
ScoCAbrB	A.fcs	3995
ScoCAbrB	A.fcs	65641
ScoCAbrB	A.fcs	4454
ScoCAbrB	A.fcs	10966
ScoCAbrB	A.fcs	13503
ScoCAbrB	A.fcs	6240
ScoCAbrB	A.fcs	6468
ScoCAbrB	A.fcs	3169
ScoCAbrB	A.fcs	52
ScoCAbrB	A.fcs	4328
ScoCAbrB	A.fcs	10310
ScoCAbrB	A.fcs	2416
ScoCAbrB	A.fcs	10086
ScoCAbrB	A.fcs	5520
ScoCAbrB	A.fcs	11379
ScoCAbrB	A.fcs	7717
ScoCAbrB	A.fcs	20229
ScoCAbrB	A.fcs	4140
ScoCAbrB	A.fcs	185
ScoCAbrB	A.fcs	13022
ScoCAbrB	A.fcs	4084
ScoCAbrB	A.fcs	23993
ScoCAbrB	A.fcs	10270
ScoCAbrB	A.fcs	21984
ScoCAbrB	A.fcs	9703
ScoCAbrB	A.fcs	5567
ScoCAbrB	A.fcs	2931
ScoCAbrB	A.fcs	13842
ScoCAbrB	A.fcs	9143
ScoCAbrB	A.fcs	7176
ScoCAbrB	A.fcs	12376
ScoCAbrB	A.fcs	12186
ScoCAbrB	A.fcs	10319
ScoCAbrB	A.fcs	16112
ScoCAbrB	A.fcs	8278
ScoCAbrB	A.fcs	2068
ScoCAbrB	A.fcs	14499
ScoCAbrB	A.fcs	13415
ScoCAbrB	A.fcs	3887
ScoCAbrB	A.fcs	2666
ScoCAbrB	A.fcs	11574
ScoCAbrB	A.fcs	241
ScoCAbrB	A.fcs	8893
ScoCAbrB	A.fcs	2307
ScoCAbrB	A.fcs	9340
ScoCAbrB	A.fcs	5285
ScoCAbrB	A.fcs	3108
ScoCAbrB	A.fcs	17814
ScoCAbrB	A.fcs	15665
ScoCAbrB	A.fcs	11019
ScoCAbrB	A.fcs	11467
ScoCAbrB	A.fcs	14718
ScoCAbrB	A.fcs	3030
ScoCAbrB	A.fcs	9777
ScoCAbrB	A.fcs	4821
ScoCAbrB	A.fcs	11177
ScoCAbrB	A.fcs	2054
ScoCAbrB	A.fcs	3109
ScoCAbrB	A.fcs	7260
ScoCAbrB	A.fcs	13379
ScoCAbrB	A.fcs	10207
ScoCAbrB	A.fcs	10114
ScoCAbrB	A.fcs	1739
ScoCAbrB	A.fcs	2929
ScoCAbrB	A.fcs	15994
ScoCAbrB	A.fcs	8148
ScoCAbrB	A.fcs	9278
ScoCAbrB	A.fcs	10537
ScoCAbrB	A.fcs	9395
ScoCAbrB	A.fcs	1876
ScoCAbrB	A.fcs	8282
ScoCAbrB	A.fcs	4905
ScoCAbrB	A.fcs	3013
ScoCAbrB	A.fcs	166
ScoCAbrB	A.fcs	3292
ScoCAbrB	A.fcs	7973
ScoCAbrB	A.fcs	7377
ScoCAbrB	A.fcs	13308
ScoCAbrB	A.fcs	2933
ScoCAbrB	A.fcs	2720
ScoCAbrB	A.fcs	2762
ScoCAbrB	A.fcs	2496
ScoCAbrB	A.fcs	12593
ScoCAbrB	A.fcs	1752
ScoCAbrB	A.fcs	15620
ScoCAbrB	A.fcs	6218
ScoCAbrB	A.fcs	2939
ScoCAbrB	A.fcs	33692
ScoCAbrB	A.fcs	4783
ScoCAbrB	A.fcs	5108
ScoCAbrB	A.fcs	2392
ScoCAbrB	A.fcs	7044
ScoCAbrB	A.fcs	13520
ScoCAbrB	A.fcs	15932
ScoCAbrB	A.fcs	9970
ScoCAbrB	A.fcs	2980
ScoCAbrB	A.fcs	4558
ScoCAbrB	A.fcs	2930
ScoCAbrB	A.fcs	2671
ScoCAbrB	A.fcs	12709
ScoCAbrB	A.fcs	9247
ScoCAbrB	A.fcs	12421
ScoCAbrB	A.fcs	7460
ScoCAbrB	A.fcs	3340
ScoCAbrB	A.fcs	3556
ScoCAbrB	A.fcs	9632
ScoCAbrB	A.fcs	363
ScoCAbrB	A.fcs	13070
ScoCAbrB	A.fcs	2926
ScoCAbrB	A.fcs	2971
ScoCAbrB	A.fcs	13863
ScoCAbrB	A.fcs	8343
ScoCAbrB	A.fcs	7504
ScoCAbrB	A.fcs	1266
ScoCAbrB	A.fcs	14595
ScoCAbrB	A.fcs	11609
ScoCAbrB	A.fcs	14066
ScoCAbrB	A.fcs	12252
ScoCAbrB	A.fcs	4925
ScoCAbrB	A.fcs	13294
ScoCAbrB	A.fcs	366
ScoCAbrB	A.fcs	8499
ScoCAbrB	A.fcs	12752
ScoCAbrB	A.fcs	2266
ScoCAbrB	A.fcs	6315
ScoCAbrB	A.fcs	3521
ScoCAbrB	A.fcs	26965
ScoCAbrB	A.fcs	16284
ScoCAbrB	A.fcs	13644
ScoCAbrB	A.fcs	1930
ScoCAbrB	A.fcs	5836
ScoCAbrB	A.fcs	8528
ScoCAbrB	A.fcs	3103
ScoCAbrB	A.fcs	11920
ScoCAbrB	A.fcs	11873
ScoCAbrB	A.fcs	3270
ScoCAbrB	A.fcs	3964
ScoCAbrB	A.fcs	2172
ScoCAbrB	A.fcs	3225
ScoCAbrB	A.fcs	6057
ScoCAbrB	A.fcs	4068
ScoCAbrB	A.fcs	2758
ScoCAbrB	A.fcs	382
ScoCAbrB	A.fcs	2429
ScoCAbrB	A.fcs	3364
ScoCAbrB	A.fcs	2156
ScoCAbrB	A.fcs	1384
ScoCAbrB	A.fcs	3652
ScoCAbrB	A.fcs	7079
ScoCAbrB	A.fcs	405
ScoCAbrB	A.fcs	7373
ScoCAbrB	A.fcs	2221
ScoCAbrB	A.fcs	9410
ScoCAbrB	A.fcs	6860
ScoCAbrB	A.fcs	10115
ScoCAbrB	A.fcs	805
ScoCAbrB	A.fcs	2786
ScoCAbrB	A.fcs	7928
ScoCAbrB	A.fcs	7093
ScoCAbrB	A.fcs	15160
ScoCAbrB	A.fcs	10483
ScoCAbrB	A.fcs	15986
ScoCAbrB	A.fcs	6946
ScoCAbrB	A.fcs	4183
ScoCAbrB	A.fcs	10242
ScoCAbrB	A.fcs	8160
ScoCAbrB	A.fcs	31
ScoCAbrB	A.fcs	3546
ScoCAbrB	A.fcs	5331
ScoCAbrB	A.fcs	10354
ScoCAbrB	A.fcs	690
ScoCAbrB	A.fcs	12954
ScoCAbrB	A.fcs	13132
ScoCAbrB	A.fcs	8531
ScoCAbrB	A.fcs	5812
ScoCAbrB	A.fcs	2840
ScoCAbrB	A.fcs	3832
ScoCAbrB	A.fcs	10565
ScoCAbrB	A.fcs	14890
ScoCAbrB	A.fcs	8236
ScoCAbrB	A.fcs	3187
ScoCAbrB	A.fcs	10944
ScoCAbrB	A.fcs	18003
ScoCAbrB	A.fcs	793
ScoCAbrB	A.fcs	2470
ScoCAbrB	A.fcs	6230
ScoCAbrB	A.fcs	8851
ScoCAbrB	A.fcs	4363
ScoCAbrB	A.fcs	21377
ScoCAbrB	A.fcs	10945
ScoCAbrB	A.fcs	53475
ScoCAbrB	A.fcs	11898
ScoCAbrB	A.fcs	12325
ScoCAbrB	A.fcs	10446
ScoCAbrB	A.fcs	7447
ScoCAbrB	A.fcs	9688
ScoCAbrB	A.fcs	19136
ScoCAbrB	A.fcs	4833
ScoCAbrB	A.fcs	13605
ScoCAbrB	A.fcs	10708
ScoCAbrB	A.fcs	14521
ScoCAbrB	A.fcs	8231
ScoCAbrB	A.fcs	9899
ScoCAbrB	A.fcs	3088
ScoCAbrB	A.fcs	16326
ScoCAbrB	A.fcs	14807
ScoCAbrB	A.fcs	17971
ScoCAbrB	A.fcs	3712
ScoCAbrB	A.fcs	9996
ScoCAbrB	A.fcs	3688
ScoCAbrB	A.fcs	13271
ScoCAbrB	A.fcs	15247
ScoCAbrB	A.fcs	7366
ScoCAbrB	A.fcs	2813
ScoCAbrB	A.fcs	1596
ScoCAbrB	A.fcs	9442
ScoCAbrB	A.fcs	11531
ScoCAbrB	A.fcs	3652
ScoCAbrB	A.fcs	5820
ScoCAbrB	A.fcs	5466
ScoCAbrB	A.fcs	3690
ScoCAbrB	A.fcs	11311
ScoCAbrB	A.fcs	3476
ScoCAbrB	A.fcs	15057
ScoCAbrB	A.fcs	4405
ScoCAbrB	A.fcs	13143
ScoCAbrB	A.fcs	6473
ScoCAbrB	A.fcs	13504
ScoCAbrB	A.fcs	9487
ScoCAbrB	A.fcs	2145
ScoCAbrB	A.fcs	53251
ScoCAbrB	A.fcs	4557
ScoCAbrB	A.fcs	5405
ScoCAbrB	A.fcs	14278
ScoCAbrB	A.fcs	2953
ScoCAbrB	A.fcs	12879
ScoCAbrB	A.fcs	1981
ScoCAbrB	A.fcs	10580
ScoCAbrB	A.fcs	4542
ScoCAbrB	A.fcs	8870
ScoCAbrB	A.fcs	3152
ScoCAbrB	A.fcs	11312
ScoCAbrB	A.fcs	6305
ScoCAbrB	A.fcs	15445
ScoCAbrB	A.fcs	14669
ScoCAbrB	A.fcs	8321
ScoCAbrB	A.fcs	14574
ScoCAbrB	A.fcs	9852
ScoCAbrB	A.fcs	12212
ScoCAbrB	A.fcs	2194
ScoCAbrB	A.fcs	9632
ScoCAbrB	A.fcs	7551
ScoCAbrB	A.fcs	8032
ScoCAbrB	A.fcs	14196
ScoCAbrB	A.fcs	10853
ScoCAbrB	A.fcs	6984
ScoCAbrB	A.fcs	4712
ScoCAbrB	A.fcs	14420
ScoCAbrB	A.fcs	9494
ScoCAbrB	A.fcs	5573
ScoCAbrB	A.fcs	4764
ScoCAbrB	A.fcs	24694
ScoCAbrB	A.fcs	11445
ScoCAbrB	A.fcs	13586
ScoCAbrB	A.fcs	7121
ScoCAbrB	A.fcs	16951
ScoCAbrB	A.fcs	4172
ScoCAbrB	A.fcs	4118
ScoCAbrB	A.fcs	8931
ScoCAbrB	A.fcs	5171
ScoCAbrB	A.fcs	9331
ScoCAbrB	A.fcs	5532
ScoCAbrB	A.fcs	11921
ScoCAbrB	A.fcs	13925
ScoCAbrB	A.fcs	8905
ScoCAbrB	A.fcs	15089
ScoCAbrB	A.fcs	13824
ScoCAbrB	A.fcs	6689
ScoCAbrB	A.fcs	20464
ScoCAbrB	A.fcs	15417
ScoCAbrB	A.fcs	9537
ScoCAbrB	A.fcs	9182
ScoCAbrB	A.fcs	15405
ScoCAbrB	A.fcs	10204
ScoCAbrB	A.fcs	3173
ScoCAbrB	A.fcs	6759
ScoCAbrB	A.fcs	139
ScoCAbrB	A.fcs	9092
ScoCAbrB	A.fcs	7399
ScoCAbrB	A.fcs	4550
ScoCAbrB	A.fcs	5945
ScoCAbrB	A.fcs	8245
ScoCAbrB	A.fcs	973
ScoCAbrB	A.fcs	1580
ScoCAbrB	A.fcs	10928
ScoCAbrB	A.fcs	10342
ScoCAbrB	A.fcs	14306
ScoCAbrB	A.fcs	11082
ScoCAbrB	A.fcs	7629
ScoCAbrB	A.fcs	13958
ScoCAbrB	A.fcs	12675
ScoCAbrB	A.fcs	11037
ScoCAbrB	A.fcs	5569
ScoCAbrB	A.fcs	3752
ScoCAbrB	A.fcs	12586
ScoCAbrB	A.fcs	5470
ScoCAbrB	A.fcs	11346
ScoCAbrB	A.fcs	10844
ScoCAbrB	A.fcs	17538
ScoCAbrB	A.fcs	152
ScoCAbrB	A.fcs	14185
ScoCAbrB	A.fcs	2070
ScoCAbrB	A.fcs	14163
ScoCAbrB	A.fcs	16158
ScoCAbrB	A.fcs	6536
ScoCAbrB	A.fcs	3087
ScoCAbrB	A.fcs	13664
ScoCAbrB	A.fcs	9304
ScoCAbrB	A.fcs	11259
ScoCAbrB	A.fcs	10737
ScoCAbrB	A.fcs	2304
ScoCAbrB	A.fcs	268
ScoCAbrB	A.fcs	2122
ScoCAbrB	A.fcs	14607
ScoCAbrB	A.fcs	16687
ScoCAbrB	A.fcs	6376
ScoCAbrB	A.fcs	11174
ScoCAbrB	A.fcs	11528
ScoCAbrB	A.fcs	10165
ScoCAbrB	A.fcs	12893
ScoCAbrB	A.fcs	10275
ScoCAbrB	A.fcs	2862
ScoCAbrB	A.fcs	5384
ScoCAbrB	A.fcs	1939
ScoCAbrB	A.fcs	5972
ScoCAbrB	A.fcs	8108
ScoCAbrB	A.fcs	10106
ScoCAbrB	A.fcs	11349
ScoCAbrB	A.fcs	10984
ScoCAbrB	A.fcs	8218
ScoCAbrB	A.fcs	9959
ScoCAbrB	A.fcs	5523
ScoCAbrB	A.fcs	3178
ScoCAbrB	A.fcs	6191
ScoCAbrB	A.fcs	14806
ScoCAbrB	A.fcs	15205
ScoCAbrB	A.fcs	15779
ScoCAbrB	A.fcs	4588
ScoCAbrB	A.fcs	13247
ScoCAbrB	A.fcs	11348
ScoCAbrB	A.fcs	6099
ScoCAbrB	A.fcs	18730
ScoCAbrB	A.fcs	9759
ScoCAbrB	A.fcs	10239
ScoCAbrB	A.fcs	17913
ScoCAbrB	A.fcs	15516
ScoCAbrB	A.fcs	9179
ScoCAbrB	A.fcs	12957
ScoCAbrB	A.fcs	10110
ScoCAbrB	A.fcs	13642
ScoCAbrB	A.fcs	10825
ScoCAbrB	A.fcs	8399
ScoCAbrB	A.fcs	4703
ScoCAbrB	A.fcs	2639
ScoCAbrB	A.fcs	10793
ScoCAbrB	A.fcs	8937
ScoCAbrB	A.fcs	14875
ScoCAbrB	A.fcs	3445
ScoCAbrB	A.fcs	7145
ScoCAbrB	A.fcs	4161
ScoCAbrB	A.fcs	2657
ScoCAbrB	A.fcs	10100
ScoCAbrB	A.fcs	13944
ScoCAbrB	A.fcs	14042
ScoCAbrB	A.fcs	15404
ScoCAbrB	A.fcs	8423
ScoCAbrB	A.fcs	11505
ScoCAbrB	A.fcs	8786
ScoCAbrB	A.fcs	2570
ScoCAbrB	A.fcs	12338
ScoCAbrB	A.fcs	4198
ScoCAbrB	A.fcs	5337
ScoCAbrB	A.fcs	23150
ScoCAbrB	A.fcs	13970
ScoCAbrB	A.fcs	1886
ScoCAbrB	A.fcs	5239
ScoCAbrB	A.fcs	2071
ScoCAbrB	A.fcs	10700
ScoCAbrB	A.fcs	11232
ScoCAbrB	A.fcs	10496
ScoCAbrB	A.fcs	8731
ScoCAbrB	A.fcs	18469
ScoCAbrB	A.fcs	14562
ScoCAbrB	A.fcs	11858
ScoCAbrB	A.fcs	2000
ScoCAbrB	A.fcs	10959
ScoCAbrB	A.fcs	7273
ScoCAbrB	A.fcs	2782
ScoCAbrB	A.fcs	9052
ScoCAbrB	A.fcs	5681
ScoCAbrB	A.fcs	450
ScoCAbrB	A.fcs	6814
ScoCAbrB	A.fcs	12177
ScoCAbrB	A.fcs	12602
ScoCAbrB	A.fcs	2030
ScoCAbrB	A.fcs	2594
ScoCAbrB	A.fcs	9869
ScoCAbrB	A.fcs	10694
ScoCAbrB	A.fcs	3879
ScoCAbrB	A.fcs	8178
ScoCAbrB	A.fcs	50
ScoCAbrB	A.fcs	10526
ScoCAbrB	A.fcs	2719
ScoCAbrB	A.fcs	2894
ScoCAbrB	A.fcs	3111
ScoCAbrB	A.fcs	11931
ScoCAbrB	A.fcs	8147
ScoCAbrB	A.fcs	626
ScoCAbrB	A.fcs	6909
ScoCAbrB	A.fcs	12899
ScoCAbrB	A.fcs	1706
ScoCAbrB	A.fcs	4743
ScoCAbrB	A.fcs	5307
ScoCAbrB	A.fcs	8846
ScoCAbrB	A.fcs	96
ScoCAbrB	A.fcs	3624
ScoCAbrB	A.fcs	10466
ScoCAbrB	A.fcs	16693
ScoCAbrB	A.fcs	14822
ScoCAbrB	A.fcs	1602
ScoCAbrB	A.fcs	12249
ScoCAbrB	A.fcs	2488
ScoCAbrB	A.fcs	9677
ScoCAbrB	A.fcs	8999
ScoCAbrB	A.fcs	12006
ScoCAbrB	A.fcs	13904
ScoCAbrB	A.fcs	1970
ScoCAbrB	A.fcs	10877
ScoCAbrB	A.fcs	3256
ScoCAbrB	A.fcs	12239
ScoCAbrB	A.fcs	2374
ScoCAbrB	A.fcs	4502
ScoCAbrB	A.fcs	100
ScoCAbrB	A.fcs	2280
ScoCAbrB	A.fcs	10014
ScoCAbrB	A.fcs	13541
ScoCAbrB	A.fcs	9850
ScoCAbrB	A.fcs	11202
ScoCAbrB	A.fcs	3923
ScoCAbrB	A.fcs	9611
ScoCAbrB	A.fcs	410
ScoCAbrB	A.fcs	11489
ScoCAbrB	A.fcs	2381
ScoCAbrB	A.fcs	8699
ScoCAbrB	A.fcs	4648
ScoCAbrB	A.fcs	7925
ScoCAbrB	A.fcs	22181
ScoCAbrB	A.fcs	18060
ScoCAbrB	A.fcs	1136
ScoCAbrB	A.fcs	369
ScoCAbrB	A.fcs	7008
ScoCAbrB	A.fcs	16089
ScoCAbrB	A.fcs	4236
ScoCAbrB	A.fcs	4950
ScoCAbrB	A.fcs	14768
ScoCAbrB	A.fcs	141
ScoCAbrB	A.fcs	10864
ScoCAbrB	A.fcs	9445
ScoCAbrB	A.fcs	8344
ScoCAbrB	A.fcs	7531
ScoCAbrB	A.fcs	8472
ScoCAbrB	A.fcs	9638
ScoCAbrB	A.fcs	6231
ScoCAbrB	A.fcs	5984
ScoCAbrB	A.fcs	12618
ScoCAbrB	A.fcs	10871
ScoCAbrB	A.fcs	11247
ScoCAbrB	A.fcs	4311
ScoCAbrB	A.fcs	14079
ScoCAbrB	A.fcs	11807
ScoCAbrB	A.fcs	9235
ScoCAbrB	A.fcs	6749
ScoCAbrB	A.fcs	6973
ScoCAbrB	A.fcs	11061
ScoCAbrB	A.fcs	3446
ScoCAbrB	A.fcs	2690
ScoCAbrB	A.fcs	6723
ScoCAbrB	A.fcs	116
ScoCAbrB	A.fcs	5272
ScoCAbrB	A.fcs	6681
ScoCAbrB	A.fcs	7037
ScoCAbrB	A.fcs	4523
ScoCAbrB	A.fcs	3783
ScoCAbrB	A.fcs	8049
ScoCAbrB	A.fcs	9054
ScoCAbrB	A.fcs	13161
ScoCAbrB	A.fcs	2891
ScoCAbrB	A.fcs	11066
ScoCAbrB	A.fcs	10312
ScoCAbrB	A.fcs	4261
ScoCAbrB	A.fcs	13394
ScoCAbrB	A.fcs	2846
ScoCAbrB	A.fcs	3807
ScoCAbrB	A.fcs	10384
ScoCAbrB	A.fcs	8079
ScoCAbrB	A.fcs	2611
ScoCAbrB	A.fcs	12623
ScoCAbrB	A.fcs	10619
ScoCAbrB	A.fcs	1999
ScoCAbrB	A.fcs	5
ScoCAbrB	A.fcs	16485
ScoCAbrB	A.fcs	139
ScoCAbrB	A.fcs	13947
ScoCAbrB	A.fcs	11867
ScoCAbrB	A.fcs	13113
ScoCAbrB	A.fcs	52
ScoCAbrB	A.fcs	11308
ScoCAbrB	A.fcs	2162
ScoCAbrB	A.fcs	5537
ScoCAbrB	A.fcs	2334
ScoCAbrB	A.fcs	962
ScoCAbrB	A.fcs	170
ScoCAbrB	A.fcs	386
ScoCAbrB	A.fcs	5045
ScoCAbrB	A.fcs	3008
ScoCAbrB	A.fcs	2537
ScoCAbrB	A.fcs	862
ScoCAbrB	A.fcs	6417
ScoCAbrB	A.fcs	26811
ScoCAbrB	A.fcs	11611
ScoCAbrB	A.fcs	9290
ScoCAbrB	A.fcs	10755
ScoCAbrB	A.fcs	11841
ScoCAbrB	A.fcs	12595
ScoCAbrB	A.fcs	3126
ScoCAbrB	A.fcs	209
ScoCAbrB	A.fcs	11881
ScoCAbrB	A.fcs	2804
ScoCAbrB	A.fcs	10906
ScoCAbrB	A.fcs	3301
ScoCAbrB	A.fcs	14805
ScoCAbrB	A.fcs	7374
ScoCAbrB	A.fcs	3260
ScoCAbrB	A.fcs	16915
ScoCAbrB	A.fcs	6292
ScoCAbrB	A.fcs	2492
ScoCAbrB	A.fcs	20983
ScoCAbrB	A.fcs	1804
ScoCAbrB	A.fcs	5943
ScoCAbrB	A.fcs	2239
ScoCAbrB	A.fcs	2153
ScoCAbrB	A.fcs	10879
ScoCAbrB	A.fcs	6563
ScoCAbrB	A.fcs	11157
ScoCAbrB	A.fcs	13869
ScoCAbrB	A.fcs	16056
ScoCAbrB	A.fcs	16478
ScoCAbrB	A.fcs	4378
ScoCAbrB	A.fcs	13283
ScoCAbrB	A.fcs	3882
ScoCAbrB	A.fcs	15055
ScoCAbrB	A.fcs	9732
ScoCAbrB	A.fcs	408
ScoCAbrB	A.fcs	2115
ScoCAbrB	A.fcs	10137
ScoCAbrB	A.fcs	2879
ScoCAbrB	A.fcs	10979
ScoCAbrB	A.fcs	14336
ScoCAbrB	A.fcs	10316
ScoCAbrB	A.fcs	15310
ScoCAbrB	A.fcs	11959
ScoCAbrB	A.fcs	374
ScoCAbrB	A.fcs	10060
ScoCAbrB	A.fcs	262
ScoCAbrB	A.fcs	10066
ScoCAbrB	A.fcs	1744
ScoCAbrB	A.fcs	17099
ScoCAbrB	A.fcs	6072
ScoCAbrB	A.fcs	12640
ScoCAbrB	A.fcs	3684
ScoCAbrB	A.fcs	9511
ScoCAbrB	A.fcs	5435
ScoCAbrB	A.fcs	11907
ScoCAbrB	A.fcs	9363
ScoCAbrB	A.fcs	2434
ScoCAbrB	A.fcs	1131
ScoCAbrB	A.fcs	9936
ScoCAbrB	A.fcs	3752
ScoCAbrB	A.fcs	9314
ScoCAbrB	A.fcs	3131
ScoCAbrB	A.fcs	689
ScoCAbrB	A.fcs	5043
ScoCAbrB	A.fcs	5206
ScoCAbrB	A.fcs	3511
ScoCAbrB	A.fcs	9299
ScoCAbrB	A.fcs	15265
ScoCAbrB	A.fcs	9230
ScoCAbrB	A.fcs	9034
ScoCAbrB	A.fcs	3331
ScoCAbrB	A.fcs	8949
ScoCAbrB	A.fcs	4
ScoCAbrB	A.fcs	13307
ScoCAbrB	A.fcs	3874
ScoCAbrB	A.fcs	13418
ScoCAbrB	A.fcs	10044
ScoCAbrB	A.fcs	3002
ScoCAbrB	A.fcs	1946
ScoCAbrB	A.fcs	10871
ScoCAbrB	A.fcs	7685
ScoCAbrB	A.fcs	7702
ScoCAbrB	A.fcs	8488
ScoCAbrB	A.fcs	1484
ScoCAbrB	A.fcs	14693
ScoCAbrB	A.fcs	18583
ScoCAbrB	A.fcs	2793
ScoCAbrB	A.fcs	15403
ScoCAbrB	A.fcs	331
ScoCAbrB	A.fcs	23291
ScoCAbrB	A.fcs	13935
ScoCAbrB	A.fcs	3224
ScoCAbrB	A.fcs	13242
ScoCAbrB	A.fcs	4778
ScoCAbrB	A.fcs	12536
ScoCAbrB	A.fcs	6442
ScoCAbrB	A.fcs	5037
ScoCAbrB	A.fcs	2318
ScoCAbrB	A.fcs	13816
ScoCAbrB	A.fcs	3223
ScoCAbrB	A.fcs	20327
ScoCAbrB	A.fcs	16454
ScoCAbrB	A.fcs	8860
ScoCAbrB	A.fcs	9743
ScoCAbrB	A.fcs	11236
ScoCAbrB	A.fcs	12196
ScoCAbrB	A.fcs	3806
ScoCAbrB	A.fcs	10513
ScoCAbrB	A.fcs	13622
ScoCAbrB	A.fcs	4283
ScoCAbrB	A.fcs	5056
ScoCAbrB	A.fcs	9618
ScoCAbrB	A.fcs	2168
ScoCAbrB	A.fcs	14306
ScoCAbrB	A.fcs	7395
ScoCAbrB	A.fcs	7444
ScoCAbrB	A.fcs	11261
ScoCAbrB	A.fcs	5407
ScoCAbrB	A.fcs	20992
ScoCAbrB	A.fcs	60544
ScoCAbrB	A.fcs	3462
ScoCAbrB	A.fcs	9188
ScoCAbrB	A.fcs	2998
ScoCAbrB	A.fcs	8881
ScoCAbrB	A.fcs	7924
ScoCAbrB	A.fcs	1142
ScoCAbrB	A.fcs	10675
ScoCAbrB	A.fcs	4654
ScoCAbrB	A.fcs	11385
ScoCAbrB	A.fcs	13414
ScoCAbrB	A.fcs	6144
ScoCAbrB	A.fcs	5186
ScoCAbrB	A.fcs	13814
ScoCAbrB	A.fcs	10625
ScoCAbrB	A.fcs	10093
ScoCAbrB	A.fcs	7885
ScoCAbrB	A.fcs	16170
ScoCAbrB	A.fcs	12410
ScoCAbrB	A.fcs	2232
ScoCAbrB	A.fcs	1893
ScoCAbrB	A.fcs	4101
ScoCAbrB	A.fcs	1976
ScoCAbrB	A.fcs	10638
ScoCAbrB	A.fcs	5999
ScoCAbrB	A.fcs	10684
ScoCAbrB	A.fcs	506
ScoCAbrB	A.fcs	7199
ScoCAbrB	A.fcs	1279
ScoCAbrB	A.fcs	10552
ScoCAbrB	A.fcs	10885
ScoCAbrB	A.fcs	4299
ScoCAbrB	A.fcs	11895
ScoCAbrB	A.fcs	5874
ScoCAbrB	A.fcs	13449
ScoCAbrB	A.fcs	7891
ScoCAbrB	A.fcs	10854
ScoCAbrB	A.fcs	8679
ScoCAbrB	A.fcs	7696
ScoCAbrB	A.fcs	3184
ScoCAbrB	A.fcs	1528
ScoCAbrB	A.fcs	11487
ScoCAbrB	A.fcs	3691
ScoCAbrB	A.fcs	4305
ScoCAbrB	A.fcs	8955
ScoCAbrB	A.fcs	10338
ScoCAbrB	A.fcs	11869
ScoCAbrB	A.fcs	12881
ScoCAbrB	A.fcs	966
ScoCAbrB	A.fcs	11937
ScoCAbrB	A.fcs	16746
ScoCAbrB	A.fcs	20595
ScoCAbrB	A.fcs	8151
ScoCAbrB	A.fcs	30307
ScoCAbrB	A.fcs	1627
ScoCAbrB	A.fcs	2821
ScoCAbrB	A.fcs	9425
ScoCAbrB	A.fcs	8127
ScoCAbrB	A.fcs	153
ScoCAbrB	A.fcs	22263
ScoCAbrB	A.fcs	14197
ScoCAbrB	A.fcs	123
ScoCAbrB	A.fcs	1691
ScoCAbrB	A.fcs	2880
ScoCAbrB	A.fcs	3836
ScoCAbrB	A.fcs	19602
ScoCAbrB	A.fcs	14533
ScoCAbrB	A.fcs	1384
ScoCAbrB	A.fcs	1063
ScoCAbrB	A.fcs	5039
ScoCAbrB	A.fcs	3638
ScoCAbrB	A.fcs	10498
ScoCAbrB	A.fcs	4477
ScoCAbrB	A.fcs	10329
ScoCAbrB	A.fcs	1570
ScoCAbrB	A.fcs	7923
ScoCAbrB	A.fcs	4114
ScoCAbrB	A.fcs	4246
ScoCAbrB	A.fcs	16797
ScoCAbrB	A.fcs	13490
ScoCAbrB	A.fcs	215
ScoCAbrB	A.fcs	11199
ScoCAbrB	A.fcs	8635
ScoCAbrB	A.fcs	6986
ScoCAbrB	A.fcs	5652
ScoCAbrB	A.fcs	9204
ScoCAbrB	A.fcs	6209
ScoCAbrB	A.fcs	11133
ScoCAbrB	A.fcs	12704
ScoCAbrB	A.fcs	11063
ScoCAbrB	A.fcs	2249
ScoCAbrB	A.fcs	7023
ScoCAbrB	A.fcs	8363
ScoCAbrB	A.fcs	9424
ScoCAbrB	A.fcs	12049
ScoCAbrB	A.fcs	4013
ScoCAbrB	A.fcs	10153
ScoCAbrB	A.fcs	12281
ScoCAbrB	A.fcs	12254
ScoCAbrB	A.fcs	2220
ScoCAbrB	A.fcs	3425
ScoCAbrB	A.fcs	8128
ScoCAbrB	A.fcs	9585
ScoCAbrB	A.fcs	2046
ScoCAbrB	A.fcs	4030
ScoCAbrB	A.fcs	13216
ScoCAbrB	A.fcs	2100
ScoCAbrB	A.fcs	12680
ScoCAbrB	A.fcs	11602
ScoCAbrB	A.fcs	10592
ScoCAbrB	A.fcs	14826
ScoCAbrB	A.fcs	13163
ScoCAbrB	A.fcs	14006
ScoCAbrB	A.fcs	11320
ScoCAbrB	A.fcs	23232
ScoCAbrB	A.fcs	1637
ScoCAbrB	A.fcs	11157
ScoCAbrB	A.fcs	14803
ScoCAbrB	A.fcs	5399
ScoCAbrB	A.fcs	6507
ScoCAbrB	A.fcs	17073
ScoCAbrB	A.fcs	10850
ScoCAbrB	A.fcs	15469
ScoCAbrB	A.fcs	10024
ScoCAbrB	A.fcs	6815
ScoCAbrB	A.fcs	15708
ScoCAbrB	A.fcs	12918
ScoCAbrB	A.fcs	38681
ScoCAbrB	A.fcs	14994
ScoCAbrB	A.fcs	6172
ScoCAbrB	A.fcs	3342
ScoCAbrB	A.fcs	7466
ScoCAbrB	A.fcs	8258
ScoCAbrB	A.fcs	4672
ScoCAbrB	A.fcs	6635
ScoCAbrB	A.fcs	3438
ScoCAbrB	A.fcs	19927
ScoCAbrB	A.fcs	6421
ScoCAbrB	A.fcs	2083
ScoCAbrB	A.fcs	10854
ScoCAbrB	A.fcs	12096
ScoCAbrB	A.fcs	4331
ScoCAbrB	A.fcs	4092
ScoCAbrB	A.fcs	14827
ScoCAbrB	A.fcs	8898
ScoCAbrB	A.fcs	3406
ScoCAbrB	A.fcs	13919
ScoCAbrB	A.fcs	7633
ScoCAbrB	A.fcs	4792
ScoCAbrB	A.fcs	4851
ScoCAbrB	A.fcs	3073
ScoCAbrB	A.fcs	267
ScoCAbrB	A.fcs	7360
ScoCAbrB	A.fcs	2960
ScoCAbrB	A.fcs	26745
ScoCAbrB	A.fcs	17295
ScoCAbrB	A.fcs	12072
ScoCAbrB	A.fcs	4968
ScoCAbrB	A.fcs	2357
ScoCAbrB	A.fcs	10688
ScoCAbrB	A.fcs	1870
ScoCAbrB	A.fcs	8110
ScoCAbrB	A.fcs	2664
ScoCAbrB	A.fcs	6200
ScoCAbrB	A.fcs	2957
ScoCAbrB	A.fcs	6316
ScoCAbrB	A.fcs	13961
ScoCAbrB	A.fcs	11068
ScoCAbrB	A.fcs	6686
ScoCAbrB	A.fcs	3110
ScoCAbrB	A.fcs	5743
ScoCAbrB	A.fcs	7734
ScoCAbrB	A.fcs	8243
ScoCAbrB	A.fcs	1854
ScoCAbrB	A.fcs	23527
ScoCAbrB	A.fcs	11619
ScoCAbrB	A.fcs	15866
ScoCAbrB	A.fcs	11180
ScoCAbrB	A.fcs	65
ScoCAbrB	A.fcs	20695
ScoCAbrB	A.fcs	1221
ScoCAbrB	A.fcs	14879
ScoCAbrB	A.fcs	9958
ScoCAbrB	A.fcs	22320
ScoCAbrB	A.fcs	12421
ScoCAbrB	A.fcs	1659
ScoCAbrB	A.fcs	8624
ScoCAbrB	A.fcs	9267
ScoCAbrB	A.fcs	7862
ScoCAbrB	A.fcs	6172
ScoCAbrB	A.fcs	2515
ScoCAbrB	A.fcs	8021
ScoCAbrB	A.fcs	12078
ScoCAbrB	A.fcs	15421
ScoCAbrB	A.fcs	10364
ScoCAbrB	A.fcs	3931
ScoCAbrB	A.fcs	4367
ScoCAbrB	A.fcs	1520
ScoCAbrB	A.fcs	8155
ScoCAbrB	A.fcs	7810
ScoCAbrB	A.fcs	5109
ScoCAbrB	A.fcs	5196
ScoCAbrB	A.fcs	11925
ScoCAbrB	A.fcs	437
ScoCAbrB	A.fcs	3787
ScoCAbrB	A.fcs	6038
ScoCAbrB	A.fcs	8962
ScoCAbrB	A.fcs	2949
ScoCAbrB	A.fcs	344
ScoCAbrB	A.fcs	36233
ScoCAbrB	A.fcs	5887
ScoCAbrB	A.fcs	3290
ScoCAbrB	A.fcs	11597
ScoCAbrB	A.fcs	17969
ScoCAbrB	A.fcs	3322
ScoCAbrB	A.fcs	12203
ScoCAbrB	A.fcs	1675
ScoCAbrB	A.fcs	3699
ScoCAbrB	A.fcs	6196
ScoCAbrB	A.fcs	5317
ScoCAbrB	A.fcs	3352
ScoCAbrB	A.fcs	10011
ScoCAbrB	A.fcs	10523
ScoCAbrB	A.fcs	2941
ScoCAbrB	A.fcs	10388
ScoCAbrB	A.fcs	5011
ScoCAbrB	A.fcs	5042
ScoCAbrB	A.fcs	9993
ScoCAbrB	A.fcs	9575
ScoCAbrB	A.fcs	11601
ScoCAbrB	A.fcs	6594
ScoCAbrB	A.fcs	9206
ScoCAbrB	A.fcs	5542
ScoCAbrB	A.fcs	13859
ScoCAbrB	A.fcs	21718
ScoCAbrB	A.fcs	9545
ScoCAbrB	A.fcs	118
ScoCAbrB	A.fcs	4407
ScoCAbrB	A.fcs	38
ScoCAbrB	A.fcs	7371
ScoCAbrB	A.fcs	9896
ScoCAbrB	A.fcs	16591
ScoCAbrB	A.fcs	13635
ScoCAbrB	A.fcs	26713
ScoCAbrB	A.fcs	10737
ScoCAbrB	A.fcs	14107
ScoCAbrB	A.fcs	796
ScoCAbrB	A.fcs	11176
ScoCAbrB	A.fcs	11014
ScoCAbrB	A.fcs	7398
ScoCAbrB	A.fcs	663
ScoCAbrB	A.fcs	8676
ScoCAbrB	A.fcs	407
ScoCAbrB	A.fcs	11015
ScoCAbrB	A.fcs	13950
ScoCAbrB	A.fcs	3147
ScoCAbrB	A.fcs	8655
ScoCAbrB	A.fcs	4336
ScoCAbrB	A.fcs	1088
ScoCAbrB	A.fcs	4223
ScoCAbrB	A.fcs	16069
ScoCAbrB	A.fcs	6450
ScoCAbrB	A.fcs	6082
ScoCAbrB	A.fcs	2357
ScoCAbrB	A.fcs	5184
ScoCAbrB	A.fcs	4317
ScoCAbrB	A.fcs	2190
ScoCAbrB	A.fcs	297
ScoCAbrB	A.fcs	113
ScoCAbrB	A.fcs	9758
ScoCAbrB	A.fcs	4905
ScoCAbrB	A.fcs	14671
ScoCAbrB	A.fcs	3728
ScoCAbrB	A.fcs	4442
ScoCAbrB	A.fcs	6446
ScoCAbrB	A.fcs	14850
ScoCAbrB	A.fcs	7184
ScoCAbrB	A.fcs	14017
ScoCAbrB	A.fcs	8649
ScoCAbrB	A.fcs	3592
ScoCAbrB	A.fcs	15619
ScoCAbrB	A.fcs	12315
ScoCAbrB	A.fcs	207
ScoCAbrB	A.fcs	1519
ScoCAbrB	A.fcs	9702
ScoCAbrB	A.fcs	86
ScoCAbrB	A.fcs	6192
ScoCAbrB	A.fcs	7641
ScoCAbrB	A.fcs	10728
ScoCAbrB	A.fcs	13595
ScoCAbrB	A.fcs	11236
ScoCAbrB	A.fcs	3737
ScoCAbrB	A.fcs	5364
ScoCAbrB	A.fcs	3795
ScoCAbrB	A.fcs	10193
ScoCAbrB	A.fcs	2346
ScoCAbrB	A.fcs	12764
ScoCAbrB	A.fcs	12487
ScoCAbrB	A.fcs	6184
ScoCAbrB	A.fcs	160
ScoCAbrB	A.fcs	9184
ScoCAbrB	A.fcs	6709
ScoCAbrB	A.fcs	13747
ScoCAbrB	A.fcs	7605
ScoCAbrB	A.fcs	12027
ScoCAbrB	A.fcs	9913
ScoCAbrB	A.fcs	14137
ScoCAbrB	A.fcs	44
ScoCAbrB	A.fcs	17956
ScoCAbrB	A.fcs	13533
ScoCAbrB	A.fcs	3008
ScoCAbrB	A.fcs	6561
ScoCAbrB	A.fcs	6272
ScoCAbrB	A.fcs	1886
ScoCAbrB	A.fcs	7477
ScoCAbrB	A.fcs	2327
ScoCAbrB	A.fcs	12137
ScoCAbrB	A.fcs	8909
ScoCAbrB	A.fcs	11079
ScoCAbrB	A.fcs	10470
ScoCAbrB	A.fcs	12957
ScoCAbrB	A.fcs	17382
ScoCAbrB	A.fcs	12412
ScoCAbrB	A.fcs	7162
ScoCAbrB	A.fcs	7256
ScoCAbrB	A.fcs	9292
ScoCAbrB	A.fcs	9453
ScoCAbrB	A.fcs	6700
ScoCAbrB	A.fcs	11448
ScoCAbrB	A.fcs	2711
ScoCAbrB	A.fcs	4935
ScoCAbrB	A.fcs	8088
ScoCAbrB	A.fcs	12317
ScoCAbrB	A.fcs	4157
ScoCAbrB	A.fcs	2815
ScoCAbrB	A.fcs	11907
ScoCAbrB	A.fcs	3730
ScoCAbrB	A.fcs	12014
ScoCAbrB	A.fcs	11907
ScoCAbrB	A.fcs	3398
ScoCAbrB	A.fcs	8433
ScoCAbrB	A.fcs	9941
ScoCAbrB	A.fcs	12930
ScoCAbrB	A.fcs	14969
ScoCAbrB	A.fcs	10994
ScoCAbrB	A.fcs	14783
ScoCAbrB	A.fcs	3629
ScoCAbrB	A.fcs	10
ScoCAbrB	A.fcs	4373
ScoCAbrB	A.fcs	11164
ScoCAbrB	A.fcs	12204
ScoCAbrB	A.fcs	8303
ScoCAbrB	A.fcs	9777
ScoCAbrB	A.fcs	10522
ScoCAbrB	A.fcs	109
ScoCAbrB	A.fcs	15978
ScoCAbrB	A.fcs	1990
ScoCAbrB	A.fcs	11497
ScoCAbrB	A.fcs	3170
ScoCAbrB	A.fcs	7714
ScoCAbrB	A.fcs	3190
ScoCAbrB	A.fcs	4505
ScoCAbrB	A.fcs	3385
ScoCAbrB	A.fcs	2349
ScoCAbrB	A.fcs	15028
ScoCAbrB	A.fcs	5282
ScoCAbrB	A.fcs	6990
ScoCAbrB	A.fcs	6678
ScoCAbrB	A.fcs	8330
ScoCAbrB	A.fcs	11387
ScoCAbrB	A.fcs	1521
ScoCAbrB	A.fcs	21111
ScoCAbrB	A.fcs	10670
ScoCAbrB	A.fcs	2482
ScoCAbrB	A.fcs	17981
ScoCAbrB	A.fcs	11660
ScoCAbrB	A.fcs	8879
ScoCAbrB	A.fcs	2176
ScoCAbrB	A.fcs	13005
ScoCAbrB	A.fcs	15467
ScoCAbrB	A.fcs	5328
ScoCAbrB	A.fcs	11629
ScoCAbrB	A.fcs	1375
ScoCAbrB	A.fcs	10578
ScoCAbrB	A.fcs	12307
ScoCAbrB	A.fcs	1477
ScoCAbrB	A.fcs	11767
ScoCAbrB	A.fcs	610
ScoCAbrB	A.fcs	4586
ScoCAbrB	A.fcs	16870
ScoCAbrB	A.fcs	3272
ScoCAbrB	A.fcs	5966
ScoCAbrB	A.fcs	9069
ScoCAbrB	A.fcs	11437
ScoCAbrB	A.fcs	9452
ScoCAbrB	A.fcs	12961
ScoCAbrB	A.fcs	1434
ScoCAbrB	A.fcs	2146
ScoCAbrB	A.fcs	7131
ScoCAbrB	A.fcs	11914
ScoCAbrB	A.fcs	3745
ScoCAbrB	A.fcs	11852
ScoCAbrB	A.fcs	136
ScoCAbrB	A.fcs	4078
ScoCAbrB	A.fcs	8569
ScoCAbrB	A.fcs	12587
ScoCAbrB	A.fcs	4468
ScoCAbrB	A.fcs	2020
ScoCAbrB	A.fcs	8412
ScoCAbrB	A.fcs	4726
ScoCAbrB	A.fcs	9426
ScoCAbrB	A.fcs	3074
ScoCAbrB	A.fcs	8454
ScoCAbrB	A.fcs	15422
ScoCAbrB	A.fcs	5870
ScoCAbrB	A.fcs	11899
ScoCAbrB	A.fcs	3957
ScoCAbrB	A.fcs	13562
ScoCAbrB	A.fcs	11523
ScoCAbrB	A.fcs	2013
ScoCAbrB	A.fcs	6913
ScoCAbrB	A.fcs	5317
ScoCAbrB	A.fcs	11425
ScoCAbrB	A.fcs	11832
ScoCAbrB	A.fcs	12134
ScoCAbrB	A.fcs	4453
ScoCAbrB	A.fcs	14727
ScoCAbrB	A.fcs	10384
ScoCAbrB	A.fcs	12657
ScoCAbrB	A.fcs	177
ScoCAbrB	A.fcs	22043
ScoCAbrB	A.fcs	9310
ScoCAbrB	A.fcs	6928
ScoCAbrB	A.fcs	16594
ScoCAbrB	A.fcs	1769
ScoCAbrB	A.fcs	10222
ScoCAbrB	A.fcs	12632
ScoCAbrB	A.fcs	10010
ScoCAbrB	A.fcs	3984
ScoCAbrB	A.fcs	7444
ScoCAbrB	A.fcs	10310
ScoCAbrB	A.fcs	5188
ScoCAbrB	A.fcs	3997
ScoCAbrB	A.fcs	11171
ScoCAbrB	A.fcs	18204
ScoCAbrB	A.fcs	17667
ScoCAbrB	A.fcs	152
ScoCAbrB	A.fcs	6043
ScoCAbrB	A.fcs	8184
ScoCAbrB	A.fcs	5438
ScoCAbrB	A.fcs	14256
ScoCAbrB	A.fcs	985
ScoCAbrB	A.fcs	9366
ScoCAbrB	A.fcs	9544
ScoCAbrB	A.fcs	17878
ScoCAbrB	A.fcs	32
ScoCAbrB	A.fcs	3777
ScoCAbrB	A.fcs	309
ScoCAbrB	A.fcs	3773
ScoCAbrB	A.fcs	320
ScoCAbrB	A.fcs	10871
ScoCAbrB	A.fcs	2963
ScoCAbrB	A.fcs	14518
ScoCAbrB	A.fcs	11725
ScoCAbrB	A.fcs	4826
ScoCAbrB	A.fcs	13312
ScoCAbrB	A.fcs	7417
ScoCAbrB	A.fcs	9768
ScoCAbrB	A.fcs	176
ScoCAbrB	A.fcs	9398
ScoCAbrB	A.fcs	12292
ScoCAbrB	A.fcs	9720
ScoCAbrB	A.fcs	6101
ScoCAbrB	A.fcs	16830
ScoCAbrB	A.fcs	6317
ScoCAbrB	A.fcs	11228
ScoCAbrB	A.fcs	9599
ScoCAbrB	A.fcs	14869
ScoCAbrB	A.fcs	10921
ScoCAbrB	A.fcs	12498
ScoCAbrB	A.fcs	8126
ScoCAbrB	A.fcs	11049
ScoCAbrB	A.fcs	12958
ScoCAbrB	A.fcs	8546
ScoCAbrB	A.fcs	239
ScoCAbrB	A.fcs	7675
ScoCAbrB	A.fcs	2943
ScoCAbrB	A.fcs	3175
ScoCAbrB	A.fcs	120
ScoCAbrB	A.fcs	7289
ScoCAbrB	A.fcs	15608
ScoCAbrB	A.fcs	10905
ScoCAbrB	A.fcs	5074
ScoCAbrB	A.fcs	5776
ScoCAbrB	A.fcs	10352
ScoCAbrB	A.fcs	8406
ScoCAbrB	A.fcs	7552
ScoCAbrB	A.fcs	5579
ScoCAbrB	A.fcs	2754
ScoCAbrB	A.fcs	10867
ScoCAbrB	A.fcs	7573
ScoCAbrB	A.fcs	6633
ScoCAbrB	A.fcs	303
ScoCAbrB	A.fcs	5034
ScoCAbrB	A.fcs	10713
ScoCAbrB	A.fcs	7134
ScoCAbrB	A.fcs	10578
ScoCAbrB	A.fcs	8964
ScoCAbrB	A.fcs	15169
ScoCAbrB	A.fcs	2570
ScoCAbrB	A.fcs	251
ScoCAbrB	A.fcs	13910
ScoCAbrB	A.fcs	5616
ScoCAbrB	A.fcs	2777
ScoCAbrB	A.fcs	6691
ScoCAbrB	A.fcs	21348
ScoCAbrB	A.fcs	4240
ScoCAbrB	A.fcs	10114
ScoCAbrB	A.fcs	5718
ScoCAbrB	A.fcs	13682
ScoCAbrB	A.fcs	11796
ScoCAbrB	A.fcs	13723
ScoCAbrB	A.fcs	2590
ScoCAbrB	A.fcs	4924
ScoCAbrB	A.fcs	7666
ScoCAbrB	A.fcs	13456
ScoCAbrB	A.fcs	11804
ScoCAbrB	A.fcs	8687
ScoCAbrB	A.fcs	3311
ScoCAbrB	A.fcs	465
ScoCAbrB	A.fcs	17261
ScoCAbrB	A.fcs	1780
ScoCAbrB	A.fcs	12769
ScoCAbrB	A.fcs	213
ScoCAbrB	A.fcs	8399
ScoCAbrB	A.fcs	11064
ScoCAbrB	A.fcs	3069
ScoCAbrB	A.fcs	5996
ScoCAbrB	A.fcs	12313
ScoCAbrB	A.fcs	4936
ScoCAbrB	A.fcs	11900
ScoCAbrB	A.fcs	9837
ScoCAbrB	A.fcs	6876
ScoCAbrB	A.fcs	9883
ScoCAbrB	A.fcs	26259
ScoCAbrB	A.fcs	2126
ScoCAbrB	A.fcs	12613
ScoCAbrB	A.fcs	12064
ScoCAbrB	A.fcs	8134
ScoCAbrB	A.fcs	10670
ScoCAbrB	A.fcs	13850
ScoCAbrB	A.fcs	216
ScoCAbrB	A.fcs	3621
ScoCAbrB	A.fcs	3596
ScoCAbrB	A.fcs	11174
ScoCAbrB	A.fcs	7202
ScoCAbrB	A.fcs	3423
ScoCAbrB	A.fcs	5398
ScoCAbrB	A.fcs	11313
ScoCAbrB	A.fcs	12327
ScoCAbrB	A.fcs	2304
ScoCAbrB	A.fcs	7872
ScoCAbrB	A.fcs	2717
ScoCAbrB	A.fcs	9626
ScoCAbrB	A.fcs	3771
ScoCAbrB	A.fcs	6816
ScoCAbrB	A.fcs	8913
ScoCAbrB	A.fcs	5632
ScoCAbrB	A.fcs	2794
ScoCAbrB	A.fcs	9483
ScoCAbrB	A.fcs	9745
ScoCAbrB	A.fcs	15943
ScoCAbrB	A.fcs	9082
ScoCAbrB	A.fcs	8159
ScoCAbrB	A.fcs	2075
ScoCAbrB	A.fcs	18701
ScoCAbrB	A.fcs	10212
ScoCAbrB	A.fcs	6010
ScoCAbrB	A.fcs	5908
ScoCAbrB	A.fcs	154
ScoCAbrB	A.fcs	2438
ScoCAbrB	A.fcs	2545
ScoCAbrB	A.fcs	10011
ScoCAbrB	A.fcs	11785
ScoCAbrB	A.fcs	10376
ScoCAbrB	A.fcs	3682
ScoCAbrB	A.fcs	14056
ScoCAbrB	A.fcs	7669
ScoCAbrB	A.fcs	10134
ScoCAbrB	A.fcs	9758
ScoCAbrB	A.fcs	11247
ScoCAbrB	A.fcs	11583
ScoCAbrB	A.fcs	8494
ScoCAbrB	A.fcs	8845
ScoCAbrB	A.fcs	5474
ScoCAbrB	A.fcs	1949
ScoCAbrB	A.fcs	14374
ScoCAbrB	A.fcs	14629
ScoCAbrB	A.fcs	11728
ScoCAbrB	A.fcs	8743
ScoCAbrB	A.fcs	11429
ScoCAbrB	A.fcs	12587
ScoCAbrB	A.fcs	8926
ScoCAbrB	A.fcs	9079
ScoCAbrB	A.fcs	5396
ScoCAbrB	A.fcs	328
ScoCAbrB	A.fcs	8741
ScoCAbrB	A.fcs	8413
ScoCAbrB	A.fcs	3234
ScoCAbrB	A.fcs	4033
ScoCAbrB	A.fcs	247
ScoCAbrB	A.fcs	4205
ScoCAbrB	A.fcs	13608
ScoCAbrB	A.fcs	15940
ScoCAbrB	A.fcs	4173
ScoCAbrB	A.fcs	10922
ScoCAbrB	A.fcs	1582
ScoCAbrB	A.fcs	13083
ScoCAbrB	A.fcs	2815
ScoCAbrB	A.fcs	4401
ScoCAbrB	A.fcs	5680
ScoCAbrB	A.fcs	16722
ScoCAbrB	A.fcs	12169
ScoCAbrB	A.fcs	8067
ScoCAbrB	A.fcs	10491
ScoCAbrB	A.fcs	86
ScoCAbrB	A.fcs	2792
ScoCAbrB	A.fcs	9188
ScoCAbrB	A.fcs	312
ScoCAbrB	A.fcs	4735
ScoCAbrB	A.fcs	16334
ScoCAbrB	A.fcs	15247
ScoCAbrB	A.fcs	18505
ScoCAbrB	A.fcs	1232
ScoCAbrB	A.fcs	1904
ScoCAbrB	A.fcs	9645
ScoCAbrB	A.fcs	10460
ScoCAbrB	A.fcs	1127
ScoCAbrB	A.fcs	659
ScoCAbrB	A.fcs	5374
ScoCAbrB	A.fcs	12826
ScoCAbrB	A.fcs	18091
ScoCAbrB	A.fcs	12372
ScoCAbrB	A.fcs	13345
ScoCAbrB	A.fcs	6030
ScoCAbrB	A.fcs	7688
ScoCAbrB	A.fcs	11468
ScoCAbrB	A.fcs	4525
ScoCAbrB	A.fcs	9635
ScoCAbrB	A.fcs	2222
ScoCAbrB	A.fcs	7285
ScoCAbrB	A.fcs	3740
ScoCAbrB	A.fcs	10783
ScoCAbrB	A.fcs	18180
ScoCAbrB	A.fcs	6973
ScoCAbrB	A.fcs	11147
ScoCAbrB	A.fcs	5413
ScoCAbrB	A.fcs	11000
ScoCAbrB	A.fcs	16637
ScoCAbrB	A.fcs	12676
ScoCAbrB	A.fcs	14524
ScoCAbrB	A.fcs	13165
ScoCAbrB	A.fcs	9964
ScoCAbrB	A.fcs	2607
ScoCAbrB	A.fcs	7151
ScoCAbrB	A.fcs	10857
ScoCAbrB	A.fcs	121
ScoCAbrB	A.fcs	2765
ScoCAbrB	A.fcs	1507
ScoCAbrB	A.fcs	11778
ScoCAbrB	A.fcs	4356
ScoCAbrB	A.fcs	9498
ScoCAbrB	A.fcs	2544
ScoCAbrB	A.fcs	7061
ScoCAbrB	A.fcs	10133
ScoCAbrB	A.fcs	10948
ScoCAbrB	A.fcs	10098
ScoCAbrB	A.fcs	5424
ScoCAbrB	A.fcs	2528
ScoCAbrB	A.fcs	16543
ScoCAbrB	A.fcs	10581
ScoCAbrB	A.fcs	9178
ScoCAbrB	A.fcs	1762
ScoCAbrB	A.fcs	8400
ScoCAbrB	A.fcs	1733
ScoCAbrB	A.fcs	14162
ScoCAbrB	A.fcs	4695
ScoCAbrB	A.fcs	10727
ScoCAbrB	A.fcs	4298
ScoCAbrB	A.fcs	1501
ScoCAbrB	A.fcs	24
ScoCAbrB	A.fcs	10843
ScoCAbrB	A.fcs	7667
ScoCAbrB	A.fcs	4074
ScoCAbrB	A.fcs	11063
ScoCAbrB	A.fcs	14054
ScoCAbrB	A.fcs	3290
ScoCAbrB	A.fcs	12435
ScoCAbrB	A.fcs	8451
ScoCAbrB	A.fcs	6837
ScoCAbrB	A.fcs	9104
ScoCAbrB	A.fcs	1733
ScoCAbrB	A.fcs	12269
ScoCAbrB	A.fcs	6844
ScoCAbrB	A.fcs	9750
ScoCAbrB	A.fcs	3929
ScoCAbrB	A.fcs	3142
ScoCAbrB	A.fcs	6239
ScoCAbrB	A.fcs	11251
ScoCAbrB	A.fcs	6384
ScoCAbrB	A.fcs	4894
ScoCAbrB	A.fcs	4131
ScoCAbrB	A.fcs	6803
ScoCAbrB	A.fcs	9112
ScoCAbrB	A.fcs	15064
ScoCAbrB	A.fcs	11419
ScoCAbrB	A.fcs	10770
ScoCAbrB	A.fcs	3170
ScoCAbrB	A.fcs	11930
ScoCAbrB	A.fcs	5406
ScoCAbrB	A.fcs	2712
ScoCAbrB	A.fcs	20034
ScoCAbrB	A.fcs	13360
ScoCAbrB	A.fcs	6976
ScoCAbrB	A.fcs	18193
ScoCAbrB	A.fcs	9828
ScoCAbrB	A.fcs	5186
ScoCAbrB	A.fcs	11784
ScoCAbrB	A.fcs	9974
ScoCAbrB	A.fcs	14481
ScoCAbrB	A.fcs	9547
ScoCAbrB	A.fcs	7780
ScoCAbrB	A.fcs	10221
ScoCAbrB	A.fcs	14750
ScoCAbrB	A.fcs	5164
ScoCAbrB	A.fcs	9137
ScoCAbrB	A.fcs	6099
ScoCAbrB	A.fcs	4996
ScoCAbrB	A.fcs	3452
ScoCAbrB	A.fcs	1635
ScoCAbrB	A.fcs	13563
ScoCAbrB	A.fcs	10462
ScoCAbrB	A.fcs	4671
ScoCAbrB	A.fcs	8354
ScoCAbrB	A.fcs	2662
ScoCAbrB	A.fcs	10204
ScoCAbrB	A.fcs	14112
ScoCAbrB	A.fcs	21375
ScoCAbrB	A.fcs	6408
ScoCAbrB	A.fcs	13664
ScoCAbrB	A.fcs	15134
ScoCAbrB	A.fcs	27030
ScoCAbrB	A.fcs	4490
ScoCAbrB	A.fcs	2282
ScoCAbrB	A.fcs	6588
ScoCAbrB	A.fcs	9678
ScoCAbrB	A.fcs	5289
ScoCAbrB	A.fcs	17685
ScoCAbrB	A.fcs	16899
ScoCAbrB	A.fcs	4503
ScoCAbrB	A.fcs	2794
ScoCAbrB	A.fcs	9041
ScoCAbrB	A.fcs	1939
ScoCAbrB	A.fcs	13208
ScoCAbrB	A.fcs	5008
ScoCAbrB	A.fcs	5266
ScoCAbrB	A.fcs	10185
ScoCAbrB	A.fcs	13538
ScoCAbrB	A.fcs	12214
ScoCAbrB	A.fcs	8376
ScoCAbrB	A.fcs	5004
ScoCAbrB	A.fcs	14228
ScoCAbrB	A.fcs	189
ScoCAbrB	A.fcs	4112
ScoCAbrB	A.fcs	14044
ScoCAbrB	A.fcs	3084
ScoCAbrB	A.fcs	4797
ScoCAbrB	A.fcs	10766
ScoCAbrB	A.fcs	11084
ScoCAbrB	A.fcs	8602
ScoCAbrB	A.fcs	5122
ScoCAbrB	A.fcs	10250
ScoCAbrB	A.fcs	4465
ScoCAbrB	A.fcs	12075
ScoCAbrB	A.fcs	12743
ScoCAbrB	A.fcs	6166
ScoCAbrB	A.fcs	2692
ScoCAbrB	A.fcs	2661
ScoCAbrB	A.fcs	18445
ScoCAbrB	A.fcs	10219
ScoCAbrB	A.fcs	9570
ScoCAbrB	A.fcs	1276
ScoCAbrB	A.fcs	78
ScoCAbrB	A.fcs	25103
ScoCAbrB	A.fcs	8991
ScoCAbrB	A.fcs	10460
ScoCAbrB	A.fcs	13370
ScoCAbrB	A.fcs	6984
ScoCAbrB	A.fcs	15022
ScoCAbrB	A.fcs	8897
ScoCAbrB	A.fcs	13123
ScoCAbrB	A.fcs	7804
ScoCAbrB	A.fcs	4112
ScoCAbrB	A.fcs	3000
ScoCAbrB	A.fcs	15169
ScoCAbrB	A.fcs	14002
ScoCAbrB	A.fcs	6549
ScoCAbrB	A.fcs	11659
ScoCAbrB	A.fcs	15383
ScoCAbrB	A.fcs	9621
ScoCAbrB	A.fcs	8980
ScoCAbrB	A.fcs	11026
ScoCAbrB	A.fcs	11864
ScoCAbrB	A.fcs	6354
ScoCAbrB	A.fcs	11036
ScoCAbrB	A.fcs	8601
ScoCAbrB	A.fcs	5117
ScoCAbrB	A.fcs	9888
ScoCAbrB	A.fcs	12022
ScoCAbrB	A.fcs	1245
ScoCAbrB	A.fcs	14068
ScoCAbrB	A.fcs	9335
ScoCAbrB	A.fcs	6187
ScoCAbrB	A.fcs	4181
ScoCAbrB	A.fcs	2630
ScoCAbrB	A.fcs	112
ScoCAbrB	A.fcs	27539
ScoCAbrB	A.fcs	6324
ScoCAbrB	A.fcs	10496
ScoCAbrB	A.fcs	6087
ScoCAbrB	A.fcs	8044
ScoCAbrB	A.fcs	25945
ScoCAbrB	A.fcs	11584
ScoCAbrB	A.fcs	11901
ScoCAbrB	A.fcs	7908
ScoCAbrB	A.fcs	9574
ScoCAbrB	A.fcs	5975
ScoCAbrB	A.fcs	9183
ScoCAbrB	A.fcs	8413
ScoCAbrB	A.fcs	16513
ScoCAbrB	A.fcs	13378
ScoCAbrB	A.fcs	19535
ScoCAbrB	A.fcs	8019
ScoCAbrB	A.fcs	11247
ScoCAbrB	A.fcs	8717
ScoCAbrB	A.fcs	16535
ScoCAbrB	A.fcs	10459
ScoCAbrB	A.fcs	8742
ScoCAbrB	A.fcs	11346
ScoCAbrB	A.fcs	9520
ScoCAbrB	A.fcs	8570
ScoCAbrB	A.fcs	12021
ScoCAbrB	A.fcs	13492
ScoCAbrB	A.fcs	10164
ScoCAbrB	A.fcs	2343
ScoCAbrB	A.fcs	3582
ScoCAbrB	A.fcs	5212
ScoCAbrB	A.fcs	11199
ScoCAbrB	A.fcs	7499
ScoCAbrB	A.fcs	4468
ScoCAbrB	A.fcs	1381
ScoCAbrB	A.fcs	11827
ScoCAbrB	A.fcs	25
ScoCAbrB	A.fcs	13550
ScoCAbrB	A.fcs	3942
ScoCAbrB	A.fcs	11537
ScoCAbrB	A.fcs	3371
ScoCAbrB	A.fcs	11706
ScoCAbrB	A.fcs	7711
ScoCAbrB	A.fcs	5205
ScoCAbrB	A.fcs	8583
ScoCAbrB	A.fcs	4521
ScoCAbrB	A.fcs	4480
ScoCAbrB	A.fcs	7630
ScoCAbrB	A.fcs	11454
ScoCAbrB	A.fcs	3970
ScoCAbrB	A.fcs	5547
ScoCAbrB	A.fcs	6126
ScoCAbrB	A.fcs	10004
ScoCAbrB	A.fcs	10688
ScoCAbrB	A.fcs	9444
ScoCAbrB	A.fcs	11446
ScoCAbrB	A.fcs	186
ScoCAbrB	A.fcs	3561
ScoCAbrB	A.fcs	2399
ScoCAbrB	A.fcs	8188
ScoCAbrB	A.fcs	2351
ScoCAbrB	A.fcs	13607
ScoCAbrB	A.fcs	6890
ScoCAbrB	A.fcs	20067
ScoCAbrB	A.fcs	17599
ScoCAbrB	A.fcs	7342
ScoCAbrB	A.fcs	12973
ScoCAbrB	A.fcs	10499
ScoCAbrB	A.fcs	5452
ScoCAbrB	A.fcs	6680
ScoCAbrB	A.fcs	8731
ScoCAbrB	A.fcs	11503
ScoCAbrB	A.fcs	4276
ScoCAbrB	A.fcs	14136
ScoCAbrB	A.fcs	11232
ScoCAbrB	A.fcs	189
ScoCAbrB	A.fcs	8904
ScoCAbrB	A.fcs	9719
ScoCAbrB	A.fcs	12970
ScoCAbrB	A.fcs	10882
ScoCAbrB	A.fcs	5923
ScoCAbrB	A.fcs	7201
ScoCAbrB	A.fcs	1999
ScoCAbrB	A.fcs	16009
ScoCAbrB	A.fcs	10893
ScoCAbrB	A.fcs	8662
ScoCAbrB	A.fcs	2155
ScoCAbrB	A.fcs	16637
ScoCAbrB	A.fcs	15568
ScoCAbrB	A.fcs	9655
ScoCAbrB	A.fcs	10491
ScoCAbrB	A.fcs	349
ScoCAbrB	A.fcs	7206
ScoCAbrB	A.fcs	3433
ScoCAbrB	A.fcs	13538
ScoCAbrB	A.fcs	9764
ScoCAbrB	A.fcs	8113
ScoCAbrB	A.fcs	12230
ScoCAbrB	A.fcs	10632
ScoCAbrB	A.fcs	3099
ScoCAbrB	A.fcs	10168
ScoCAbrB	A.fcs	9272
ScoCAbrB	A.fcs	1731
ScoCAbrB	A.fcs	4618
ScoCAbrB	A.fcs	11548
ScoCAbrB	A.fcs	1453
ScoCAbrB	A.fcs	3238
ScoCAbrB	A.fcs	5240
ScoCAbrB	A.fcs	11983
ScoCAbrB	A.fcs	7129
ScoCAbrB	A.fcs	13588
ScoCAbrB	A.fcs	4735
ScoCAbrB	A.fcs	20350
ScoCAbrB	A.fcs	10646
ScoCAbrB	A.fcs	7181
ScoCAbrB	A.fcs	11136
ScoCAbrB	A.fcs	11526
ScoCAbrB	A.fcs	14274
ScoCAbrB	A.fcs	5640
ScoCAbrB	A.fcs	11778
ScoCAbrB	A.fcs	7445
ScoCAbrB	A.fcs	12080
ScoCAbrB	A.fcs	12447
ScoCAbrB	A.fcs	12354
ScoCAbrB	A.fcs	3807
ScoCAbrB	A.fcs	2801
ScoCAbrB	A.fcs	2118
ScoCAbrB	A.fcs	12388
ScoCAbrB	A.fcs	12598
ScoCAbrB	A.fcs	5843
ScoCAbrB	A.fcs	8618
ScoCAbrB	A.fcs	2943
ScoCAbrB	A.fcs	7247
ScoCAbrB	A.fcs	4456
ScoCAbrB	A.fcs	2160
ScoCAbrB	A.fcs	10324
ScoCAbrB	A.fcs	13380
ScoCAbrB	A.fcs	9415
ScoCAbrB	A.fcs	12079
[truncated: 216,478+ more rows]
