# Supplementary material for: Two distinct regulatory systems control pulcherrimin biosynthesis in Bacillus subtilis
Source: PLoS Genet. 2024 May 16;20(5):e1011283. doi: 10.1371/journal.pgen.1011283 (PMC11135676; doi:10.1371/journal.pgen.1011283)
Supplement: S1 Data — (ZIP) [file pgen.1011283.s009.zip › Underlying_Data/Figure4A/Numerical_Data_Fig4A_ScoC.xlsx]

## Sheet: Sheet1
Strain	Replicate	BL1.H
ScoC	A.fcs	3057
ScoC	A.fcs	1113
ScoC	A.fcs	3010
ScoC	A.fcs	1933
ScoC	A.fcs	2042
ScoC	A.fcs	1841
ScoC	A.fcs	2117
ScoC	A.fcs	6818
ScoC	A.fcs	2327
ScoC	A.fcs	5183
ScoC	A.fcs	6939
ScoC	A.fcs	1389
ScoC	A.fcs	3304
ScoC	A.fcs	3574
ScoC	A.fcs	1639
ScoC	A.fcs	3009
ScoC	A.fcs	34009
ScoC	A.fcs	4917
ScoC	A.fcs	965
ScoC	A.fcs	3382
ScoC	A.fcs	6132
ScoC	A.fcs	552
ScoC	A.fcs	3435
ScoC	A.fcs	4489
ScoC	A.fcs	4693
ScoC	A.fcs	1171
ScoC	A.fcs	4771
ScoC	A.fcs	7171
ScoC	A.fcs	3798
ScoC	A.fcs	939
ScoC	A.fcs	5604
ScoC	A.fcs	6647
ScoC	A.fcs	5403
ScoC	A.fcs	1549
ScoC	A.fcs	1501
ScoC	A.fcs	2175
ScoC	A.fcs	5716
ScoC	A.fcs	7578
ScoC	A.fcs	1402
ScoC	A.fcs	3101
ScoC	A.fcs	400
ScoC	A.fcs	6604
ScoC	A.fcs	643
ScoC	A.fcs	9832
ScoC	A.fcs	5443
ScoC	A.fcs	4980
ScoC	A.fcs	3209
ScoC	A.fcs	1038
ScoC	A.fcs	3291
ScoC	A.fcs	1065
ScoC	A.fcs	390
ScoC	A.fcs	7623
ScoC	A.fcs	569
ScoC	A.fcs	985
ScoC	A.fcs	14451
ScoC	A.fcs	1275
ScoC	A.fcs	120
ScoC	A.fcs	3464
ScoC	A.fcs	7294
ScoC	A.fcs	2905
ScoC	A.fcs	2530
ScoC	A.fcs	3145
ScoC	A.fcs	826
ScoC	A.fcs	2014
ScoC	A.fcs	2842
ScoC	A.fcs	6408
ScoC	A.fcs	787
ScoC	A.fcs	3574
ScoC	A.fcs	4933
ScoC	A.fcs	2198
ScoC	A.fcs	2553
ScoC	A.fcs	2166
ScoC	A.fcs	1216
ScoC	A.fcs	5166
ScoC	A.fcs	540
ScoC	A.fcs	798
ScoC	A.fcs	6331
ScoC	A.fcs	5257
ScoC	A.fcs	3207
ScoC	A.fcs	2059
ScoC	A.fcs	3455
ScoC	A.fcs	3307
ScoC	A.fcs	2069
ScoC	A.fcs	404
ScoC	A.fcs	492
ScoC	A.fcs	3341
ScoC	A.fcs	1487
ScoC	A.fcs	10333
ScoC	A.fcs	4546
ScoC	A.fcs	4020
ScoC	A.fcs	1356
ScoC	A.fcs	2827
ScoC	A.fcs	2439
ScoC	A.fcs	116
ScoC	A.fcs	2501
ScoC	A.fcs	1988
ScoC	A.fcs	639
ScoC	A.fcs	329
ScoC	A.fcs	310
ScoC	A.fcs	3575
ScoC	A.fcs	4799
ScoC	A.fcs	5271
ScoC	A.fcs	3154
ScoC	A.fcs	1609
ScoC	A.fcs	2671
ScoC	A.fcs	2753
ScoC	A.fcs	853
ScoC	A.fcs	4686
ScoC	A.fcs	3174
ScoC	A.fcs	4488
ScoC	A.fcs	5942
ScoC	A.fcs	3101
ScoC	A.fcs	3923
ScoC	A.fcs	1267
ScoC	A.fcs	518
ScoC	A.fcs	2617
ScoC	A.fcs	1910
ScoC	A.fcs	3200
ScoC	A.fcs	4080
ScoC	A.fcs	15176
ScoC	A.fcs	4923
ScoC	A.fcs	3302
ScoC	A.fcs	5455
ScoC	A.fcs	2455
ScoC	A.fcs	7501
ScoC	A.fcs	4206
ScoC	A.fcs	6799
ScoC	A.fcs	950
ScoC	A.fcs	5697
ScoC	A.fcs	1589
ScoC	A.fcs	2337
ScoC	A.fcs	2477
ScoC	A.fcs	4565
ScoC	A.fcs	5337
ScoC	A.fcs	394
ScoC	A.fcs	4129
ScoC	A.fcs	5266
ScoC	A.fcs	8639
ScoC	A.fcs	387
ScoC	A.fcs	1037
ScoC	A.fcs	4232
ScoC	A.fcs	2856
ScoC	A.fcs	4195
ScoC	A.fcs	7758
ScoC	A.fcs	906
ScoC	A.fcs	26257
ScoC	A.fcs	4758
ScoC	A.fcs	4146
ScoC	A.fcs	7269
ScoC	A.fcs	4580
ScoC	A.fcs	4262
ScoC	A.fcs	3022
ScoC	A.fcs	2042
ScoC	A.fcs	576
ScoC	A.fcs	1054
ScoC	A.fcs	656
ScoC	A.fcs	4083
ScoC	A.fcs	2042
ScoC	A.fcs	10909
ScoC	A.fcs	337
ScoC	A.fcs	4274
ScoC	A.fcs	1158
ScoC	A.fcs	686
ScoC	A.fcs	1360
ScoC	A.fcs	1595
ScoC	A.fcs	932
ScoC	A.fcs	2044
ScoC	A.fcs	2340
ScoC	A.fcs	5379
ScoC	A.fcs	1672
ScoC	A.fcs	4453
ScoC	A.fcs	4705
ScoC	A.fcs	5271
ScoC	A.fcs	3695
ScoC	A.fcs	3496
ScoC	A.fcs	6267
ScoC	A.fcs	4319
ScoC	A.fcs	1581
ScoC	A.fcs	1944
ScoC	A.fcs	4012
ScoC	A.fcs	2713
ScoC	A.fcs	3464
ScoC	A.fcs	1757
ScoC	A.fcs	5505
ScoC	A.fcs	4008
ScoC	A.fcs	7485
ScoC	A.fcs	289
ScoC	A.fcs	2403
ScoC	A.fcs	5315
ScoC	A.fcs	2170
ScoC	A.fcs	6154
ScoC	A.fcs	3475
ScoC	A.fcs	3054
ScoC	A.fcs	3368
ScoC	A.fcs	600
ScoC	A.fcs	3425
ScoC	A.fcs	1511
ScoC	A.fcs	4941
ScoC	A.fcs	10095
ScoC	A.fcs	4712
ScoC	A.fcs	6211
ScoC	A.fcs	2804
ScoC	A.fcs	2114
ScoC	A.fcs	1218
ScoC	A.fcs	4230
ScoC	A.fcs	6585
ScoC	A.fcs	268
ScoC	A.fcs	3802
ScoC	A.fcs	1566
ScoC	A.fcs	5625
ScoC	A.fcs	711
ScoC	A.fcs	6258
ScoC	A.fcs	5088
ScoC	A.fcs	2020
ScoC	A.fcs	243
ScoC	A.fcs	1627
ScoC	A.fcs	3963
ScoC	A.fcs	2881
ScoC	A.fcs	3376
ScoC	A.fcs	906
ScoC	A.fcs	2336
ScoC	A.fcs	3593
ScoC	A.fcs	6399
ScoC	A.fcs	4284
ScoC	A.fcs	1381
ScoC	A.fcs	1257
ScoC	A.fcs	3253
ScoC	A.fcs	2647
ScoC	A.fcs	5599
ScoC	A.fcs	3531
ScoC	A.fcs	3590
ScoC	A.fcs	5345
ScoC	A.fcs	5334
ScoC	A.fcs	2045
ScoC	A.fcs	4034
ScoC	A.fcs	4985
ScoC	A.fcs	1309
ScoC	A.fcs	58246
ScoC	A.fcs	4077
ScoC	A.fcs	384
ScoC	A.fcs	5377
ScoC	A.fcs	936
ScoC	A.fcs	3949
ScoC	A.fcs	1984
ScoC	A.fcs	4185
ScoC	A.fcs	1445
ScoC	A.fcs	3058
ScoC	A.fcs	911
ScoC	A.fcs	3039
ScoC	A.fcs	605
ScoC	A.fcs	5865
ScoC	A.fcs	1617
ScoC	A.fcs	364
ScoC	A.fcs	4586
ScoC	A.fcs	6087
ScoC	A.fcs	3904
ScoC	A.fcs	460
ScoC	A.fcs	1912
ScoC	A.fcs	1542
ScoC	A.fcs	4187
ScoC	A.fcs	1137
ScoC	A.fcs	7169
ScoC	A.fcs	748
ScoC	A.fcs	2366
ScoC	A.fcs	1350
ScoC	A.fcs	3779
ScoC	A.fcs	10994
ScoC	A.fcs	3132
ScoC	A.fcs	2851
ScoC	A.fcs	1164
ScoC	A.fcs	3490
ScoC	A.fcs	15321
ScoC	A.fcs	2009
ScoC	A.fcs	13416
ScoC	A.fcs	4677
ScoC	A.fcs	7418
ScoC	A.fcs	1494
ScoC	A.fcs	622
ScoC	A.fcs	4715
ScoC	A.fcs	5312
ScoC	A.fcs	4326
ScoC	A.fcs	4348
ScoC	A.fcs	1763
ScoC	A.fcs	5366
ScoC	A.fcs	3405
ScoC	A.fcs	858
ScoC	A.fcs	2386
ScoC	A.fcs	203
ScoC	A.fcs	22345
ScoC	A.fcs	13854
ScoC	A.fcs	3804
ScoC	A.fcs	141
ScoC	A.fcs	246
ScoC	A.fcs	2501
ScoC	A.fcs	780
ScoC	A.fcs	12804
ScoC	A.fcs	2754
ScoC	A.fcs	11274
ScoC	A.fcs	3059
ScoC	A.fcs	709
ScoC	A.fcs	1886
ScoC	A.fcs	1490
ScoC	A.fcs	1887
ScoC	A.fcs	1782
ScoC	A.fcs	778
ScoC	A.fcs	7677
ScoC	A.fcs	1435
ScoC	A.fcs	1388
ScoC	A.fcs	2814
ScoC	A.fcs	999
ScoC	A.fcs	7316
ScoC	A.fcs	4805
ScoC	A.fcs	11893
ScoC	A.fcs	4077
ScoC	A.fcs	1615
ScoC	A.fcs	1861
ScoC	A.fcs	3451
ScoC	A.fcs	1040
ScoC	A.fcs	2452
ScoC	A.fcs	4584
ScoC	A.fcs	305
ScoC	A.fcs	583
ScoC	A.fcs	7681
ScoC	A.fcs	2608
ScoC	A.fcs	1615
ScoC	A.fcs	3819
ScoC	A.fcs	7473
ScoC	A.fcs	9243
ScoC	A.fcs	2010
ScoC	A.fcs	632
ScoC	A.fcs	2436
ScoC	A.fcs	5092
ScoC	A.fcs	20764
ScoC	A.fcs	192
ScoC	A.fcs	4850
ScoC	A.fcs	4168
ScoC	A.fcs	6142
ScoC	A.fcs	1386
ScoC	A.fcs	1195
ScoC	A.fcs	2440
ScoC	A.fcs	1288
ScoC	A.fcs	1636
ScoC	A.fcs	1300
ScoC	A.fcs	2926
ScoC	A.fcs	1577
ScoC	A.fcs	2095
ScoC	A.fcs	3753
ScoC	A.fcs	2099
ScoC	A.fcs	340
ScoC	A.fcs	185
ScoC	A.fcs	1480
ScoC	A.fcs	7075
ScoC	A.fcs	74286
ScoC	A.fcs	4641
ScoC	A.fcs	1523
ScoC	A.fcs	5695
ScoC	A.fcs	1293
ScoC	A.fcs	3785
ScoC	A.fcs	5660
ScoC	A.fcs	1308
ScoC	A.fcs	5752
ScoC	A.fcs	2443
ScoC	A.fcs	504
ScoC	A.fcs	2675
ScoC	A.fcs	2654
ScoC	A.fcs	7605
ScoC	A.fcs	6142
ScoC	A.fcs	799
ScoC	A.fcs	3712
ScoC	A.fcs	2777
ScoC	A.fcs	111
ScoC	A.fcs	3541
ScoC	A.fcs	5157
ScoC	A.fcs	3963
ScoC	A.fcs	1209
ScoC	A.fcs	4203
ScoC	A.fcs	1486
ScoC	A.fcs	2107
ScoC	A.fcs	1018
ScoC	A.fcs	3227
ScoC	A.fcs	38167
ScoC	A.fcs	847
ScoC	A.fcs	4673
ScoC	A.fcs	63
ScoC	A.fcs	2093
ScoC	A.fcs	668
ScoC	A.fcs	1656
ScoC	A.fcs	4672
ScoC	A.fcs	2148
ScoC	A.fcs	1476
ScoC	A.fcs	797
ScoC	A.fcs	1970
ScoC	A.fcs	4518
ScoC	A.fcs	618
ScoC	A.fcs	167
ScoC	A.fcs	2347
ScoC	A.fcs	714
ScoC	A.fcs	6319
ScoC	A.fcs	997
ScoC	A.fcs	4823
ScoC	A.fcs	1545
ScoC	A.fcs	3115
ScoC	A.fcs	88
ScoC	A.fcs	595
ScoC	A.fcs	3093
ScoC	A.fcs	2420
ScoC	A.fcs	3209
ScoC	A.fcs	1052
ScoC	A.fcs	213
ScoC	A.fcs	5940
ScoC	A.fcs	2304
ScoC	A.fcs	372
ScoC	A.fcs	2323
ScoC	A.fcs	9995
ScoC	A.fcs	4450
ScoC	A.fcs	3810
ScoC	A.fcs	1597
ScoC	A.fcs	8544
ScoC	A.fcs	5060
ScoC	A.fcs	3363
ScoC	A.fcs	6506
ScoC	A.fcs	2561
ScoC	A.fcs	4455
ScoC	A.fcs	5302
ScoC	A.fcs	5724
ScoC	A.fcs	1308
ScoC	A.fcs	6622
ScoC	A.fcs	4968
ScoC	A.fcs	3949
ScoC	A.fcs	1102
ScoC	A.fcs	5472
ScoC	A.fcs	2469
ScoC	A.fcs	1892
ScoC	A.fcs	2437
ScoC	A.fcs	760
ScoC	A.fcs	1534
ScoC	A.fcs	1728
ScoC	A.fcs	6105
ScoC	A.fcs	191
ScoC	A.fcs	1089
ScoC	A.fcs	1732
ScoC	A.fcs	45766
ScoC	A.fcs	283
ScoC	A.fcs	3371
ScoC	A.fcs	9924
ScoC	A.fcs	390
ScoC	A.fcs	4769
ScoC	A.fcs	6352
ScoC	A.fcs	1888
ScoC	A.fcs	1993
ScoC	A.fcs	788
ScoC	A.fcs	3605
ScoC	A.fcs	826
ScoC	A.fcs	298
ScoC	A.fcs	596
ScoC	A.fcs	5360
ScoC	A.fcs	1391
ScoC	A.fcs	1667
ScoC	A.fcs	1747
ScoC	A.fcs	5292
ScoC	A.fcs	2326
ScoC	A.fcs	5828
ScoC	A.fcs	1112
ScoC	A.fcs	979
ScoC	A.fcs	19226
ScoC	A.fcs	3128
ScoC	A.fcs	1634
ScoC	A.fcs	1407
ScoC	A.fcs	1221
ScoC	A.fcs	1679
ScoC	A.fcs	1086
ScoC	A.fcs	7559
ScoC	A.fcs	2319
ScoC	A.fcs	736
ScoC	A.fcs	2433
ScoC	A.fcs	5974
ScoC	A.fcs	5966
ScoC	A.fcs	1351
ScoC	A.fcs	441
ScoC	A.fcs	1607
ScoC	A.fcs	2607
ScoC	A.fcs	3733
ScoC	A.fcs	2939
ScoC	A.fcs	3849
ScoC	A.fcs	353
ScoC	A.fcs	994
ScoC	A.fcs	3013
ScoC	A.fcs	4649
ScoC	A.fcs	33863
ScoC	A.fcs	7256
ScoC	A.fcs	6650
ScoC	A.fcs	871
ScoC	A.fcs	26
ScoC	A.fcs	1720
ScoC	A.fcs	4108
ScoC	A.fcs	2101
ScoC	A.fcs	359
ScoC	A.fcs	3701
ScoC	A.fcs	3245
ScoC	A.fcs	2775
ScoC	A.fcs	6833
ScoC	A.fcs	3439
ScoC	A.fcs	6295
ScoC	A.fcs	1299
ScoC	A.fcs	10776
ScoC	A.fcs	3183
ScoC	A.fcs	5104
ScoC	A.fcs	499
ScoC	A.fcs	1629
ScoC	A.fcs	7572
ScoC	A.fcs	554
ScoC	A.fcs	4941
ScoC	A.fcs	152
ScoC	A.fcs	4443
ScoC	A.fcs	9474
ScoC	A.fcs	4147
ScoC	A.fcs	265
ScoC	A.fcs	475
ScoC	A.fcs	650
ScoC	A.fcs	1463
ScoC	A.fcs	2858
ScoC	A.fcs	431
ScoC	A.fcs	6572
ScoC	A.fcs	2229
ScoC	A.fcs	864
ScoC	A.fcs	687
ScoC	A.fcs	11648
ScoC	A.fcs	6629
ScoC	A.fcs	4322
ScoC	A.fcs	3825
ScoC	A.fcs	5089
ScoC	A.fcs	4690
ScoC	A.fcs	1478
ScoC	A.fcs	4862
ScoC	A.fcs	812
ScoC	A.fcs	4966
ScoC	A.fcs	1127
ScoC	A.fcs	458
ScoC	A.fcs	6103
ScoC	A.fcs	892
ScoC	A.fcs	5222
ScoC	A.fcs	1244
ScoC	A.fcs	168
ScoC	A.fcs	24660
ScoC	A.fcs	1071
ScoC	A.fcs	344
ScoC	A.fcs	3338
ScoC	A.fcs	1362
ScoC	A.fcs	5269
ScoC	A.fcs	16293
ScoC	A.fcs	6973
ScoC	A.fcs	3750
ScoC	A.fcs	6353
ScoC	A.fcs	2337
ScoC	A.fcs	5772
ScoC	A.fcs	339
ScoC	A.fcs	4145
ScoC	A.fcs	6839
ScoC	A.fcs	857
ScoC	A.fcs	3315
ScoC	A.fcs	2444
ScoC	A.fcs	558
ScoC	A.fcs	3592
ScoC	A.fcs	3030
ScoC	A.fcs	1357
ScoC	A.fcs	2642
ScoC	A.fcs	14448
ScoC	A.fcs	4665
ScoC	A.fcs	988
ScoC	A.fcs	1426
ScoC	A.fcs	3486
ScoC	A.fcs	4928
ScoC	A.fcs	2608
ScoC	A.fcs	3365
ScoC	A.fcs	5207
ScoC	A.fcs	1919
ScoC	A.fcs	1429
ScoC	A.fcs	437
ScoC	A.fcs	388
ScoC	A.fcs	1502
ScoC	A.fcs	3786
ScoC	A.fcs	631
ScoC	A.fcs	2913
ScoC	A.fcs	578
ScoC	A.fcs	3165
ScoC	A.fcs	479
ScoC	A.fcs	4390
ScoC	A.fcs	2778
ScoC	A.fcs	1186
ScoC	A.fcs	7230
ScoC	A.fcs	10921
ScoC	A.fcs	5154
ScoC	A.fcs	6180
ScoC	A.fcs	3971
ScoC	A.fcs	4743
ScoC	A.fcs	365
ScoC	A.fcs	10577
ScoC	A.fcs	2092
ScoC	A.fcs	5147
ScoC	A.fcs	2588
ScoC	A.fcs	4970
ScoC	A.fcs	1634
ScoC	A.fcs	1933
ScoC	A.fcs	365
ScoC	A.fcs	11418
ScoC	A.fcs	974
ScoC	A.fcs	6564
ScoC	A.fcs	1426
ScoC	A.fcs	1313
ScoC	A.fcs	842
ScoC	A.fcs	145
ScoC	A.fcs	655
ScoC	A.fcs	14515
ScoC	A.fcs	5045
ScoC	A.fcs	2
ScoC	A.fcs	3357
ScoC	A.fcs	1577
ScoC	A.fcs	721
ScoC	A.fcs	525
ScoC	A.fcs	2932
ScoC	A.fcs	4068
ScoC	A.fcs	4118
ScoC	A.fcs	1214
ScoC	A.fcs	3409
ScoC	A.fcs	568
ScoC	A.fcs	608
ScoC	A.fcs	490
ScoC	A.fcs	2658
ScoC	A.fcs	5264
ScoC	A.fcs	5475
ScoC	A.fcs	1227
ScoC	A.fcs	161
ScoC	A.fcs	476
ScoC	A.fcs	1006
ScoC	A.fcs	6908
ScoC	A.fcs	1380
ScoC	A.fcs	3359
ScoC	A.fcs	3596
ScoC	A.fcs	2557
ScoC	A.fcs	8766
ScoC	A.fcs	1863
ScoC	A.fcs	3285
ScoC	A.fcs	1879
ScoC	A.fcs	152
ScoC	A.fcs	1503
ScoC	A.fcs	8321
ScoC	A.fcs	6941
ScoC	A.fcs	2405
ScoC	A.fcs	472
ScoC	A.fcs	2916
ScoC	A.fcs	571
ScoC	A.fcs	1106
ScoC	A.fcs	6381
ScoC	A.fcs	7467
ScoC	A.fcs	745
ScoC	A.fcs	10058
ScoC	A.fcs	4948
ScoC	A.fcs	635
ScoC	A.fcs	1322
ScoC	A.fcs	633
ScoC	A.fcs	4481
ScoC	A.fcs	3728
ScoC	A.fcs	2988
ScoC	A.fcs	3033
ScoC	A.fcs	4640
ScoC	A.fcs	5253
ScoC	A.fcs	4151
ScoC	A.fcs	4922
ScoC	A.fcs	7040
ScoC	A.fcs	3948
ScoC	A.fcs	2309
ScoC	A.fcs	313
ScoC	A.fcs	5348
ScoC	A.fcs	161
ScoC	A.fcs	3132
ScoC	A.fcs	6803
ScoC	A.fcs	3839
ScoC	A.fcs	885
ScoC	A.fcs	4360
ScoC	A.fcs	6789
ScoC	A.fcs	3327
ScoC	A.fcs	4514
ScoC	A.fcs	2595
ScoC	A.fcs	2919
ScoC	A.fcs	16839
ScoC	A.fcs	4047
ScoC	A.fcs	55
ScoC	A.fcs	335
ScoC	A.fcs	2244
ScoC	A.fcs	1581
ScoC	A.fcs	5306
ScoC	A.fcs	2259
ScoC	A.fcs	6007
ScoC	A.fcs	4069
ScoC	A.fcs	1153
ScoC	A.fcs	4612
ScoC	A.fcs	1645
ScoC	A.fcs	1345
ScoC	A.fcs	7048
ScoC	A.fcs	1786
ScoC	A.fcs	1208
ScoC	A.fcs	5528
ScoC	A.fcs	5003
ScoC	A.fcs	7897
ScoC	A.fcs	1492
ScoC	A.fcs	2199
ScoC	A.fcs	1012
ScoC	A.fcs	3139
ScoC	A.fcs	3201
ScoC	A.fcs	5968
ScoC	A.fcs	6303
ScoC	A.fcs	362
ScoC	A.fcs	6005
ScoC	A.fcs	12517
ScoC	A.fcs	967
ScoC	A.fcs	4293
ScoC	A.fcs	876
ScoC	A.fcs	6025
ScoC	A.fcs	7232
ScoC	A.fcs	4478
ScoC	A.fcs	2255
ScoC	A.fcs	842
ScoC	A.fcs	2390
ScoC	A.fcs	829
ScoC	A.fcs	6529
ScoC	A.fcs	3985
ScoC	A.fcs	6266
ScoC	A.fcs	1336
ScoC	A.fcs	168
ScoC	A.fcs	2748
ScoC	A.fcs	4400
ScoC	A.fcs	87
ScoC	A.fcs	3098
ScoC	A.fcs	732
ScoC	A.fcs	1860
ScoC	A.fcs	2332
ScoC	A.fcs	1188
ScoC	A.fcs	3286
ScoC	A.fcs	991
ScoC	A.fcs	3217
ScoC	A.fcs	4294
ScoC	A.fcs	1821
ScoC	A.fcs	3918
ScoC	A.fcs	2472
ScoC	A.fcs	3172
ScoC	A.fcs	8390
ScoC	A.fcs	3842
ScoC	A.fcs	13097
ScoC	A.fcs	1641
ScoC	A.fcs	4720
ScoC	A.fcs	1773
ScoC	A.fcs	2607
ScoC	A.fcs	5082
ScoC	A.fcs	7100
ScoC	A.fcs	3638
ScoC	A.fcs	9120
ScoC	A.fcs	967
ScoC	A.fcs	183
ScoC	A.fcs	7007
ScoC	A.fcs	2865
ScoC	A.fcs	2662
ScoC	A.fcs	1171
ScoC	A.fcs	1761
ScoC	A.fcs	2186
ScoC	A.fcs	1512
ScoC	A.fcs	13246
ScoC	A.fcs	1685
ScoC	A.fcs	3053
ScoC	A.fcs	4160
ScoC	A.fcs	2112
ScoC	A.fcs	8301
ScoC	A.fcs	8410
ScoC	A.fcs	236
ScoC	A.fcs	1216
ScoC	A.fcs	6714
ScoC	A.fcs	3549
ScoC	A.fcs	4316
ScoC	A.fcs	5079
ScoC	A.fcs	3366
ScoC	A.fcs	2663
ScoC	A.fcs	2760
ScoC	A.fcs	1275
ScoC	A.fcs	6614
ScoC	A.fcs	211
ScoC	A.fcs	1550
ScoC	A.fcs	12923
ScoC	A.fcs	6764
ScoC	A.fcs	5604
ScoC	A.fcs	3406
ScoC	A.fcs	1104
ScoC	A.fcs	1957
ScoC	A.fcs	2657
ScoC	A.fcs	2524
ScoC	A.fcs	279
ScoC	A.fcs	1766
ScoC	A.fcs	779
ScoC	A.fcs	14642
ScoC	A.fcs	1717
ScoC	A.fcs	1494
ScoC	A.fcs	647
ScoC	A.fcs	1045
ScoC	A.fcs	685
ScoC	A.fcs	3156
ScoC	A.fcs	6595
ScoC	A.fcs	208
ScoC	A.fcs	2392
ScoC	A.fcs	2856
ScoC	A.fcs	7454
ScoC	A.fcs	8499
ScoC	A.fcs	3293
ScoC	A.fcs	1891
ScoC	A.fcs	310
ScoC	A.fcs	4269
ScoC	A.fcs	3589
ScoC	A.fcs	5940
ScoC	A.fcs	4949
ScoC	A.fcs	346
ScoC	A.fcs	3488
ScoC	A.fcs	2763
ScoC	A.fcs	960
ScoC	A.fcs	4544
ScoC	A.fcs	2579
ScoC	A.fcs	2817
ScoC	A.fcs	5069
ScoC	A.fcs	878
ScoC	A.fcs	4051
ScoC	A.fcs	1414
ScoC	A.fcs	1316
ScoC	A.fcs	6861
ScoC	A.fcs	4161
ScoC	A.fcs	4747
ScoC	A.fcs	40125
ScoC	A.fcs	3078
ScoC	A.fcs	1947
ScoC	A.fcs	43576
ScoC	A.fcs	752
ScoC	A.fcs	3518
ScoC	A.fcs	8146
ScoC	A.fcs	1064
ScoC	A.fcs	355
ScoC	A.fcs	1326
ScoC	A.fcs	7011
ScoC	A.fcs	8427
ScoC	A.fcs	2495
ScoC	A.fcs	6789
ScoC	A.fcs	9259
ScoC	A.fcs	7468
ScoC	A.fcs	4373
ScoC	A.fcs	286
ScoC	A.fcs	9809
ScoC	A.fcs	2173
ScoC	A.fcs	2569
ScoC	A.fcs	3974
ScoC	A.fcs	2543
ScoC	A.fcs	197
ScoC	A.fcs	4246
ScoC	A.fcs	572
ScoC	A.fcs	1416
ScoC	A.fcs	234
ScoC	A.fcs	1017
ScoC	A.fcs	4569
ScoC	A.fcs	3220
ScoC	A.fcs	1287
ScoC	A.fcs	9719
ScoC	A.fcs	2744
ScoC	A.fcs	3460
ScoC	A.fcs	7158
ScoC	A.fcs	714
ScoC	A.fcs	2223
ScoC	A.fcs	988
ScoC	A.fcs	1360
ScoC	A.fcs	495
ScoC	A.fcs	3419
ScoC	A.fcs	924
ScoC	A.fcs	5571
ScoC	A.fcs	1669
ScoC	A.fcs	5174
ScoC	A.fcs	8252
ScoC	A.fcs	6266
ScoC	A.fcs	59453
ScoC	A.fcs	5977
ScoC	A.fcs	6518
ScoC	A.fcs	2215
ScoC	A.fcs	957
ScoC	A.fcs	2926
ScoC	A.fcs	5834
ScoC	A.fcs	1678
ScoC	A.fcs	849
ScoC	A.fcs	2076
ScoC	A.fcs	157
ScoC	A.fcs	4609
ScoC	A.fcs	1595
ScoC	A.fcs	1646
ScoC	A.fcs	4481
ScoC	A.fcs	3115
ScoC	A.fcs	133
ScoC	A.fcs	1052
ScoC	A.fcs	4312
ScoC	A.fcs	2665
ScoC	A.fcs	1173
ScoC	A.fcs	2783
ScoC	A.fcs	21270
ScoC	A.fcs	1804
ScoC	A.fcs	24122
ScoC	A.fcs	5674
ScoC	A.fcs	12167
ScoC	A.fcs	6453
ScoC	A.fcs	1209
ScoC	A.fcs	11574
ScoC	A.fcs	5091
ScoC	A.fcs	2297
ScoC	A.fcs	4018
ScoC	A.fcs	3280
ScoC	A.fcs	3568
ScoC	A.fcs	946
ScoC	A.fcs	5210
ScoC	A.fcs	4526
ScoC	A.fcs	3842
ScoC	A.fcs	4278
ScoC	A.fcs	8002
ScoC	A.fcs	3629
ScoC	A.fcs	1835
ScoC	A.fcs	868
ScoC	A.fcs	11360
ScoC	A.fcs	5331
ScoC	A.fcs	830
ScoC	A.fcs	4195
ScoC	A.fcs	6570
ScoC	A.fcs	2494
ScoC	A.fcs	4432
ScoC	A.fcs	2696
ScoC	A.fcs	1658
ScoC	A.fcs	564
ScoC	A.fcs	1545
ScoC	A.fcs	3352
ScoC	A.fcs	1708
ScoC	A.fcs	7434
ScoC	A.fcs	5772
ScoC	A.fcs	927
ScoC	A.fcs	6822
ScoC	A.fcs	2448
ScoC	A.fcs	4313
ScoC	A.fcs	2485
ScoC	A.fcs	3758
ScoC	A.fcs	6318
ScoC	A.fcs	3298
ScoC	A.fcs	6254
ScoC	A.fcs	6216
ScoC	A.fcs	2259
ScoC	A.fcs	1124
ScoC	A.fcs	2501
ScoC	A.fcs	3294
ScoC	A.fcs	2762
ScoC	A.fcs	252
ScoC	A.fcs	1906
ScoC	A.fcs	2277
ScoC	A.fcs	949
ScoC	A.fcs	1987
ScoC	A.fcs	5520
ScoC	A.fcs	1721
ScoC	A.fcs	3786
ScoC	A.fcs	4778
ScoC	A.fcs	12227
ScoC	A.fcs	6548
ScoC	A.fcs	5992
ScoC	A.fcs	263
ScoC	A.fcs	3769
ScoC	A.fcs	2858
ScoC	A.fcs	8974
ScoC	A.fcs	3889
ScoC	A.fcs	3410
ScoC	A.fcs	1093
ScoC	A.fcs	19753
ScoC	A.fcs	446
ScoC	A.fcs	4079
ScoC	A.fcs	4256
ScoC	A.fcs	2274
ScoC	A.fcs	2815
ScoC	A.fcs	5722
ScoC	A.fcs	4155
ScoC	A.fcs	8132
ScoC	A.fcs	1740
ScoC	A.fcs	29
ScoC	A.fcs	5390
ScoC	A.fcs	3451
ScoC	A.fcs	1242
ScoC	A.fcs	6035
ScoC	A.fcs	118
ScoC	A.fcs	5870
ScoC	A.fcs	1303
ScoC	A.fcs	4197
ScoC	A.fcs	1320
ScoC	A.fcs	540
ScoC	A.fcs	5961
ScoC	A.fcs	5186
ScoC	A.fcs	6472
ScoC	A.fcs	3111
ScoC	A.fcs	1530
ScoC	A.fcs	403
ScoC	A.fcs	1473
ScoC	A.fcs	6711
ScoC	A.fcs	1987
ScoC	A.fcs	1473
ScoC	A.fcs	240
ScoC	A.fcs	2662
ScoC	A.fcs	2424
ScoC	A.fcs	1160
ScoC	A.fcs	377
ScoC	A.fcs	1299
ScoC	A.fcs	902
ScoC	A.fcs	629
ScoC	A.fcs	147
ScoC	A.fcs	4080
ScoC	A.fcs	439
ScoC	A.fcs	973
ScoC	A.fcs	5518
ScoC	A.fcs	12045
ScoC	A.fcs	3515
ScoC	A.fcs	433
ScoC	A.fcs	2927
ScoC	A.fcs	1058
ScoC	A.fcs	3505
ScoC	A.fcs	1609
ScoC	A.fcs	2691
ScoC	A.fcs	4302
ScoC	A.fcs	5291
ScoC	A.fcs	1528
ScoC	A.fcs	4593
ScoC	A.fcs	5212
ScoC	A.fcs	9279
ScoC	A.fcs	1281
ScoC	A.fcs	229
ScoC	A.fcs	4316
ScoC	A.fcs	5195
ScoC	A.fcs	2741
ScoC	A.fcs	3942
ScoC	A.fcs	1827
ScoC	A.fcs	5727
ScoC	A.fcs	5384
ScoC	A.fcs	3168
ScoC	A.fcs	3827
ScoC	A.fcs	9763
ScoC	A.fcs	1336
ScoC	A.fcs	2437
ScoC	A.fcs	25666
ScoC	A.fcs	3774
ScoC	A.fcs	1913
ScoC	A.fcs	4642
ScoC	A.fcs	8686
ScoC	A.fcs	10195
ScoC	A.fcs	5016
ScoC	A.fcs	6474
ScoC	A.fcs	3284
ScoC	A.fcs	3778
ScoC	A.fcs	7183
ScoC	A.fcs	9012
ScoC	A.fcs	1534
ScoC	A.fcs	3043
ScoC	A.fcs	4195
ScoC	A.fcs	5907
ScoC	A.fcs	4659
ScoC	A.fcs	9208
ScoC	A.fcs	456
ScoC	A.fcs	6002
ScoC	A.fcs	3082
ScoC	A.fcs	4503
ScoC	A.fcs	4840
ScoC	A.fcs	4258
ScoC	A.fcs	4174
ScoC	A.fcs	1719
ScoC	A.fcs	4976
ScoC	A.fcs	733
ScoC	A.fcs	1404
ScoC	A.fcs	1983
ScoC	A.fcs	2215
ScoC	A.fcs	4640
ScoC	A.fcs	34983
ScoC	A.fcs	2012
ScoC	A.fcs	518
ScoC	A.fcs	4721
ScoC	A.fcs	3919
ScoC	A.fcs	2559
ScoC	A.fcs	8031
ScoC	A.fcs	8559
ScoC	A.fcs	9890
ScoC	A.fcs	3253
ScoC	A.fcs	5470
ScoC	A.fcs	491
ScoC	A.fcs	1119
ScoC	A.fcs	1104
ScoC	A.fcs	1045
ScoC	A.fcs	3080
ScoC	A.fcs	1847
ScoC	A.fcs	2767
ScoC	A.fcs	2347
ScoC	A.fcs	15414
ScoC	A.fcs	1551
ScoC	A.fcs	25601
ScoC	A.fcs	6984
ScoC	A.fcs	4505
ScoC	A.fcs	18312
ScoC	A.fcs	6587
ScoC	A.fcs	7766
ScoC	A.fcs	2009
ScoC	A.fcs	3508
ScoC	A.fcs	20394
ScoC	A.fcs	15060
ScoC	A.fcs	3191
ScoC	A.fcs	5782
ScoC	A.fcs	729
ScoC	A.fcs	1010
ScoC	A.fcs	5472
ScoC	A.fcs	1811
ScoC	A.fcs	2742
ScoC	A.fcs	5923
ScoC	A.fcs	2465
ScoC	A.fcs	1455
ScoC	A.fcs	565
ScoC	A.fcs	4395
ScoC	A.fcs	1050
ScoC	A.fcs	3236
ScoC	A.fcs	47
ScoC	A.fcs	4710
ScoC	A.fcs	1776
ScoC	A.fcs	5011
ScoC	A.fcs	4822
ScoC	A.fcs	5868
ScoC	A.fcs	4703
ScoC	A.fcs	6892
ScoC	A.fcs	6374
ScoC	A.fcs	28562
ScoC	A.fcs	4693
ScoC	A.fcs	1315
ScoC	A.fcs	4906
ScoC	A.fcs	596
ScoC	A.fcs	5853
ScoC	A.fcs	10651
ScoC	A.fcs	2152
ScoC	A.fcs	750
ScoC	A.fcs	4291
ScoC	A.fcs	1948
ScoC	A.fcs	5742
ScoC	A.fcs	1559
ScoC	A.fcs	4838
ScoC	A.fcs	266
ScoC	A.fcs	4091
ScoC	A.fcs	10776
ScoC	A.fcs	2499
ScoC	A.fcs	419
ScoC	A.fcs	6595
ScoC	A.fcs	2556
ScoC	A.fcs	2829
ScoC	A.fcs	6324
ScoC	A.fcs	4095
ScoC	A.fcs	4796
ScoC	A.fcs	1367
ScoC	A.fcs	4121
ScoC	A.fcs	4902
ScoC	A.fcs	3997
ScoC	A.fcs	6162
ScoC	A.fcs	19576
ScoC	A.fcs	2080
ScoC	A.fcs	763
ScoC	A.fcs	3586
ScoC	A.fcs	3619
ScoC	A.fcs	1522
ScoC	A.fcs	2373
ScoC	A.fcs	931
ScoC	A.fcs	1569
ScoC	A.fcs	3076
ScoC	A.fcs	1028
ScoC	A.fcs	945
ScoC	A.fcs	3582
ScoC	A.fcs	3796
ScoC	A.fcs	1482
ScoC	A.fcs	1418
ScoC	A.fcs	14621
ScoC	A.fcs	9732
ScoC	A.fcs	178
ScoC	A.fcs	1160
ScoC	A.fcs	7458
ScoC	A.fcs	3299
ScoC	A.fcs	5031
ScoC	A.fcs	5125
ScoC	A.fcs	1762
ScoC	A.fcs	1824
ScoC	A.fcs	2385
ScoC	A.fcs	2867
ScoC	A.fcs	1969
ScoC	A.fcs	1000
ScoC	A.fcs	4104
ScoC	A.fcs	373
ScoC	A.fcs	7816
ScoC	A.fcs	927
ScoC	A.fcs	643
ScoC	A.fcs	624
ScoC	A.fcs	2605
ScoC	A.fcs	37563
ScoC	A.fcs	9246
ScoC	A.fcs	3953
ScoC	A.fcs	1370
ScoC	A.fcs	4068
ScoC	A.fcs	9185
ScoC	A.fcs	1418
ScoC	A.fcs	4998
ScoC	A.fcs	2462
ScoC	A.fcs	5688
ScoC	A.fcs	3428
ScoC	A.fcs	2098
ScoC	A.fcs	2513
ScoC	A.fcs	5491
ScoC	A.fcs	5778
ScoC	A.fcs	6993
ScoC	A.fcs	4580
ScoC	A.fcs	2791
ScoC	A.fcs	2621
ScoC	A.fcs	4567
ScoC	A.fcs	4160
ScoC	A.fcs	3040
ScoC	A.fcs	4045
ScoC	A.fcs	5903
ScoC	A.fcs	3312
ScoC	A.fcs	1922
ScoC	A.fcs	592
ScoC	A.fcs	13116
ScoC	A.fcs	3629
ScoC	A.fcs	1618
ScoC	A.fcs	1752
ScoC	A.fcs	7795
ScoC	A.fcs	5090
ScoC	A.fcs	7222
ScoC	A.fcs	8948
ScoC	A.fcs	2056
ScoC	A.fcs	816
ScoC	A.fcs	2196
ScoC	A.fcs	3980
ScoC	A.fcs	975
ScoC	A.fcs	6472
ScoC	A.fcs	383
ScoC	A.fcs	7586
ScoC	A.fcs	3208
ScoC	A.fcs	3578
ScoC	A.fcs	592
ScoC	A.fcs	3011
ScoC	A.fcs	9326
ScoC	A.fcs	20491
ScoC	A.fcs	2762
ScoC	A.fcs	2934
ScoC	A.fcs	7642
ScoC	A.fcs	3267
ScoC	A.fcs	4911
ScoC	A.fcs	3120
ScoC	A.fcs	2370
ScoC	A.fcs	1889
ScoC	A.fcs	6881
ScoC	A.fcs	2257
ScoC	A.fcs	1674
ScoC	A.fcs	1005
ScoC	A.fcs	2202
ScoC	A.fcs	2114
ScoC	A.fcs	2633
ScoC	A.fcs	3662
ScoC	A.fcs	4502
ScoC	A.fcs	1972
ScoC	A.fcs	3843
ScoC	A.fcs	1401
ScoC	A.fcs	2806
ScoC	A.fcs	5195
ScoC	A.fcs	4713
ScoC	A.fcs	3415
ScoC	A.fcs	6483
ScoC	A.fcs	408
ScoC	A.fcs	57547
ScoC	A.fcs	1421
ScoC	A.fcs	3926
ScoC	A.fcs	3105
ScoC	A.fcs	4988
ScoC	A.fcs	5379
ScoC	A.fcs	1733
ScoC	A.fcs	5419
ScoC	A.fcs	320
ScoC	A.fcs	4788
ScoC	A.fcs	1185
ScoC	A.fcs	2043
ScoC	A.fcs	2251
ScoC	A.fcs	4200
ScoC	A.fcs	1880
ScoC	A.fcs	7845
ScoC	A.fcs	2033
ScoC	A.fcs	4496
ScoC	A.fcs	3042
ScoC	A.fcs	2935
ScoC	A.fcs	3310
ScoC	A.fcs	26078
ScoC	A.fcs	4025
ScoC	A.fcs	3171
ScoC	A.fcs	5847
ScoC	A.fcs	6494
ScoC	A.fcs	12184
ScoC	A.fcs	1099
ScoC	A.fcs	590
ScoC	A.fcs	24500
ScoC	A.fcs	730
ScoC	A.fcs	956
ScoC	A.fcs	8980
ScoC	A.fcs	5374
ScoC	A.fcs	1118
ScoC	A.fcs	1039
ScoC	A.fcs	4415
ScoC	A.fcs	718
ScoC	A.fcs	119
ScoC	A.fcs	3907
ScoC	A.fcs	2792
ScoC	A.fcs	3993
ScoC	A.fcs	2239
ScoC	A.fcs	815
ScoC	A.fcs	3209
ScoC	A.fcs	1739
ScoC	A.fcs	12264
ScoC	A.fcs	1968
ScoC	A.fcs	1278
ScoC	A.fcs	4631
ScoC	A.fcs	1741
ScoC	A.fcs	1293
ScoC	A.fcs	523
ScoC	A.fcs	4086
ScoC	A.fcs	2735
ScoC	A.fcs	5744
ScoC	A.fcs	414
ScoC	A.fcs	1068
ScoC	A.fcs	8236
ScoC	A.fcs	1477
ScoC	A.fcs	4756
ScoC	A.fcs	3082
ScoC	A.fcs	667
ScoC	A.fcs	3499
ScoC	A.fcs	2986
ScoC	A.fcs	4035
ScoC	A.fcs	3981
ScoC	A.fcs	4820
ScoC	A.fcs	665
ScoC	A.fcs	2369
ScoC	A.fcs	1779
ScoC	A.fcs	4301
ScoC	A.fcs	5600
ScoC	A.fcs	1308
ScoC	A.fcs	428
ScoC	A.fcs	5582
ScoC	A.fcs	5429
ScoC	A.fcs	6354
ScoC	A.fcs	747
ScoC	A.fcs	1255
ScoC	A.fcs	5852
ScoC	A.fcs	4938
ScoC	A.fcs	4911
ScoC	A.fcs	2609
ScoC	A.fcs	5857
ScoC	A.fcs	1076
ScoC	A.fcs	3603
ScoC	A.fcs	3823
ScoC	A.fcs	3641
ScoC	A.fcs	2475
ScoC	A.fcs	4049
ScoC	A.fcs	2330
ScoC	A.fcs	36655
ScoC	A.fcs	3429
ScoC	A.fcs	1505
ScoC	A.fcs	8455
ScoC	A.fcs	3667
ScoC	A.fcs	4451
ScoC	A.fcs	3705
ScoC	A.fcs	3886
ScoC	A.fcs	4018
ScoC	A.fcs	9718
ScoC	A.fcs	1422
ScoC	A.fcs	2376
ScoC	A.fcs	3208
ScoC	A.fcs	1408
ScoC	A.fcs	4693
ScoC	A.fcs	5014
ScoC	A.fcs	3889
ScoC	A.fcs	3407
ScoC	A.fcs	56750
ScoC	A.fcs	11774
ScoC	A.fcs	1166
ScoC	A.fcs	1583
ScoC	A.fcs	10336
ScoC	A.fcs	1758
ScoC	A.fcs	1111
ScoC	A.fcs	4371
ScoC	A.fcs	3928
ScoC	A.fcs	6048
ScoC	A.fcs	1833
ScoC	A.fcs	1152
ScoC	A.fcs	4699
ScoC	A.fcs	2455
ScoC	A.fcs	3122
ScoC	A.fcs	7027
ScoC	A.fcs	1456
ScoC	A.fcs	6516
ScoC	A.fcs	4051
ScoC	A.fcs	2383
ScoC	A.fcs	3559
ScoC	A.fcs	7971
ScoC	A.fcs	11450
ScoC	A.fcs	1229
ScoC	A.fcs	2342
ScoC	A.fcs	626
ScoC	A.fcs	2377
ScoC	A.fcs	2990
ScoC	A.fcs	8209
ScoC	A.fcs	3923
ScoC	A.fcs	4991
ScoC	A.fcs	683
ScoC	A.fcs	2374
ScoC	A.fcs	2873
ScoC	A.fcs	2381
ScoC	A.fcs	3485
ScoC	A.fcs	1001
ScoC	A.fcs	263
ScoC	A.fcs	3469
ScoC	A.fcs	1771
ScoC	A.fcs	4468
ScoC	A.fcs	447
ScoC	A.fcs	8906
ScoC	A.fcs	4079
ScoC	A.fcs	237
ScoC	A.fcs	1276
ScoC	A.fcs	2282
ScoC	A.fcs	1900
ScoC	A.fcs	2412
ScoC	A.fcs	4778
ScoC	A.fcs	3436
ScoC	A.fcs	3170
ScoC	A.fcs	412
ScoC	A.fcs	6054
ScoC	A.fcs	5601
ScoC	A.fcs	5253
ScoC	A.fcs	8720
ScoC	A.fcs	17483
ScoC	A.fcs	2194
ScoC	A.fcs	3633
ScoC	A.fcs	5065
ScoC	A.fcs	6047
ScoC	A.fcs	1787
ScoC	A.fcs	1796
ScoC	A.fcs	1394
ScoC	A.fcs	7464
ScoC	A.fcs	850
ScoC	A.fcs	819
ScoC	A.fcs	7342
ScoC	A.fcs	1045
ScoC	A.fcs	5270
ScoC	A.fcs	8094
ScoC	A.fcs	4881
ScoC	A.fcs	4849
ScoC	A.fcs	3926
ScoC	A.fcs	2722
ScoC	A.fcs	3572
ScoC	A.fcs	1974
ScoC	A.fcs	10874
ScoC	A.fcs	4976
ScoC	A.fcs	3439
ScoC	A.fcs	2290
ScoC	A.fcs	5214
ScoC	A.fcs	2715
ScoC	A.fcs	1785
ScoC	A.fcs	5596
ScoC	A.fcs	3830
ScoC	A.fcs	5546
ScoC	A.fcs	4249
ScoC	A.fcs	5368
ScoC	A.fcs	1775
ScoC	A.fcs	2356
ScoC	A.fcs	1523
ScoC	A.fcs	2490
ScoC	A.fcs	1080
ScoC	A.fcs	3221
ScoC	A.fcs	1883
ScoC	A.fcs	1028
ScoC	A.fcs	3811
ScoC	A.fcs	1375
ScoC	A.fcs	318
ScoC	A.fcs	2504
ScoC	A.fcs	4289
ScoC	A.fcs	2297
ScoC	A.fcs	718
ScoC	A.fcs	2424
ScoC	A.fcs	2374
ScoC	A.fcs	4190
ScoC	A.fcs	4295
ScoC	A.fcs	1358
ScoC	A.fcs	1297
ScoC	A.fcs	1346
ScoC	A.fcs	7352
ScoC	A.fcs	3777
ScoC	A.fcs	5412
ScoC	A.fcs	3902
ScoC	A.fcs	1790
ScoC	A.fcs	1549
ScoC	A.fcs	2587
ScoC	A.fcs	543
ScoC	A.fcs	1540
ScoC	A.fcs	2759
ScoC	A.fcs	5470
ScoC	A.fcs	1002
ScoC	A.fcs	3569
ScoC	A.fcs	918
ScoC	A.fcs	2271
ScoC	A.fcs	621
ScoC	A.fcs	5809
ScoC	A.fcs	2351
ScoC	A.fcs	3360
ScoC	A.fcs	5776
ScoC	A.fcs	2462
ScoC	A.fcs	1035
ScoC	A.fcs	881
ScoC	A.fcs	2203
ScoC	A.fcs	937
ScoC	A.fcs	1039
ScoC	A.fcs	627
ScoC	A.fcs	3854
ScoC	A.fcs	8252
ScoC	A.fcs	17999
ScoC	A.fcs	1653
ScoC	A.fcs	16633
ScoC	A.fcs	5089
ScoC	A.fcs	3946
ScoC	A.fcs	3543
ScoC	A.fcs	4183
ScoC	A.fcs	10351
ScoC	A.fcs	432
ScoC	A.fcs	3936
ScoC	A.fcs	1499
ScoC	A.fcs	5666
ScoC	A.fcs	6122
ScoC	A.fcs	1262
ScoC	A.fcs	1293
ScoC	A.fcs	4063
ScoC	A.fcs	4585
ScoC	A.fcs	2925
ScoC	A.fcs	5395
ScoC	A.fcs	6366
ScoC	A.fcs	3353
ScoC	A.fcs	1064
ScoC	A.fcs	175
ScoC	A.fcs	4529
ScoC	A.fcs	3304
ScoC	A.fcs	5489
ScoC	A.fcs	4255
ScoC	A.fcs	2632
ScoC	A.fcs	7303
ScoC	A.fcs	4398
ScoC	A.fcs	4818
ScoC	A.fcs	59
ScoC	A.fcs	95
ScoC	A.fcs	3932
ScoC	A.fcs	7223
ScoC	A.fcs	1139
ScoC	A.fcs	1537
ScoC	A.fcs	4279
ScoC	A.fcs	4519
ScoC	A.fcs	4390
ScoC	A.fcs	3301
ScoC	A.fcs	616
ScoC	A.fcs	4921
ScoC	A.fcs	10008
ScoC	A.fcs	5845
ScoC	A.fcs	1095
ScoC	A.fcs	5688
ScoC	A.fcs	2713
ScoC	A.fcs	2709
ScoC	A.fcs	2412
ScoC	A.fcs	5380
ScoC	A.fcs	1835
ScoC	A.fcs	1666
ScoC	A.fcs	823
ScoC	A.fcs	3043
ScoC	A.fcs	5611
ScoC	A.fcs	6575
ScoC	A.fcs	5566
ScoC	A.fcs	2355
ScoC	A.fcs	9700
ScoC	A.fcs	5899
ScoC	A.fcs	4142
ScoC	A.fcs	7088
ScoC	A.fcs	1062
ScoC	A.fcs	220
ScoC	A.fcs	10706
ScoC	A.fcs	2794
ScoC	A.fcs	2672
ScoC	A.fcs	4616
ScoC	A.fcs	4030
ScoC	A.fcs	2183
ScoC	A.fcs	1688
ScoC	A.fcs	3223
ScoC	A.fcs	75605
ScoC	A.fcs	110
ScoC	A.fcs	1724
ScoC	A.fcs	2295
ScoC	A.fcs	1627
ScoC	A.fcs	2415
ScoC	A.fcs	5557
ScoC	A.fcs	5173
ScoC	A.fcs	2735
ScoC	A.fcs	3477
ScoC	A.fcs	7066
ScoC	A.fcs	878
ScoC	A.fcs	2504
ScoC	A.fcs	7128
ScoC	A.fcs	4862
ScoC	A.fcs	3091
ScoC	A.fcs	3775
ScoC	A.fcs	3175
ScoC	A.fcs	190
ScoC	A.fcs	3237
ScoC	A.fcs	8095
ScoC	A.fcs	2167
ScoC	A.fcs	3169
ScoC	A.fcs	313
ScoC	A.fcs	1412
ScoC	A.fcs	2854
ScoC	A.fcs	1884
ScoC	A.fcs	72146
ScoC	A.fcs	4010
ScoC	A.fcs	452
ScoC	A.fcs	254
ScoC	A.fcs	3865
ScoC	A.fcs	2966
ScoC	A.fcs	2954
ScoC	A.fcs	731
ScoC	A.fcs	1219
ScoC	A.fcs	3959
ScoC	A.fcs	2473
ScoC	A.fcs	472
ScoC	A.fcs	1811
ScoC	A.fcs	717
ScoC	A.fcs	1552
ScoC	A.fcs	4653
ScoC	A.fcs	5858
ScoC	A.fcs	4031
ScoC	A.fcs	2505
ScoC	A.fcs	1404
ScoC	A.fcs	2007
ScoC	A.fcs	438
ScoC	A.fcs	1329
ScoC	A.fcs	7778
ScoC	A.fcs	1091
ScoC	A.fcs	3376
ScoC	A.fcs	6452
ScoC	A.fcs	2635
ScoC	A.fcs	1334
ScoC	A.fcs	6602
ScoC	A.fcs	1335
ScoC	A.fcs	2004
ScoC	A.fcs	539
ScoC	A.fcs	947
ScoC	A.fcs	866
ScoC	A.fcs	4500
ScoC	A.fcs	2365
ScoC	A.fcs	3136
ScoC	A.fcs	1826
ScoC	A.fcs	4261
ScoC	A.fcs	6834
ScoC	A.fcs	898
ScoC	A.fcs	507
ScoC	A.fcs	4951
ScoC	A.fcs	5515
ScoC	A.fcs	1810
ScoC	A.fcs	9510
ScoC	A.fcs	531
ScoC	A.fcs	3265
ScoC	A.fcs	5588
ScoC	A.fcs	8843
ScoC	A.fcs	10632
ScoC	A.fcs	3263
ScoC	A.fcs	2946
ScoC	A.fcs	101
ScoC	A.fcs	4241
ScoC	A.fcs	6700
ScoC	A.fcs	690
ScoC	A.fcs	125
ScoC	A.fcs	1379
ScoC	A.fcs	369
ScoC	A.fcs	1639
ScoC	A.fcs	9615
ScoC	A.fcs	3134
ScoC	A.fcs	2509
ScoC	A.fcs	230
ScoC	A.fcs	2639
ScoC	A.fcs	4893
ScoC	A.fcs	1559
ScoC	A.fcs	462
ScoC	A.fcs	7792
ScoC	A.fcs	8500
ScoC	A.fcs	1761
ScoC	A.fcs	1368
ScoC	A.fcs	1173
ScoC	A.fcs	2333
ScoC	A.fcs	4119
ScoC	A.fcs	2387
ScoC	A.fcs	1949
ScoC	A.fcs	3851
ScoC	A.fcs	4335
ScoC	A.fcs	3418
ScoC	A.fcs	5514
ScoC	A.fcs	79
ScoC	A.fcs	2486
ScoC	A.fcs	1694
ScoC	A.fcs	2673
ScoC	A.fcs	1156
ScoC	A.fcs	6906
ScoC	A.fcs	810
ScoC	A.fcs	1053
ScoC	A.fcs	45735
ScoC	A.fcs	52143
ScoC	A.fcs	2106
ScoC	A.fcs	4517
ScoC	A.fcs	745
ScoC	A.fcs	3130
ScoC	A.fcs	780
ScoC	A.fcs	2691
ScoC	A.fcs	6876
ScoC	A.fcs	167
ScoC	A.fcs	3371
ScoC	A.fcs	3446
ScoC	A.fcs	3196
ScoC	A.fcs	3217
ScoC	A.fcs	1147
ScoC	A.fcs	865
ScoC	A.fcs	1170
ScoC	A.fcs	1952
ScoC	A.fcs	4327
ScoC	A.fcs	8395
ScoC	A.fcs	1886
ScoC	A.fcs	129
ScoC	A.fcs	2387
ScoC	A.fcs	10537
ScoC	A.fcs	6988
ScoC	A.fcs	2879
ScoC	A.fcs	7150
ScoC	A.fcs	1215
ScoC	A.fcs	5398
ScoC	A.fcs	3258
ScoC	A.fcs	3607
ScoC	A.fcs	3462
ScoC	A.fcs	3982
ScoC	A.fcs	3056
ScoC	A.fcs	3342
ScoC	A.fcs	5920
ScoC	A.fcs	210
ScoC	A.fcs	4135
ScoC	A.fcs	2987
ScoC	A.fcs	6696
ScoC	A.fcs	3339
ScoC	A.fcs	1123
ScoC	A.fcs	4491
ScoC	A.fcs	5548
ScoC	A.fcs	5850
ScoC	A.fcs	4145
ScoC	A.fcs	35792
ScoC	A.fcs	2931
ScoC	A.fcs	6324
ScoC	A.fcs	5411
ScoC	A.fcs	324
ScoC	A.fcs	5634
ScoC	A.fcs	2071
ScoC	A.fcs	4315
ScoC	A.fcs	5371
ScoC	A.fcs	7304
ScoC	A.fcs	2324
ScoC	A.fcs	7711
ScoC	A.fcs	3245
ScoC	A.fcs	5434
ScoC	A.fcs	201
ScoC	A.fcs	29602
ScoC	A.fcs	5988
ScoC	A.fcs	6990
ScoC	A.fcs	2097
ScoC	A.fcs	1185
ScoC	A.fcs	500
ScoC	A.fcs	1385
ScoC	A.fcs	550
ScoC	A.fcs	44
ScoC	A.fcs	2683
ScoC	A.fcs	7080
ScoC	A.fcs	6308
ScoC	A.fcs	4922
ScoC	A.fcs	3189
ScoC	A.fcs	113
ScoC	A.fcs	1220
ScoC	A.fcs	2035
ScoC	A.fcs	5293
ScoC	A.fcs	2121
ScoC	A.fcs	1423
ScoC	A.fcs	3833
ScoC	A.fcs	11955
ScoC	A.fcs	1692
ScoC	A.fcs	1405
ScoC	A.fcs	4267
ScoC	A.fcs	1108
ScoC	A.fcs	2618
ScoC	A.fcs	2121
ScoC	A.fcs	7054
ScoC	A.fcs	782
ScoC	A.fcs	4051
ScoC	A.fcs	3690
ScoC	A.fcs	9982
ScoC	A.fcs	4332
ScoC	A.fcs	3791
ScoC	A.fcs	740
ScoC	A.fcs	2032
ScoC	A.fcs	3360
ScoC	A.fcs	1256
ScoC	A.fcs	2453
ScoC	A.fcs	3256
ScoC	A.fcs	5680
ScoC	A.fcs	88
ScoC	A.fcs	10220
ScoC	A.fcs	4256
ScoC	A.fcs	833
ScoC	A.fcs	1554
ScoC	A.fcs	8440
ScoC	A.fcs	1792
ScoC	A.fcs	2534
ScoC	A.fcs	6515
ScoC	A.fcs	6202
ScoC	A.fcs	9139
ScoC	A.fcs	2742
ScoC	A.fcs	1846
ScoC	A.fcs	1131
ScoC	A.fcs	6243
ScoC	A.fcs	4759
ScoC	A.fcs	3759
ScoC	A.fcs	2518
ScoC	A.fcs	1665
ScoC	A.fcs	5917
ScoC	A.fcs	7234
ScoC	A.fcs	4714
ScoC	A.fcs	2205
ScoC	A.fcs	2163
ScoC	A.fcs	2212
ScoC	A.fcs	1110
ScoC	A.fcs	1598
ScoC	A.fcs	961
ScoC	A.fcs	1800
ScoC	A.fcs	6303
ScoC	A.fcs	843
ScoC	A.fcs	969
ScoC	A.fcs	2960
ScoC	A.fcs	2253
ScoC	A.fcs	4780
ScoC	A.fcs	4787
ScoC	A.fcs	1236
ScoC	A.fcs	1649
ScoC	A.fcs	2928
ScoC	A.fcs	3858
ScoC	A.fcs	2575
ScoC	A.fcs	6743
ScoC	A.fcs	10136
ScoC	A.fcs	5711
ScoC	A.fcs	524
ScoC	A.fcs	4679
ScoC	A.fcs	7173
ScoC	A.fcs	3289
ScoC	A.fcs	4112
ScoC	A.fcs	2658
ScoC	A.fcs	2687
ScoC	A.fcs	1649
ScoC	A.fcs	5765
ScoC	A.fcs	4176
ScoC	A.fcs	834
ScoC	A.fcs	6244
ScoC	A.fcs	4031
ScoC	A.fcs	354
ScoC	A.fcs	7014
ScoC	A.fcs	2060
ScoC	A.fcs	3355
ScoC	A.fcs	2788
ScoC	A.fcs	6133
ScoC	A.fcs	5088
ScoC	A.fcs	4050
ScoC	A.fcs	31
ScoC	A.fcs	4194
ScoC	A.fcs	1791
ScoC	A.fcs	3431
ScoC	A.fcs	181
ScoC	A.fcs	8836
ScoC	A.fcs	1582
ScoC	A.fcs	5855
ScoC	A.fcs	2981
ScoC	A.fcs	4025
ScoC	A.fcs	3622
ScoC	A.fcs	4080
ScoC	A.fcs	13962
ScoC	A.fcs	4102
ScoC	A.fcs	3794
ScoC	A.fcs	7865
ScoC	A.fcs	2508
ScoC	A.fcs	5692
ScoC	A.fcs	9237
ScoC	A.fcs	5513
ScoC	A.fcs	925
ScoC	A.fcs	15110
ScoC	A.fcs	2393
ScoC	A.fcs	4090
ScoC	A.fcs	2227
ScoC	A.fcs	299
ScoC	A.fcs	3964
ScoC	A.fcs	537
ScoC	A.fcs	6156
ScoC	A.fcs	5670
ScoC	A.fcs	21245
ScoC	A.fcs	6538
ScoC	A.fcs	6131
ScoC	A.fcs	3813
ScoC	A.fcs	5412
ScoC	A.fcs	10512
ScoC	A.fcs	1512
ScoC	A.fcs	5889
ScoC	A.fcs	226
ScoC	A.fcs	2526
ScoC	A.fcs	136
ScoC	A.fcs	4170
ScoC	A.fcs	2894
ScoC	A.fcs	4220
ScoC	A.fcs	8632
ScoC	A.fcs	3642
ScoC	A.fcs	4714
ScoC	A.fcs	696
ScoC	A.fcs	4855
ScoC	A.fcs	533
ScoC	A.fcs	1354
ScoC	A.fcs	2757
ScoC	A.fcs	8091
ScoC	A.fcs	4521
ScoC	A.fcs	3784
ScoC	A.fcs	1992
ScoC	A.fcs	2417
ScoC	A.fcs	845
ScoC	A.fcs	74
ScoC	A.fcs	5568
ScoC	A.fcs	427
ScoC	A.fcs	1944
ScoC	A.fcs	3558
ScoC	A.fcs	1399
ScoC	A.fcs	9512
ScoC	A.fcs	1858
ScoC	A.fcs	9949
ScoC	A.fcs	412
ScoC	A.fcs	2074
ScoC	A.fcs	6843
ScoC	A.fcs	9688
ScoC	A.fcs	2189
ScoC	A.fcs	7449
ScoC	A.fcs	3402
ScoC	A.fcs	5012
ScoC	A.fcs	5074
ScoC	A.fcs	1310
ScoC	A.fcs	1765
ScoC	A.fcs	296
ScoC	A.fcs	443
ScoC	A.fcs	2552
ScoC	A.fcs	1968
ScoC	A.fcs	4891
ScoC	A.fcs	751
ScoC	A.fcs	5769
ScoC	A.fcs	1077
ScoC	A.fcs	6626
ScoC	A.fcs	2210
ScoC	A.fcs	5540
ScoC	A.fcs	39915
ScoC	A.fcs	1528
ScoC	A.fcs	5060
ScoC	A.fcs	5433
ScoC	A.fcs	1784
ScoC	A.fcs	3675
ScoC	A.fcs	4854
ScoC	A.fcs	3967
ScoC	A.fcs	369
ScoC	A.fcs	2336
ScoC	A.fcs	687
ScoC	A.fcs	2017
ScoC	A.fcs	2418
ScoC	A.fcs	3145
ScoC	A.fcs	7699
ScoC	A.fcs	436
ScoC	A.fcs	774
ScoC	A.fcs	2076
ScoC	A.fcs	8222
ScoC	A.fcs	4129
ScoC	A.fcs	784
ScoC	A.fcs	3174
ScoC	A.fcs	297
ScoC	A.fcs	1406
ScoC	A.fcs	444
ScoC	A.fcs	1317
ScoC	A.fcs	6119
ScoC	A.fcs	316
[truncated: 244,771+ more rows]
