# Supplementary material for: Two distinct regulatory systems control pulcherrimin biosynthesis in Bacillus subtilis
Source: PLoS Genet. 2024 May 16;20(5):e1011283. doi: 10.1371/journal.pgen.1011283 (PMC11135676; doi:10.1371/journal.pgen.1011283)
Supplement: S1 Data — (ZIP) [file pgen.1011283.s009.zip › Underlying_Data/Figure4A/Numerical_Data_Fig4A_AbrB.xlsx]

## Sheet: Sheet1
Strain	Replicate	BL1.H
AbrB	A.fcs	4046
AbrB	A.fcs	2683
AbrB	A.fcs	7250
AbrB	A.fcs	7308
AbrB	A.fcs	8172
AbrB	A.fcs	27133
AbrB	A.fcs	9892
AbrB	A.fcs	8292
AbrB	A.fcs	2931
AbrB	A.fcs	7627
AbrB	A.fcs	2772
AbrB	A.fcs	1677
AbrB	A.fcs	7365
AbrB	A.fcs	3222
AbrB	A.fcs	16683
AbrB	A.fcs	7180
AbrB	A.fcs	7478
AbrB	A.fcs	8258
AbrB	A.fcs	2045
AbrB	A.fcs	2405
AbrB	A.fcs	3990
AbrB	A.fcs	1924
AbrB	A.fcs	11884
AbrB	A.fcs	3723
AbrB	A.fcs	1397
AbrB	A.fcs	3569
AbrB	A.fcs	30335
AbrB	A.fcs	3024
AbrB	A.fcs	7276
AbrB	A.fcs	1234
AbrB	A.fcs	3021
AbrB	A.fcs	5241
AbrB	A.fcs	4556
AbrB	A.fcs	6395
AbrB	A.fcs	9543
AbrB	A.fcs	5915
AbrB	A.fcs	9681
AbrB	A.fcs	3609
AbrB	A.fcs	1913
AbrB	A.fcs	1314
AbrB	A.fcs	1519
AbrB	A.fcs	956
AbrB	A.fcs	2862
AbrB	A.fcs	8287
AbrB	A.fcs	2180
AbrB	A.fcs	4979
AbrB	A.fcs	934
AbrB	A.fcs	4821
AbrB	A.fcs	10067
AbrB	A.fcs	3325
AbrB	A.fcs	5048
AbrB	A.fcs	13402
AbrB	A.fcs	2149
AbrB	A.fcs	3481
AbrB	A.fcs	4783
AbrB	A.fcs	5833
AbrB	A.fcs	5147
AbrB	A.fcs	26167
AbrB	A.fcs	6464
AbrB	A.fcs	2119
AbrB	A.fcs	20456
AbrB	A.fcs	6239
AbrB	A.fcs	2136
AbrB	A.fcs	12490
AbrB	A.fcs	1711
AbrB	A.fcs	4851
AbrB	A.fcs	2804
AbrB	A.fcs	2794
AbrB	A.fcs	21207
AbrB	A.fcs	3386
AbrB	A.fcs	5243
AbrB	A.fcs	5547
AbrB	A.fcs	4712
AbrB	A.fcs	8238
AbrB	A.fcs	18011
AbrB	A.fcs	2118
AbrB	A.fcs	3821
AbrB	A.fcs	16095
AbrB	A.fcs	14764
AbrB	A.fcs	839
AbrB	A.fcs	8198
AbrB	A.fcs	14521
AbrB	A.fcs	8753
AbrB	A.fcs	13404
AbrB	A.fcs	11407
AbrB	A.fcs	1029
AbrB	A.fcs	3114
AbrB	A.fcs	1835
AbrB	A.fcs	1950
AbrB	A.fcs	4536
AbrB	A.fcs	2056
AbrB	A.fcs	38132
AbrB	A.fcs	6594
AbrB	A.fcs	8140
AbrB	A.fcs	5231
AbrB	A.fcs	1434
AbrB	A.fcs	2200
AbrB	A.fcs	4694
AbrB	A.fcs	15073
AbrB	A.fcs	1401
AbrB	A.fcs	4998
AbrB	A.fcs	552
AbrB	A.fcs	4242
AbrB	A.fcs	1967
AbrB	A.fcs	6016
AbrB	A.fcs	1705
AbrB	A.fcs	2504
AbrB	A.fcs	4378
AbrB	A.fcs	2735
AbrB	A.fcs	24565
AbrB	A.fcs	7577
AbrB	A.fcs	8765
AbrB	A.fcs	2626
AbrB	A.fcs	894
AbrB	A.fcs	4143
AbrB	A.fcs	10547
AbrB	A.fcs	38831
AbrB	A.fcs	9004
AbrB	A.fcs	15642
AbrB	A.fcs	2382
AbrB	A.fcs	1767
AbrB	A.fcs	23742
AbrB	A.fcs	2973
AbrB	A.fcs	1818
AbrB	A.fcs	1524
AbrB	A.fcs	2570
AbrB	A.fcs	1002
AbrB	A.fcs	3417
AbrB	A.fcs	406
AbrB	A.fcs	4260
AbrB	A.fcs	2860
AbrB	A.fcs	10653
AbrB	A.fcs	10771
AbrB	A.fcs	12539
AbrB	A.fcs	3371
AbrB	A.fcs	4457
AbrB	A.fcs	806
AbrB	A.fcs	1149
AbrB	A.fcs	4462
AbrB	A.fcs	1635
AbrB	A.fcs	3125
AbrB	A.fcs	6558
AbrB	A.fcs	2807
AbrB	A.fcs	5050
AbrB	A.fcs	2945
AbrB	A.fcs	27986
AbrB	A.fcs	4719
AbrB	A.fcs	3245
AbrB	A.fcs	6724
AbrB	A.fcs	11165
AbrB	A.fcs	5444
AbrB	A.fcs	9799
AbrB	A.fcs	1654
AbrB	A.fcs	4738
AbrB	A.fcs	831
AbrB	A.fcs	14145
AbrB	A.fcs	8702
AbrB	A.fcs	2632
AbrB	A.fcs	3668
AbrB	A.fcs	4002
AbrB	A.fcs	1788
AbrB	A.fcs	1344
AbrB	A.fcs	5898
AbrB	A.fcs	4015
AbrB	A.fcs	59256
AbrB	A.fcs	13774
AbrB	A.fcs	7181
AbrB	A.fcs	4510
AbrB	A.fcs	2139
AbrB	A.fcs	5783
AbrB	A.fcs	15713
AbrB	A.fcs	5699
AbrB	A.fcs	2614
AbrB	A.fcs	17097
AbrB	A.fcs	1435
AbrB	A.fcs	8702
AbrB	A.fcs	34232
AbrB	A.fcs	7062
AbrB	A.fcs	2275
AbrB	A.fcs	4285
AbrB	A.fcs	5947
AbrB	A.fcs	4841
AbrB	A.fcs	8686
AbrB	A.fcs	4337
AbrB	A.fcs	6540
AbrB	A.fcs	5297
AbrB	A.fcs	5665
AbrB	A.fcs	4052
AbrB	A.fcs	19961
AbrB	A.fcs	2372
AbrB	A.fcs	340
AbrB	A.fcs	3246
AbrB	A.fcs	2912
AbrB	A.fcs	4638
AbrB	A.fcs	2491
AbrB	A.fcs	1572
AbrB	A.fcs	9843
AbrB	A.fcs	3158
AbrB	A.fcs	3928
AbrB	A.fcs	4764
AbrB	A.fcs	4895
AbrB	A.fcs	5624
AbrB	A.fcs	10131
AbrB	A.fcs	1619
AbrB	A.fcs	11735
AbrB	A.fcs	3197
AbrB	A.fcs	1758
AbrB	A.fcs	17715
AbrB	A.fcs	40945
AbrB	A.fcs	6026
AbrB	A.fcs	4294
AbrB	A.fcs	1771
AbrB	A.fcs	4576
AbrB	A.fcs	13718
AbrB	A.fcs	28859
AbrB	A.fcs	2963
AbrB	A.fcs	1327
AbrB	A.fcs	2620
AbrB	A.fcs	2377
AbrB	A.fcs	4661
AbrB	A.fcs	6368
AbrB	A.fcs	2835
AbrB	A.fcs	20599
AbrB	A.fcs	13492
AbrB	A.fcs	6873
AbrB	A.fcs	2493
AbrB	A.fcs	1208
AbrB	A.fcs	1300
AbrB	A.fcs	2838
AbrB	A.fcs	5043
AbrB	A.fcs	2250
AbrB	A.fcs	6363
AbrB	A.fcs	2580
AbrB	A.fcs	7286
AbrB	A.fcs	1268
AbrB	A.fcs	9726
AbrB	A.fcs	935
AbrB	A.fcs	16923
AbrB	A.fcs	1439
AbrB	A.fcs	1369
AbrB	A.fcs	1937
AbrB	A.fcs	10006
AbrB	A.fcs	2270
AbrB	A.fcs	4240
AbrB	A.fcs	34292
AbrB	A.fcs	8642
AbrB	A.fcs	10125
AbrB	A.fcs	50996
AbrB	A.fcs	17451
AbrB	A.fcs	1935
AbrB	A.fcs	5593
AbrB	A.fcs	2058
AbrB	A.fcs	2191
AbrB	A.fcs	5177
AbrB	A.fcs	11120
AbrB	A.fcs	3737
AbrB	A.fcs	1455
AbrB	A.fcs	8336
AbrB	A.fcs	9871
AbrB	A.fcs	1548
AbrB	A.fcs	3594
AbrB	A.fcs	1556
AbrB	A.fcs	14405
AbrB	A.fcs	1671
AbrB	A.fcs	4801
AbrB	A.fcs	3633
AbrB	A.fcs	13830
AbrB	A.fcs	1525
AbrB	A.fcs	5373
AbrB	A.fcs	1475
AbrB	A.fcs	5876
AbrB	A.fcs	1665
AbrB	A.fcs	15418
AbrB	A.fcs	10924
AbrB	A.fcs	1702
AbrB	A.fcs	2132
AbrB	A.fcs	18515
AbrB	A.fcs	1118
AbrB	A.fcs	1786
AbrB	A.fcs	1638
AbrB	A.fcs	9157
AbrB	A.fcs	2475
AbrB	A.fcs	7028
AbrB	A.fcs	7945
AbrB	A.fcs	2623
AbrB	A.fcs	6482
AbrB	A.fcs	4017
AbrB	A.fcs	995
AbrB	A.fcs	4061
AbrB	A.fcs	1561
AbrB	A.fcs	8041
AbrB	A.fcs	6508
AbrB	A.fcs	3454
AbrB	A.fcs	2217
AbrB	A.fcs	12590
AbrB	A.fcs	1710
AbrB	A.fcs	4091
AbrB	A.fcs	4475
AbrB	A.fcs	9632
AbrB	A.fcs	780
AbrB	A.fcs	3123
AbrB	A.fcs	3657
AbrB	A.fcs	12439
AbrB	A.fcs	152
AbrB	A.fcs	2861
AbrB	A.fcs	6806
AbrB	A.fcs	5094
AbrB	A.fcs	3579
AbrB	A.fcs	1684
AbrB	A.fcs	1614
AbrB	A.fcs	2606
AbrB	A.fcs	4389
AbrB	A.fcs	2222
AbrB	A.fcs	3451
AbrB	A.fcs	5838
AbrB	A.fcs	17659
AbrB	A.fcs	2701
AbrB	A.fcs	16002
AbrB	A.fcs	9128
AbrB	A.fcs	37259
AbrB	A.fcs	4930
AbrB	A.fcs	14840
AbrB	A.fcs	1772
AbrB	A.fcs	3646
AbrB	A.fcs	59424
AbrB	A.fcs	14707
AbrB	A.fcs	1169
AbrB	A.fcs	9147
AbrB	A.fcs	7205
AbrB	A.fcs	2658
AbrB	A.fcs	1932
AbrB	A.fcs	3422
AbrB	A.fcs	1522
AbrB	A.fcs	4996
AbrB	A.fcs	11802
AbrB	A.fcs	2225
AbrB	A.fcs	12407
AbrB	A.fcs	3312
AbrB	A.fcs	3853
AbrB	A.fcs	1552
AbrB	A.fcs	1513
AbrB	A.fcs	2402
AbrB	A.fcs	8501
AbrB	A.fcs	5408
AbrB	A.fcs	11463
AbrB	A.fcs	907
AbrB	A.fcs	2926
AbrB	A.fcs	1013
AbrB	A.fcs	10360
AbrB	A.fcs	3801
AbrB	A.fcs	10918
AbrB	A.fcs	8757
AbrB	A.fcs	1619
AbrB	A.fcs	1821
AbrB	A.fcs	1887
AbrB	A.fcs	3778
AbrB	A.fcs	4002
AbrB	A.fcs	2696
AbrB	A.fcs	9614
AbrB	A.fcs	60627
AbrB	A.fcs	3144
AbrB	A.fcs	2138
AbrB	A.fcs	4401
AbrB	A.fcs	2778
AbrB	A.fcs	1237
AbrB	A.fcs	6649
AbrB	A.fcs	1819
AbrB	A.fcs	2253
AbrB	A.fcs	4113
AbrB	A.fcs	13431
AbrB	A.fcs	3228
AbrB	A.fcs	2805
AbrB	A.fcs	10434
AbrB	A.fcs	5301
AbrB	A.fcs	1277
AbrB	A.fcs	10793
AbrB	A.fcs	1492
AbrB	A.fcs	3057
AbrB	A.fcs	8386
AbrB	A.fcs	1796
AbrB	A.fcs	634
AbrB	A.fcs	6067
AbrB	A.fcs	2126
AbrB	A.fcs	1066
AbrB	A.fcs	2264
AbrB	A.fcs	5163
AbrB	A.fcs	12460
AbrB	A.fcs	1578
AbrB	A.fcs	3500
AbrB	A.fcs	3361
AbrB	A.fcs	14150
AbrB	A.fcs	7590
AbrB	A.fcs	2990
AbrB	A.fcs	6285
AbrB	A.fcs	5110
AbrB	A.fcs	10182
AbrB	A.fcs	16041
AbrB	A.fcs	7531
AbrB	A.fcs	11133
AbrB	A.fcs	7268
AbrB	A.fcs	6572
AbrB	A.fcs	4434
AbrB	A.fcs	9393
AbrB	A.fcs	3474
AbrB	A.fcs	2337
AbrB	A.fcs	12318
AbrB	A.fcs	6692
AbrB	A.fcs	30118
AbrB	A.fcs	4888
AbrB	A.fcs	11525
AbrB	A.fcs	6336
AbrB	A.fcs	1940
AbrB	A.fcs	2475
AbrB	A.fcs	2511
AbrB	A.fcs	5560
AbrB	A.fcs	11956
AbrB	A.fcs	3443
AbrB	A.fcs	6209
AbrB	A.fcs	18457
AbrB	A.fcs	2127
AbrB	A.fcs	1500
AbrB	A.fcs	2744
AbrB	A.fcs	2108
AbrB	A.fcs	2160
AbrB	A.fcs	1789
AbrB	A.fcs	2490
AbrB	A.fcs	13969
AbrB	A.fcs	2210
AbrB	A.fcs	4014
AbrB	A.fcs	2826
AbrB	A.fcs	4678
AbrB	A.fcs	1636
AbrB	A.fcs	9162
AbrB	A.fcs	62539
AbrB	A.fcs	13242
AbrB	A.fcs	6039
AbrB	A.fcs	23029
AbrB	A.fcs	11072
AbrB	A.fcs	30890
AbrB	A.fcs	6622
AbrB	A.fcs	22685
AbrB	A.fcs	5488
AbrB	A.fcs	3655
AbrB	A.fcs	8452
AbrB	A.fcs	6035
AbrB	A.fcs	8301
AbrB	A.fcs	39392
AbrB	A.fcs	2362
AbrB	A.fcs	11248
AbrB	A.fcs	7242
AbrB	A.fcs	2969
AbrB	A.fcs	3547
AbrB	A.fcs	719
AbrB	A.fcs	7626
AbrB	A.fcs	6141
AbrB	A.fcs	3614
AbrB	A.fcs	11242
AbrB	A.fcs	11242
AbrB	A.fcs	5544
AbrB	A.fcs	1966
AbrB	A.fcs	1084
AbrB	A.fcs	2604
AbrB	A.fcs	12095
AbrB	A.fcs	3509
AbrB	A.fcs	4145
AbrB	A.fcs	4160
AbrB	A.fcs	3162
AbrB	A.fcs	3665
AbrB	A.fcs	3553
AbrB	A.fcs	10252
AbrB	A.fcs	2716
AbrB	A.fcs	2515
AbrB	A.fcs	3093
AbrB	A.fcs	2395
AbrB	A.fcs	1046
AbrB	A.fcs	1862
AbrB	A.fcs	6578
AbrB	A.fcs	2706
AbrB	A.fcs	1446
AbrB	A.fcs	11213
AbrB	A.fcs	29831
AbrB	A.fcs	6241
AbrB	A.fcs	4011
AbrB	A.fcs	3198
AbrB	A.fcs	12750
AbrB	A.fcs	1845
AbrB	A.fcs	5498
AbrB	A.fcs	3407
AbrB	A.fcs	3474
AbrB	A.fcs	9867
AbrB	A.fcs	4854
AbrB	A.fcs	1904
AbrB	A.fcs	36914
AbrB	A.fcs	3762
AbrB	A.fcs	4184
AbrB	A.fcs	13089
AbrB	A.fcs	3854
AbrB	A.fcs	35650
AbrB	A.fcs	9148
AbrB	A.fcs	10844
AbrB	A.fcs	4733
AbrB	A.fcs	5027
AbrB	A.fcs	5670
AbrB	A.fcs	6528
AbrB	A.fcs	2830
AbrB	A.fcs	2182
AbrB	A.fcs	2063
AbrB	A.fcs	6369
AbrB	A.fcs	1637
AbrB	A.fcs	513
AbrB	A.fcs	1888
AbrB	A.fcs	1615
AbrB	A.fcs	7205
AbrB	A.fcs	8276
AbrB	A.fcs	5344
AbrB	A.fcs	1812
AbrB	A.fcs	842
AbrB	A.fcs	8681
AbrB	A.fcs	4362
AbrB	A.fcs	1925
AbrB	A.fcs	8295
AbrB	A.fcs	3996
AbrB	A.fcs	31101
AbrB	A.fcs	23719
AbrB	A.fcs	2560
AbrB	A.fcs	11515
AbrB	A.fcs	8444
AbrB	A.fcs	2761
AbrB	A.fcs	2608
AbrB	A.fcs	8136
AbrB	A.fcs	6163
AbrB	A.fcs	2461
AbrB	A.fcs	6348
AbrB	A.fcs	775
AbrB	A.fcs	7302
AbrB	A.fcs	2885
AbrB	A.fcs	2443
AbrB	A.fcs	7905
AbrB	A.fcs	3343
AbrB	A.fcs	12410
AbrB	A.fcs	19877
AbrB	A.fcs	6763
AbrB	A.fcs	2642
AbrB	A.fcs	7895
AbrB	A.fcs	1274
AbrB	A.fcs	2840
AbrB	A.fcs	2483
AbrB	A.fcs	1272
AbrB	A.fcs	4342
AbrB	A.fcs	4789
AbrB	A.fcs	6394
AbrB	A.fcs	2263
AbrB	A.fcs	12185
AbrB	A.fcs	1166
AbrB	A.fcs	13206
AbrB	A.fcs	4636
AbrB	A.fcs	22276
AbrB	A.fcs	5547
AbrB	A.fcs	4582
AbrB	A.fcs	876
AbrB	A.fcs	2660
AbrB	A.fcs	4252
AbrB	A.fcs	2997
AbrB	A.fcs	5867
AbrB	A.fcs	4307
AbrB	A.fcs	1329
AbrB	A.fcs	2424
AbrB	A.fcs	4617
AbrB	A.fcs	4264
AbrB	A.fcs	2236
AbrB	A.fcs	6598
AbrB	A.fcs	5333
AbrB	A.fcs	2150
AbrB	A.fcs	2529
AbrB	A.fcs	2985
AbrB	A.fcs	4133
AbrB	A.fcs	39206
AbrB	A.fcs	8280
AbrB	A.fcs	3993
AbrB	A.fcs	1965
AbrB	A.fcs	5088
AbrB	A.fcs	15230
AbrB	A.fcs	10554
AbrB	A.fcs	15036
AbrB	A.fcs	5193
AbrB	A.fcs	1958
AbrB	A.fcs	3732
AbrB	A.fcs	1063
AbrB	A.fcs	9016
AbrB	A.fcs	17790
AbrB	A.fcs	10031
AbrB	A.fcs	9103
AbrB	A.fcs	3402
AbrB	A.fcs	7195
AbrB	A.fcs	5345
AbrB	A.fcs	919
AbrB	A.fcs	2752
AbrB	A.fcs	7876
AbrB	A.fcs	3271
AbrB	A.fcs	2112
AbrB	A.fcs	6436
AbrB	A.fcs	2629
AbrB	A.fcs	2695
AbrB	A.fcs	1893
AbrB	A.fcs	12751
AbrB	A.fcs	4219
AbrB	A.fcs	8596
AbrB	A.fcs	7957
AbrB	A.fcs	1168
AbrB	A.fcs	9094
AbrB	A.fcs	3728
AbrB	A.fcs	2529
AbrB	A.fcs	11798
AbrB	A.fcs	4964
AbrB	A.fcs	12569
AbrB	A.fcs	8011
AbrB	A.fcs	6309
AbrB	A.fcs	3012
AbrB	A.fcs	1774
AbrB	A.fcs	2447
AbrB	A.fcs	2395
AbrB	A.fcs	25847
AbrB	A.fcs	2740
AbrB	A.fcs	9270
AbrB	A.fcs	4876
AbrB	A.fcs	3982
AbrB	A.fcs	3558
AbrB	A.fcs	6102
AbrB	A.fcs	3893
AbrB	A.fcs	3795
AbrB	A.fcs	4085
AbrB	A.fcs	11241
AbrB	A.fcs	10473
AbrB	A.fcs	4572
AbrB	A.fcs	8974
AbrB	A.fcs	5614
AbrB	A.fcs	23607
AbrB	A.fcs	4207
AbrB	A.fcs	2413
AbrB	A.fcs	1529
AbrB	A.fcs	7322
AbrB	A.fcs	2413
AbrB	A.fcs	853
AbrB	A.fcs	4294
AbrB	A.fcs	11549
AbrB	A.fcs	15459
AbrB	A.fcs	3936
AbrB	A.fcs	9089
AbrB	A.fcs	5441
AbrB	A.fcs	4042
AbrB	A.fcs	6433
AbrB	A.fcs	7831
AbrB	A.fcs	15503
AbrB	A.fcs	17002
AbrB	A.fcs	3171
AbrB	A.fcs	53661
AbrB	A.fcs	5943
AbrB	A.fcs	8711
AbrB	A.fcs	1790
AbrB	A.fcs	4486
AbrB	A.fcs	1237
AbrB	A.fcs	1421
AbrB	A.fcs	2924
AbrB	A.fcs	6356
AbrB	A.fcs	1692
AbrB	A.fcs	1320
AbrB	A.fcs	1285
AbrB	A.fcs	2293
AbrB	A.fcs	6966
AbrB	A.fcs	20436
AbrB	A.fcs	1557
AbrB	A.fcs	7116
AbrB	A.fcs	5153
AbrB	A.fcs	11463
AbrB	A.fcs	23646
AbrB	A.fcs	3358
AbrB	A.fcs	11355
AbrB	A.fcs	2821
AbrB	A.fcs	2239
AbrB	A.fcs	6476
AbrB	A.fcs	8841
AbrB	A.fcs	1089
AbrB	A.fcs	2650
AbrB	A.fcs	5417
AbrB	A.fcs	13783
AbrB	A.fcs	919
AbrB	A.fcs	6912
AbrB	A.fcs	1001
AbrB	A.fcs	6978
AbrB	A.fcs	4226
AbrB	A.fcs	2471
AbrB	A.fcs	2780
AbrB	A.fcs	6983
AbrB	A.fcs	2179
AbrB	A.fcs	1833
AbrB	A.fcs	17001
AbrB	A.fcs	620
AbrB	A.fcs	5899
AbrB	A.fcs	16430
AbrB	A.fcs	5224
AbrB	A.fcs	2184
AbrB	A.fcs	13046
AbrB	A.fcs	6741
AbrB	A.fcs	2388
AbrB	A.fcs	2629
AbrB	A.fcs	3107
AbrB	A.fcs	9155
AbrB	A.fcs	7317
AbrB	A.fcs	3001
AbrB	A.fcs	7430
AbrB	A.fcs	4532
AbrB	A.fcs	1828
AbrB	A.fcs	2636
AbrB	A.fcs	3108
AbrB	A.fcs	1239
AbrB	A.fcs	8783
AbrB	A.fcs	2317
AbrB	A.fcs	9363
AbrB	A.fcs	3769
AbrB	A.fcs	7178
AbrB	A.fcs	2070
AbrB	A.fcs	2763
AbrB	A.fcs	4191
AbrB	A.fcs	19686
AbrB	A.fcs	16592
AbrB	A.fcs	5395
AbrB	A.fcs	4717
AbrB	A.fcs	21377
AbrB	A.fcs	2138
AbrB	A.fcs	4240
AbrB	A.fcs	4707
AbrB	A.fcs	3206
AbrB	A.fcs	3664
AbrB	A.fcs	6254
AbrB	A.fcs	5585
AbrB	A.fcs	2389
AbrB	A.fcs	15909
AbrB	A.fcs	2935
AbrB	A.fcs	3540
AbrB	A.fcs	3871
AbrB	A.fcs	1520
AbrB	A.fcs	14786
AbrB	A.fcs	1905
AbrB	A.fcs	7049
AbrB	A.fcs	6743
AbrB	A.fcs	2018
AbrB	A.fcs	1888
AbrB	A.fcs	12562
AbrB	A.fcs	2987
AbrB	A.fcs	1431
AbrB	A.fcs	5783
AbrB	A.fcs	23837
AbrB	A.fcs	5511
AbrB	A.fcs	49902
AbrB	A.fcs	2223
AbrB	A.fcs	5086
AbrB	A.fcs	11388
AbrB	A.fcs	1307
AbrB	A.fcs	16306
AbrB	A.fcs	2049
AbrB	A.fcs	1137
AbrB	A.fcs	5008
AbrB	A.fcs	6293
AbrB	A.fcs	3408
AbrB	A.fcs	5126
AbrB	A.fcs	7324
AbrB	A.fcs	15629
AbrB	A.fcs	20217
AbrB	A.fcs	5727
AbrB	A.fcs	3639
AbrB	A.fcs	3896
AbrB	A.fcs	4896
AbrB	A.fcs	7529
AbrB	A.fcs	6963
AbrB	A.fcs	3216
AbrB	A.fcs	56904
AbrB	A.fcs	8854
AbrB	A.fcs	3904
AbrB	A.fcs	4268
AbrB	A.fcs	6645
AbrB	A.fcs	6713
AbrB	A.fcs	11191
AbrB	A.fcs	5978
AbrB	A.fcs	2886
AbrB	A.fcs	1827
AbrB	A.fcs	2646
AbrB	A.fcs	9138
AbrB	A.fcs	7811
AbrB	A.fcs	2029
AbrB	A.fcs	7433
AbrB	A.fcs	1921
AbrB	A.fcs	1710
AbrB	A.fcs	1446
AbrB	A.fcs	2980
AbrB	A.fcs	5352
AbrB	A.fcs	6305
AbrB	A.fcs	1516
AbrB	A.fcs	5495
AbrB	A.fcs	4157
AbrB	A.fcs	1321
AbrB	A.fcs	1683
AbrB	A.fcs	5248
AbrB	A.fcs	2662
AbrB	A.fcs	28533
AbrB	A.fcs	13374
AbrB	A.fcs	56717
AbrB	A.fcs	7133
AbrB	A.fcs	5015
AbrB	A.fcs	3017
AbrB	A.fcs	1671
AbrB	A.fcs	7003
AbrB	A.fcs	4324
AbrB	A.fcs	1688
AbrB	A.fcs	24378
AbrB	A.fcs	28122
AbrB	A.fcs	1639
AbrB	A.fcs	3917
AbrB	A.fcs	4246
AbrB	A.fcs	1161
AbrB	A.fcs	2710
AbrB	A.fcs	1934
AbrB	A.fcs	26777
AbrB	A.fcs	7100
AbrB	A.fcs	5236
AbrB	A.fcs	30000
AbrB	A.fcs	5808
AbrB	A.fcs	3255
AbrB	A.fcs	4945
AbrB	A.fcs	4360
AbrB	A.fcs	4008
AbrB	A.fcs	1996
AbrB	A.fcs	2907
AbrB	A.fcs	4489
AbrB	A.fcs	3834
AbrB	A.fcs	12432
AbrB	A.fcs	10517
AbrB	A.fcs	4959
AbrB	A.fcs	9182
AbrB	A.fcs	21515
AbrB	A.fcs	4021
AbrB	A.fcs	8354
AbrB	A.fcs	6517
AbrB	A.fcs	15473
AbrB	A.fcs	1788
AbrB	A.fcs	9105
AbrB	A.fcs	4353
AbrB	A.fcs	12872
AbrB	A.fcs	5934
AbrB	A.fcs	4978
AbrB	A.fcs	2341
AbrB	A.fcs	2836
AbrB	A.fcs	4232
AbrB	A.fcs	1182
AbrB	A.fcs	15210
AbrB	A.fcs	8335
AbrB	A.fcs	2484
AbrB	A.fcs	2757
AbrB	A.fcs	16104
AbrB	A.fcs	4987
AbrB	A.fcs	2848
AbrB	A.fcs	13891
AbrB	A.fcs	13684
AbrB	A.fcs	16557
AbrB	A.fcs	2400
AbrB	A.fcs	6695
AbrB	A.fcs	4874
AbrB	A.fcs	1101
AbrB	A.fcs	6969
AbrB	A.fcs	8818
AbrB	A.fcs	6841
AbrB	A.fcs	1201
AbrB	A.fcs	9197
AbrB	A.fcs	5195
AbrB	A.fcs	5196
AbrB	A.fcs	4746
AbrB	A.fcs	1799
AbrB	A.fcs	26777
AbrB	A.fcs	5748
AbrB	A.fcs	6569
AbrB	A.fcs	3317
AbrB	A.fcs	4188
AbrB	A.fcs	4480
AbrB	A.fcs	3388
AbrB	A.fcs	627
AbrB	A.fcs	7389
AbrB	A.fcs	27739
AbrB	A.fcs	2660
AbrB	A.fcs	1553
AbrB	A.fcs	13640
AbrB	A.fcs	5117
AbrB	A.fcs	2415
AbrB	A.fcs	6626
AbrB	A.fcs	1309
AbrB	A.fcs	5984
AbrB	A.fcs	8983
AbrB	A.fcs	53782
AbrB	A.fcs	1678
AbrB	A.fcs	2661
AbrB	A.fcs	7158
AbrB	A.fcs	5824
AbrB	A.fcs	6456
AbrB	A.fcs	2086
AbrB	A.fcs	2681
AbrB	A.fcs	4555
AbrB	A.fcs	1613
AbrB	A.fcs	12071
AbrB	A.fcs	1539
AbrB	A.fcs	8735
AbrB	A.fcs	2551
AbrB	A.fcs	23837
AbrB	A.fcs	4045
AbrB	A.fcs	4247
AbrB	A.fcs	5452
AbrB	A.fcs	8271
AbrB	A.fcs	1309
AbrB	A.fcs	2661
AbrB	A.fcs	1104
AbrB	A.fcs	4531
AbrB	A.fcs	12904
AbrB	A.fcs	535
AbrB	A.fcs	2089
AbrB	A.fcs	39334
AbrB	A.fcs	3030
AbrB	A.fcs	1538
AbrB	A.fcs	8894
AbrB	A.fcs	2309
AbrB	A.fcs	9073
AbrB	A.fcs	9690
AbrB	A.fcs	4190
AbrB	A.fcs	8145
AbrB	A.fcs	15595
AbrB	A.fcs	2709
AbrB	A.fcs	5560
AbrB	A.fcs	6880
AbrB	A.fcs	4285
AbrB	A.fcs	4543
AbrB	A.fcs	3518
AbrB	A.fcs	9923
AbrB	A.fcs	20200
AbrB	A.fcs	10774
AbrB	A.fcs	5621
AbrB	A.fcs	1931
AbrB	A.fcs	3813
AbrB	A.fcs	1328
AbrB	A.fcs	20516
AbrB	A.fcs	1912
AbrB	A.fcs	16573
AbrB	A.fcs	2389
AbrB	A.fcs	4923
AbrB	A.fcs	7975
AbrB	A.fcs	1747
AbrB	A.fcs	3951
AbrB	A.fcs	3929
AbrB	A.fcs	1347
AbrB	A.fcs	7348
AbrB	A.fcs	968
AbrB	A.fcs	26808
AbrB	A.fcs	35777
AbrB	A.fcs	3485
AbrB	A.fcs	2072
AbrB	A.fcs	2813
AbrB	A.fcs	3305
AbrB	A.fcs	1495
AbrB	A.fcs	3771
AbrB	A.fcs	3202
AbrB	A.fcs	871
AbrB	A.fcs	9727
AbrB	A.fcs	16764
AbrB	A.fcs	2320
AbrB	A.fcs	4159
AbrB	A.fcs	17567
AbrB	A.fcs	1632
AbrB	A.fcs	4725
AbrB	A.fcs	1618
AbrB	A.fcs	3240
AbrB	A.fcs	3222
AbrB	A.fcs	15674
AbrB	A.fcs	4358
AbrB	A.fcs	3145
AbrB	A.fcs	20925
AbrB	A.fcs	1559
AbrB	A.fcs	10185
AbrB	A.fcs	49704
AbrB	A.fcs	7050
AbrB	A.fcs	1459
AbrB	A.fcs	5219
AbrB	A.fcs	5087
AbrB	A.fcs	773
AbrB	A.fcs	6028
AbrB	A.fcs	1905
AbrB	A.fcs	1493
AbrB	A.fcs	62732
AbrB	A.fcs	36981
AbrB	A.fcs	14264
AbrB	A.fcs	3680
AbrB	A.fcs	2585
AbrB	A.fcs	2567
AbrB	A.fcs	1507
AbrB	A.fcs	5128
AbrB	A.fcs	1501
AbrB	A.fcs	10849
AbrB	A.fcs	5023
AbrB	A.fcs	8277
AbrB	A.fcs	3993
AbrB	A.fcs	17291
AbrB	A.fcs	2342
AbrB	A.fcs	1908
AbrB	A.fcs	1897
AbrB	A.fcs	6527
AbrB	A.fcs	12777
AbrB	A.fcs	7986
AbrB	A.fcs	4936
AbrB	A.fcs	2660
AbrB	A.fcs	2711
AbrB	A.fcs	6640
AbrB	A.fcs	7174
AbrB	A.fcs	10001
AbrB	A.fcs	22215
AbrB	A.fcs	14325
AbrB	A.fcs	2551
AbrB	A.fcs	1263
AbrB	A.fcs	2289
AbrB	A.fcs	7365
AbrB	A.fcs	1534
AbrB	A.fcs	7323
AbrB	A.fcs	2965
AbrB	A.fcs	10022
AbrB	A.fcs	3850
AbrB	A.fcs	4172
AbrB	A.fcs	1586
AbrB	A.fcs	19256
AbrB	A.fcs	2215
AbrB	A.fcs	10408
AbrB	A.fcs	9961
AbrB	A.fcs	11430
AbrB	A.fcs	9676
AbrB	A.fcs	1503
AbrB	A.fcs	6067
AbrB	A.fcs	18938
AbrB	A.fcs	2882
AbrB	A.fcs	1398
AbrB	A.fcs	4615
AbrB	A.fcs	1216
AbrB	A.fcs	5609
AbrB	A.fcs	12838
AbrB	A.fcs	9790
AbrB	A.fcs	3009
AbrB	A.fcs	20107
AbrB	A.fcs	3278
AbrB	A.fcs	2496
AbrB	A.fcs	7538
AbrB	A.fcs	4599
AbrB	A.fcs	1452
AbrB	A.fcs	4194
AbrB	A.fcs	4651
AbrB	A.fcs	1685
AbrB	A.fcs	6119
AbrB	A.fcs	3584
AbrB	A.fcs	1784
AbrB	A.fcs	7320
AbrB	A.fcs	7207
AbrB	A.fcs	5496
AbrB	A.fcs	65216
AbrB	A.fcs	4768
AbrB	A.fcs	4425
AbrB	A.fcs	6414
AbrB	A.fcs	2586
AbrB	A.fcs	2593
AbrB	A.fcs	2561
AbrB	A.fcs	3073
AbrB	A.fcs	8180
AbrB	A.fcs	92305
AbrB	A.fcs	8449
AbrB	A.fcs	5026
AbrB	A.fcs	4507
AbrB	A.fcs	3072
AbrB	A.fcs	15010
AbrB	A.fcs	7933
AbrB	A.fcs	4500
AbrB	A.fcs	6823
AbrB	A.fcs	2582
AbrB	A.fcs	1670
AbrB	A.fcs	1099
AbrB	A.fcs	766
AbrB	A.fcs	8170
AbrB	A.fcs	2184
AbrB	A.fcs	59185
AbrB	A.fcs	5811
AbrB	A.fcs	13229
AbrB	A.fcs	1262
AbrB	A.fcs	643
AbrB	A.fcs	2504
AbrB	A.fcs	3300
AbrB	A.fcs	4916
AbrB	A.fcs	4363
AbrB	A.fcs	5377
AbrB	A.fcs	2352
AbrB	A.fcs	3187
AbrB	A.fcs	9056
AbrB	A.fcs	5146
AbrB	A.fcs	1469
AbrB	A.fcs	4688
AbrB	A.fcs	1587
AbrB	A.fcs	3791
AbrB	A.fcs	3611
AbrB	A.fcs	1917
AbrB	A.fcs	4709
AbrB	A.fcs	14822
AbrB	A.fcs	9560
AbrB	A.fcs	9955
AbrB	A.fcs	4939
AbrB	A.fcs	4656
AbrB	A.fcs	2488
AbrB	A.fcs	6529
AbrB	A.fcs	3166
AbrB	A.fcs	3324
AbrB	A.fcs	15225
AbrB	A.fcs	4204
AbrB	A.fcs	4299
AbrB	A.fcs	9827
AbrB	A.fcs	5405
AbrB	A.fcs	9206
AbrB	A.fcs	13924
AbrB	A.fcs	3643
AbrB	A.fcs	39085
AbrB	A.fcs	11385
AbrB	A.fcs	4043
AbrB	A.fcs	4472
AbrB	A.fcs	3928
AbrB	A.fcs	8179
AbrB	A.fcs	9641
AbrB	A.fcs	5168
AbrB	A.fcs	2984
AbrB	A.fcs	21315
AbrB	A.fcs	16199
AbrB	A.fcs	7227
AbrB	A.fcs	12377
AbrB	A.fcs	2394
AbrB	A.fcs	4247
AbrB	A.fcs	3048
AbrB	A.fcs	26891
AbrB	A.fcs	20707
AbrB	A.fcs	6794
AbrB	A.fcs	176
AbrB	A.fcs	820
AbrB	A.fcs	5747
AbrB	A.fcs	4898
AbrB	A.fcs	3685
AbrB	A.fcs	1454
AbrB	A.fcs	3270
AbrB	A.fcs	1401
AbrB	A.fcs	5116
AbrB	A.fcs	2002
AbrB	A.fcs	5518
AbrB	A.fcs	4649
AbrB	A.fcs	4068
AbrB	A.fcs	12036
AbrB	A.fcs	11110
AbrB	A.fcs	6474
AbrB	A.fcs	1511
AbrB	A.fcs	56882
AbrB	A.fcs	4507
AbrB	A.fcs	6006
AbrB	A.fcs	4752
AbrB	A.fcs	13732
AbrB	A.fcs	1209
AbrB	A.fcs	4784
AbrB	A.fcs	3060
AbrB	A.fcs	1307
AbrB	A.fcs	2150
AbrB	A.fcs	2712
AbrB	A.fcs	7850
AbrB	A.fcs	1605
AbrB	A.fcs	12987
AbrB	A.fcs	9340
AbrB	A.fcs	2748
AbrB	A.fcs	15336
AbrB	A.fcs	5550
AbrB	A.fcs	9658
AbrB	A.fcs	5738
AbrB	A.fcs	9131
AbrB	A.fcs	5150
AbrB	A.fcs	4623
AbrB	A.fcs	2214
AbrB	A.fcs	2874
AbrB	A.fcs	67447
AbrB	A.fcs	4464
AbrB	A.fcs	3829
AbrB	A.fcs	6732
AbrB	A.fcs	2886
AbrB	A.fcs	2117
AbrB	A.fcs	1927
AbrB	A.fcs	448
AbrB	A.fcs	1446
AbrB	A.fcs	4375
AbrB	A.fcs	85328
AbrB	A.fcs	9460
AbrB	A.fcs	2850
AbrB	A.fcs	24277
AbrB	A.fcs	8245
AbrB	A.fcs	2734
AbrB	A.fcs	1801
AbrB	A.fcs	1974
AbrB	A.fcs	3719
AbrB	A.fcs	7147
AbrB	A.fcs	2333
AbrB	A.fcs	5382
AbrB	A.fcs	4921
AbrB	A.fcs	3458
AbrB	A.fcs	3024
AbrB	A.fcs	2785
AbrB	A.fcs	2323
AbrB	A.fcs	2104
AbrB	A.fcs	2050
AbrB	A.fcs	10377
AbrB	A.fcs	2540
AbrB	A.fcs	2180
AbrB	A.fcs	7522
AbrB	A.fcs	5524
AbrB	A.fcs	2460
AbrB	A.fcs	1912
AbrB	A.fcs	4138
AbrB	A.fcs	8620
AbrB	A.fcs	991
AbrB	A.fcs	1048
AbrB	A.fcs	7678
AbrB	A.fcs	1850
AbrB	A.fcs	13826
AbrB	A.fcs	7447
AbrB	A.fcs	2450
AbrB	A.fcs	4413
AbrB	A.fcs	4813
AbrB	A.fcs	2304
AbrB	A.fcs	46769
AbrB	A.fcs	3474
AbrB	A.fcs	5233
AbrB	A.fcs	9578
AbrB	A.fcs	6412
AbrB	A.fcs	4014
AbrB	A.fcs	2453
AbrB	A.fcs	1667
AbrB	A.fcs	5354
AbrB	A.fcs	2392
AbrB	A.fcs	3700
AbrB	A.fcs	11872
AbrB	A.fcs	909
AbrB	A.fcs	1923
AbrB	A.fcs	9684
AbrB	A.fcs	4842
AbrB	A.fcs	20031
AbrB	A.fcs	35329
AbrB	A.fcs	2018
AbrB	A.fcs	2984
AbrB	A.fcs	33360
AbrB	A.fcs	6520
AbrB	A.fcs	1751
AbrB	A.fcs	2137
AbrB	A.fcs	1861
AbrB	A.fcs	3486
AbrB	A.fcs	4269
AbrB	A.fcs	4846
AbrB	A.fcs	2472
AbrB	A.fcs	8179
AbrB	A.fcs	4097
AbrB	A.fcs	3763
AbrB	A.fcs	2312
AbrB	A.fcs	2832
AbrB	A.fcs	2746
AbrB	A.fcs	2909
AbrB	A.fcs	8436
AbrB	A.fcs	1555
AbrB	A.fcs	4390
AbrB	A.fcs	2165
AbrB	A.fcs	1554
AbrB	A.fcs	7653
AbrB	A.fcs	9582
AbrB	A.fcs	1172
AbrB	A.fcs	3709
AbrB	A.fcs	4636
AbrB	A.fcs	11718
AbrB	A.fcs	4234
AbrB	A.fcs	2715
AbrB	A.fcs	9751
AbrB	A.fcs	6173
AbrB	A.fcs	2352
AbrB	A.fcs	1630
AbrB	A.fcs	4690
AbrB	A.fcs	3898
AbrB	A.fcs	1436
AbrB	A.fcs	3043
AbrB	A.fcs	11445
AbrB	A.fcs	5278
AbrB	A.fcs	4693
AbrB	A.fcs	934
AbrB	A.fcs	23183
AbrB	A.fcs	10878
AbrB	A.fcs	17824
AbrB	A.fcs	3009
AbrB	A.fcs	3026
AbrB	A.fcs	13561
AbrB	A.fcs	2583
AbrB	A.fcs	6237
AbrB	A.fcs	1807
AbrB	A.fcs	1289
AbrB	A.fcs	2721
AbrB	A.fcs	10617
AbrB	A.fcs	3119
AbrB	A.fcs	12299
AbrB	A.fcs	1789
AbrB	A.fcs	15798
AbrB	A.fcs	7615
AbrB	A.fcs	1443
AbrB	A.fcs	4350
AbrB	A.fcs	1188
AbrB	A.fcs	1411
AbrB	A.fcs	22778
AbrB	A.fcs	4448
AbrB	A.fcs	2693
AbrB	A.fcs	16327
AbrB	A.fcs	7130
AbrB	A.fcs	8713
AbrB	A.fcs	3681
AbrB	A.fcs	35068
AbrB	A.fcs	4101
AbrB	A.fcs	2457
AbrB	A.fcs	24424
AbrB	A.fcs	1533
AbrB	A.fcs	23624
AbrB	A.fcs	1057
AbrB	A.fcs	3492
AbrB	A.fcs	3635
AbrB	A.fcs	11802
AbrB	A.fcs	4210
AbrB	A.fcs	9065
AbrB	A.fcs	1707
AbrB	A.fcs	4769
AbrB	A.fcs	5262
AbrB	A.fcs	8478
AbrB	A.fcs	2034
AbrB	A.fcs	9683
AbrB	A.fcs	5424
AbrB	A.fcs	7208
AbrB	A.fcs	5703
AbrB	A.fcs	15193
AbrB	A.fcs	9554
AbrB	A.fcs	15559
AbrB	A.fcs	11075
AbrB	A.fcs	12337
AbrB	A.fcs	2431
AbrB	A.fcs	1208
AbrB	A.fcs	3848
AbrB	A.fcs	4176
AbrB	A.fcs	8413
AbrB	A.fcs	4921
AbrB	A.fcs	22651
AbrB	A.fcs	1392
AbrB	A.fcs	21046
AbrB	A.fcs	1432
AbrB	A.fcs	409
AbrB	A.fcs	7056
AbrB	A.fcs	3495
AbrB	A.fcs	4221
AbrB	A.fcs	3872
AbrB	A.fcs	1372
AbrB	A.fcs	3399
AbrB	A.fcs	5056
AbrB	A.fcs	4255
AbrB	A.fcs	3586
AbrB	A.fcs	2235
AbrB	A.fcs	3308
AbrB	A.fcs	27632
AbrB	A.fcs	2775
AbrB	A.fcs	5378
AbrB	A.fcs	4695
AbrB	A.fcs	20438
AbrB	A.fcs	1213
AbrB	A.fcs	12824
AbrB	A.fcs	3924
AbrB	A.fcs	2645
AbrB	A.fcs	15419
AbrB	A.fcs	5565
AbrB	A.fcs	3162
AbrB	A.fcs	1936
AbrB	A.fcs	2310
AbrB	A.fcs	12655
AbrB	A.fcs	1373
AbrB	A.fcs	2634
AbrB	A.fcs	3914
AbrB	A.fcs	1970
AbrB	A.fcs	7769
AbrB	A.fcs	3705
AbrB	A.fcs	3109
AbrB	A.fcs	43746
AbrB	A.fcs	1125
AbrB	A.fcs	2730
AbrB	A.fcs	8155
AbrB	A.fcs	1469
AbrB	A.fcs	2381
AbrB	A.fcs	19135
AbrB	A.fcs	2782
AbrB	A.fcs	5475
AbrB	A.fcs	4529
AbrB	A.fcs	9024
AbrB	A.fcs	13574
AbrB	A.fcs	12120
AbrB	A.fcs	10272
AbrB	A.fcs	2387
AbrB	A.fcs	6735
AbrB	A.fcs	5546
AbrB	A.fcs	3497
AbrB	A.fcs	3423
AbrB	A.fcs	2294
AbrB	A.fcs	4917
AbrB	A.fcs	4441
AbrB	A.fcs	24838
AbrB	A.fcs	2088
AbrB	A.fcs	1636
AbrB	A.fcs	8194
AbrB	A.fcs	8645
AbrB	A.fcs	3320
AbrB	A.fcs	1586
AbrB	A.fcs	9456
AbrB	A.fcs	10579
AbrB	A.fcs	2991
AbrB	A.fcs	5207
AbrB	A.fcs	6536
AbrB	A.fcs	217
AbrB	A.fcs	3731
AbrB	A.fcs	20385
AbrB	A.fcs	3005
AbrB	A.fcs	2991
AbrB	A.fcs	2403
AbrB	A.fcs	2400
AbrB	A.fcs	7430
AbrB	A.fcs	9919
AbrB	A.fcs	3279
AbrB	A.fcs	3902
AbrB	A.fcs	22570
AbrB	A.fcs	15520
AbrB	A.fcs	5107
AbrB	A.fcs	3033
AbrB	A.fcs	5470
AbrB	A.fcs	10325
AbrB	A.fcs	3062
AbrB	A.fcs	2044
AbrB	A.fcs	5128
AbrB	A.fcs	9749
AbrB	A.fcs	2249
AbrB	A.fcs	7674
AbrB	A.fcs	1261
AbrB	A.fcs	7076
AbrB	A.fcs	11345
AbrB	A.fcs	7058
AbrB	A.fcs	1843
AbrB	A.fcs	7930
AbrB	A.fcs	1919
AbrB	A.fcs	2471
AbrB	A.fcs	1509
AbrB	A.fcs	4457
AbrB	A.fcs	2604
AbrB	A.fcs	2095
AbrB	A.fcs	559
AbrB	A.fcs	3493
AbrB	A.fcs	70954
AbrB	A.fcs	7935
AbrB	A.fcs	8738
AbrB	A.fcs	2397
AbrB	A.fcs	2458
AbrB	A.fcs	4547
AbrB	A.fcs	1558
AbrB	A.fcs	2396
AbrB	A.fcs	8117
AbrB	A.fcs	1340
AbrB	A.fcs	27898
AbrB	A.fcs	8097
AbrB	A.fcs	903
AbrB	A.fcs	2489
AbrB	A.fcs	1098
AbrB	A.fcs	8778
AbrB	A.fcs	28192
AbrB	A.fcs	4715
AbrB	A.fcs	6086
AbrB	A.fcs	2318
AbrB	A.fcs	1271
AbrB	A.fcs	16190
AbrB	A.fcs	7155
AbrB	A.fcs	965
AbrB	A.fcs	5821
AbrB	A.fcs	19011
AbrB	A.fcs	5192
AbrB	A.fcs	5366
AbrB	A.fcs	8467
AbrB	A.fcs	6273
AbrB	A.fcs	11296
AbrB	A.fcs	3537
AbrB	A.fcs	4440
AbrB	A.fcs	9070
AbrB	A.fcs	6285
AbrB	A.fcs	2421
AbrB	A.fcs	19903
AbrB	A.fcs	7656
AbrB	A.fcs	4935
AbrB	A.fcs	2257
AbrB	A.fcs	791
AbrB	A.fcs	24200
AbrB	A.fcs	1213
AbrB	A.fcs	749
AbrB	A.fcs	38563
AbrB	A.fcs	13700
AbrB	A.fcs	5446
AbrB	A.fcs	3111
AbrB	A.fcs	5684
AbrB	A.fcs	1573
AbrB	A.fcs	11675
AbrB	A.fcs	46217
AbrB	A.fcs	7561
AbrB	A.fcs	4703
AbrB	A.fcs	1738
AbrB	A.fcs	4144
AbrB	A.fcs	2244
AbrB	A.fcs	15076
AbrB	A.fcs	2110
AbrB	A.fcs	6112
AbrB	A.fcs	6093
AbrB	A.fcs	3638
AbrB	A.fcs	1468
AbrB	A.fcs	8307
AbrB	A.fcs	16634
AbrB	A.fcs	14853
AbrB	A.fcs	15884
AbrB	A.fcs	7517
AbrB	A.fcs	1583
AbrB	A.fcs	4028
AbrB	A.fcs	23590
AbrB	A.fcs	4063
AbrB	A.fcs	1972
AbrB	A.fcs	4366
AbrB	A.fcs	993
AbrB	A.fcs	5460
AbrB	A.fcs	21150
AbrB	A.fcs	2103
AbrB	A.fcs	9694
AbrB	A.fcs	15299
AbrB	A.fcs	1553
AbrB	A.fcs	1725
AbrB	A.fcs	9873
AbrB	A.fcs	3940
AbrB	A.fcs	2199
AbrB	A.fcs	6744
AbrB	A.fcs	2595
AbrB	A.fcs	1473
AbrB	A.fcs	2520
AbrB	A.fcs	1248
AbrB	A.fcs	9205
AbrB	A.fcs	1711
AbrB	A.fcs	1378
AbrB	A.fcs	3920
AbrB	A.fcs	3940
AbrB	A.fcs	1878
AbrB	A.fcs	12207
AbrB	A.fcs	5760
AbrB	A.fcs	15856
AbrB	A.fcs	16724
AbrB	A.fcs	12777
AbrB	A.fcs	1730
AbrB	A.fcs	3635
AbrB	A.fcs	4442
AbrB	A.fcs	1619
AbrB	A.fcs	1571
AbrB	A.fcs	79234
AbrB	A.fcs	5775
AbrB	A.fcs	6213
AbrB	A.fcs	6151
AbrB	A.fcs	2947
AbrB	A.fcs	1455
AbrB	A.fcs	48669
AbrB	A.fcs	1649
AbrB	A.fcs	3136
AbrB	A.fcs	6459
AbrB	A.fcs	1742
AbrB	A.fcs	6988
AbrB	A.fcs	5037
AbrB	A.fcs	549
AbrB	A.fcs	2146
AbrB	A.fcs	46557
AbrB	A.fcs	2581
AbrB	A.fcs	5451
AbrB	A.fcs	14185
AbrB	A.fcs	2229
AbrB	A.fcs	3915
AbrB	A.fcs	2868
AbrB	A.fcs	9431
AbrB	A.fcs	1757
AbrB	A.fcs	6467
AbrB	A.fcs	6257
AbrB	A.fcs	1833
AbrB	A.fcs	2280
AbrB	A.fcs	5032
AbrB	A.fcs	23055
AbrB	A.fcs	11877
AbrB	A.fcs	7555
AbrB	A.fcs	2178
AbrB	A.fcs	7872
AbrB	A.fcs	12590
AbrB	A.fcs	15529
AbrB	A.fcs	1547
AbrB	A.fcs	7725
AbrB	A.fcs	6396
AbrB	A.fcs	2031
AbrB	A.fcs	3644
AbrB	A.fcs	11874
AbrB	A.fcs	4128
AbrB	A.fcs	3717
AbrB	A.fcs	6906
AbrB	A.fcs	918
AbrB	A.fcs	2144
AbrB	A.fcs	5031
AbrB	A.fcs	3618
AbrB	A.fcs	943
AbrB	A.fcs	2082
AbrB	A.fcs	1431
AbrB	A.fcs	2230
AbrB	A.fcs	6618
AbrB	A.fcs	11818
AbrB	A.fcs	2482
AbrB	A.fcs	7349
AbrB	A.fcs	1833
AbrB	A.fcs	2219
AbrB	A.fcs	3428
AbrB	A.fcs	3437
AbrB	A.fcs	3094
AbrB	A.fcs	12508
AbrB	A.fcs	10033
AbrB	A.fcs	1680
AbrB	A.fcs	11487
AbrB	A.fcs	3916
AbrB	A.fcs	4295
AbrB	A.fcs	1210
AbrB	A.fcs	850
AbrB	A.fcs	6321
AbrB	A.fcs	633
AbrB	A.fcs	4080
AbrB	A.fcs	10250
AbrB	A.fcs	3175
AbrB	A.fcs	4636
AbrB	A.fcs	3697
AbrB	A.fcs	12496
AbrB	A.fcs	5556
AbrB	A.fcs	1558
AbrB	A.fcs	1737
AbrB	A.fcs	7496
AbrB	A.fcs	8456
AbrB	A.fcs	11291
AbrB	A.fcs	8618
AbrB	A.fcs	3808
AbrB	A.fcs	995
AbrB	A.fcs	6854
AbrB	A.fcs	15546
AbrB	A.fcs	6606
AbrB	A.fcs	5020
AbrB	A.fcs	20314
AbrB	A.fcs	4215
AbrB	A.fcs	8424
AbrB	A.fcs	23654
AbrB	A.fcs	2266
AbrB	A.fcs	4246
AbrB	A.fcs	11253
AbrB	A.fcs	6191
AbrB	A.fcs	2715
AbrB	A.fcs	4336
AbrB	A.fcs	12023
AbrB	A.fcs	13356
AbrB	A.fcs	2305
AbrB	A.fcs	4180
AbrB	A.fcs	9641
AbrB	A.fcs	11343
AbrB	A.fcs	1068
AbrB	A.fcs	2463
AbrB	A.fcs	2877
AbrB	A.fcs	9200
AbrB	A.fcs	2263
AbrB	A.fcs	2306
AbrB	A.fcs	5386
AbrB	A.fcs	9342
AbrB	A.fcs	6630
AbrB	A.fcs	15241
AbrB	A.fcs	5717
AbrB	A.fcs	1535
AbrB	A.fcs	4593
AbrB	A.fcs	4464
AbrB	A.fcs	1584
AbrB	A.fcs	1037
AbrB	A.fcs	35157
AbrB	A.fcs	1886
AbrB	A.fcs	14383
AbrB	A.fcs	1364
AbrB	A.fcs	1953
AbrB	A.fcs	11235
AbrB	A.fcs	21717
AbrB	A.fcs	6997
AbrB	A.fcs	1950
AbrB	A.fcs	31938
AbrB	A.fcs	22968
AbrB	A.fcs	1867
AbrB	A.fcs	1454
AbrB	A.fcs	6884
AbrB	A.fcs	4101
AbrB	A.fcs	5694
AbrB	A.fcs	4851
AbrB	A.fcs	1781
AbrB	A.fcs	31112
AbrB	A.fcs	2855
AbrB	A.fcs	5678
AbrB	A.fcs	1923
AbrB	A.fcs	2010
AbrB	A.fcs	7119
AbrB	A.fcs	17510
AbrB	A.fcs	2908
AbrB	A.fcs	1969
AbrB	A.fcs	3199
AbrB	A.fcs	7212
AbrB	A.fcs	10987
AbrB	A.fcs	1298
AbrB	A.fcs	3155
AbrB	A.fcs	4222
AbrB	A.fcs	3700
AbrB	A.fcs	3179
AbrB	A.fcs	3438
AbrB	A.fcs	3038
AbrB	A.fcs	11962
AbrB	A.fcs	21309
AbrB	A.fcs	3146
AbrB	A.fcs	4047
AbrB	A.fcs	21333
AbrB	A.fcs	1752
AbrB	A.fcs	1988
AbrB	A.fcs	3717
AbrB	A.fcs	8690
AbrB	A.fcs	9140
AbrB	A.fcs	6761
AbrB	A.fcs	5222
AbrB	A.fcs	4141
AbrB	A.fcs	4191
AbrB	A.fcs	2536
AbrB	A.fcs	1018
AbrB	A.fcs	1688
AbrB	A.fcs	3550
AbrB	A.fcs	1083
AbrB	A.fcs	2601
AbrB	A.fcs	5864
AbrB	A.fcs	10141
AbrB	A.fcs	2111
AbrB	A.fcs	12386
AbrB	A.fcs	8092
AbrB	A.fcs	7614
AbrB	A.fcs	4756
AbrB	A.fcs	1293
AbrB	A.fcs	8235
AbrB	A.fcs	7875
AbrB	A.fcs	4606
AbrB	A.fcs	13562
AbrB	A.fcs	1631
AbrB	A.fcs	1889
AbrB	A.fcs	8150
AbrB	A.fcs	939
AbrB	A.fcs	14129
AbrB	A.fcs	2252
AbrB	A.fcs	1922
AbrB	A.fcs	13903
AbrB	A.fcs	9093
AbrB	A.fcs	2335
AbrB	A.fcs	7565
AbrB	A.fcs	3759
AbrB	A.fcs	1493
AbrB	A.fcs	14773
AbrB	A.fcs	2978
AbrB	A.fcs	5017
AbrB	A.fcs	4761
AbrB	A.fcs	2164
AbrB	A.fcs	4188
AbrB	A.fcs	2344
AbrB	A.fcs	9573
AbrB	A.fcs	3482
AbrB	A.fcs	6721
AbrB	A.fcs	11329
AbrB	A.fcs	9682
AbrB	A.fcs	2504
AbrB	A.fcs	2106
AbrB	A.fcs	4079
AbrB	A.fcs	5965
AbrB	A.fcs	96664
AbrB	A.fcs	10103
AbrB	A.fcs	5398
AbrB	A.fcs	9342
AbrB	A.fcs	17430
AbrB	A.fcs	20340
AbrB	A.fcs	13215
AbrB	A.fcs	16057
AbrB	A.fcs	1372
AbrB	A.fcs	2983
AbrB	A.fcs	25809
AbrB	A.fcs	1581
AbrB	A.fcs	1252
AbrB	A.fcs	3287
AbrB	A.fcs	2119
AbrB	A.fcs	666
AbrB	A.fcs	1771
AbrB	A.fcs	6971
AbrB	A.fcs	5455
AbrB	A.fcs	1933
AbrB	A.fcs	47856
AbrB	A.fcs	607
AbrB	A.fcs	5044
AbrB	A.fcs	3662
AbrB	A.fcs	3428
AbrB	A.fcs	6263
AbrB	A.fcs	3087
AbrB	A.fcs	6433
AbrB	A.fcs	5994
AbrB	A.fcs	4240
AbrB	A.fcs	3707
AbrB	A.fcs	2313
AbrB	A.fcs	4317
AbrB	A.fcs	4853
AbrB	A.fcs	3066
AbrB	A.fcs	11440
AbrB	A.fcs	3239
AbrB	A.fcs	2961
AbrB	A.fcs	1437
AbrB	A.fcs	1979
AbrB	A.fcs	2069
AbrB	A.fcs	36751
AbrB	A.fcs	2066
AbrB	A.fcs	3975
AbrB	A.fcs	7916
AbrB	A.fcs	2522
AbrB	A.fcs	4810
AbrB	A.fcs	1676
AbrB	A.fcs	3239
AbrB	A.fcs	5979
AbrB	A.fcs	1586
AbrB	A.fcs	1254
AbrB	A.fcs	6138
AbrB	A.fcs	2343
AbrB	A.fcs	3590
AbrB	A.fcs	2332
AbrB	A.fcs	1576
AbrB	A.fcs	1103
AbrB	A.fcs	2959
AbrB	A.fcs	1294
AbrB	A.fcs	11516
AbrB	A.fcs	6360
AbrB	A.fcs	2674
AbrB	A.fcs	2498
AbrB	A.fcs	5101
AbrB	A.fcs	2852
AbrB	A.fcs	1837
AbrB	A.fcs	1070
AbrB	A.fcs	2519
AbrB	A.fcs	1688
AbrB	A.fcs	4668
AbrB	A.fcs	622
AbrB	A.fcs	1735
AbrB	A.fcs	1640
AbrB	A.fcs	13371
AbrB	A.fcs	1080
AbrB	A.fcs	3599
AbrB	A.fcs	8446
AbrB	A.fcs	4464
AbrB	A.fcs	4567
AbrB	A.fcs	3564
AbrB	A.fcs	7401
AbrB	A.fcs	11281
AbrB	A.fcs	4122
AbrB	A.fcs	3164
AbrB	A.fcs	30519
AbrB	A.fcs	3180
AbrB	A.fcs	4400
AbrB	A.fcs	5727
AbrB	A.fcs	13054
AbrB	A.fcs	1664
AbrB	A.fcs	11608
AbrB	A.fcs	4419
AbrB	A.fcs	5047
AbrB	A.fcs	8819
AbrB	A.fcs	1413
AbrB	A.fcs	1219
AbrB	A.fcs	3328
AbrB	A.fcs	3192
AbrB	A.fcs	21562
AbrB	A.fcs	4413
AbrB	A.fcs	2087
AbrB	A.fcs	10134
AbrB	A.fcs	2229
AbrB	A.fcs	1191
AbrB	A.fcs	10377
AbrB	A.fcs	3956
AbrB	A.fcs	8021
AbrB	A.fcs	6934
AbrB	A.fcs	10562
AbrB	A.fcs	4610
AbrB	A.fcs	1138
AbrB	A.fcs	3995
AbrB	A.fcs	5297
AbrB	A.fcs	11300
AbrB	A.fcs	2953
AbrB	A.fcs	6111
AbrB	A.fcs	2882
AbrB	A.fcs	14363
AbrB	A.fcs	7148
AbrB	A.fcs	6633
AbrB	A.fcs	1858
AbrB	A.fcs	1899
AbrB	A.fcs	11725
AbrB	A.fcs	5209
AbrB	A.fcs	2826
AbrB	A.fcs	9542
AbrB	A.fcs	3208
AbrB	A.fcs	1807
AbrB	A.fcs	7705
AbrB	A.fcs	4230
AbrB	A.fcs	3384
AbrB	A.fcs	2468
AbrB	A.fcs	3266
AbrB	A.fcs	4407
AbrB	A.fcs	16128
AbrB	A.fcs	3176
AbrB	A.fcs	3150
AbrB	A.fcs	2001
AbrB	A.fcs	16277
AbrB	A.fcs	7320
AbrB	A.fcs	3545
AbrB	A.fcs	582
AbrB	A.fcs	28241
AbrB	A.fcs	3308
AbrB	A.fcs	3163
AbrB	A.fcs	45093
AbrB	A.fcs	6220
AbrB	A.fcs	5827
AbrB	A.fcs	2753
AbrB	A.fcs	2266
AbrB	A.fcs	4740
AbrB	A.fcs	9720
AbrB	A.fcs	20986
AbrB	A.fcs	1688
AbrB	A.fcs	7056
AbrB	A.fcs	2799
AbrB	A.fcs	11762
AbrB	A.fcs	14518
AbrB	A.fcs	35019
AbrB	A.fcs	5639
AbrB	A.fcs	896
AbrB	A.fcs	1259
AbrB	A.fcs	8519
AbrB	A.fcs	4540
AbrB	A.fcs	6740
AbrB	A.fcs	3286
AbrB	A.fcs	3823
AbrB	A.fcs	6002
AbrB	A.fcs	4257
AbrB	A.fcs	5502
AbrB	A.fcs	3119
AbrB	A.fcs	7446
AbrB	A.fcs	8395
AbrB	A.fcs	44810
AbrB	A.fcs	3182
AbrB	A.fcs	1922
AbrB	A.fcs	18501
AbrB	A.fcs	2754
AbrB	A.fcs	3015
AbrB	A.fcs	1870
AbrB	A.fcs	940
AbrB	A.fcs	1505
AbrB	A.fcs	18969
AbrB	A.fcs	29391
AbrB	A.fcs	59171
AbrB	A.fcs	2478
AbrB	A.fcs	5886
AbrB	A.fcs	5919
AbrB	A.fcs	2924
AbrB	A.fcs	3969
AbrB	A.fcs	1872
AbrB	A.fcs	10687
AbrB	A.fcs	20418
AbrB	A.fcs	3223
AbrB	A.fcs	5409
AbrB	A.fcs	5089
AbrB	A.fcs	3845
AbrB	A.fcs	4395
AbrB	A.fcs	3223
AbrB	A.fcs	1354
AbrB	A.fcs	5588
AbrB	A.fcs	8322
AbrB	A.fcs	5606
AbrB	A.fcs	2429
AbrB	A.fcs	19438
AbrB	A.fcs	12371
AbrB	A.fcs	1883
AbrB	A.fcs	18349
[truncated: 246,266+ more rows]
